# Supplementary material for: Host E3 ubiquitin ligase ITCH mediates Toxoplasma gondii effector GRA35-triggered NLRP1 inflammasome activation and cell-autonomous immunity
Source: mBio. 2024 Feb 20;15(3):e03302-23. doi: 10.1128/mbio.03302-23 (PMC10936166; doi:10.1128/mbio.03302-23)
Supplement: Source Data — All the raw data used for figure generation that have not been processed. [file mbio.03302-23-s0002.xlsx]

## Sheet: Fig 1B
Host cell viability (%)
	Without selection	After 2nd round selection	Without selection	After 4th round selection
Screen 1	24.84	31.65	22.65	85.15
Screen 2	16.33	41.06	27.65	54.69

## Sheet: Fig 1C
Vacuoles (%)
	Screen 1				Screen 2
	Without selection	After 2nd round selection	Without selection	After 4th round selection	Without selection	After 2nd round selection	Without selection	After 4th round selection
1 parasite per vacuole	75.25	46.15	66.35	18.1	67.29	44.95	54.46	21.5
2 parasites per vacuole	18.81	32.69	22.12	33.38	26.17	23.85	18.81	30.84
4 parasites per vacuole	4.95	17.31	5.77	37.14	3.74	21.1	21.78	33.64
≥ 8 parasites per vacuole	0.99	3.85	5.77	12.38	2.8	10.09	4.95	14.02

## Sheet: Fig 2H
ITCH coating (%)
WT	Δgra35	Δgra35 +GRA35HA
9.8	0	8.43
8.18	0	18.23
11.38	0	12.05

## Sheet: Fig 3A
Host cell viability (%)
MG132 - T.gondii -	MG132 + T.gondii -	MG132 - T.gondii +	MG132 + T.gondii +
100	86.39	17.37	82.11
100	92.61	23.96	85.73
100	76.79	10.23	57.81
100	87.38	10.16	88.66

## Sheet: Fig 3D
Editing efficiency (%)
Itch sgRNAs	Nlrp1 sgRNAs
91	96
86	95
87	95
81	99

## Sheet: Fig 3E
Host cell viability (%)
Blank	Scrambled sgRNA	Itch sgRNAs	Nlrp1 sgRNAs
9.2	18.24	68.02	82.7
11.63	18.02	55.14	96.88
30.73	38.87	88.79	100.13
17.19	25.92	57.39	75.59

## Sheet: Fig 3F
Vacuoles (%)
	1 parasite per vacuole		2 parasites per vacuole		4 parasites per vacuole		≥ 8 parasites per vacuole
Blank	73.73	70.19	14.41	16.35	6.78	7.69	5.08	5.77
Scrambled sgRNA	79.63	78.1	14.81	14.29	5.56	6.67	0	0.95
Itch sgRNAs	34.55	30.1	20.91	17.48	20.91	31.07	23.64	21.36
Nlrp1 sgRNAs	5.13	29.41	14.53	17.65	29.91	28.43	50.43	24.51

## Sheet: Fig 4B
LDH release （%）
	-IFNγ			+IFNγ
WT	6.17	3.58	17.93	9.4	4.35	20.78
Δgra35	4.83	4.87	19.04	6.23	6.85	21.58
Δgra35 + GRA35HA	6.06	1.89	14.31	8.49	7.78	18.1

## Sheet: Fig 4C
Plaque loss (%)
WT	Δgra35
41.94	21.92
47.2	27.35
54.65	14.93
23.88	6.82
12.7	2.26
31.25	5.36

## Sheet: Fig 4E
Plaque loss (%)
	Wild-type cells			Scrambled sgRNA			ITCH-KO #1			ITCH-KO #2			ITCH-KO #3
WT	68	80	72.36	62	65.85	64.34	22.5	68.24	73.88	72.22	62.24	66.67	65.15	68.52	66.42
Δgra35	59.7	52.08	44.78	55.74	46.38	41.3	11.86	28.89	28.97	24.64	50	35.97	25.68	40	29.17
Δgra35 + GRA35HA	67.65	70	50.72	45.95	59.52	54.81	47.5	50	40.67	48.94	52.17	51.88	34.55	36	35.1

[truncated: 6 more sheets: Fig 4F, Fig 4G, Fig 4H, Fig S1, Fig S4A, Fig S4B]
