# Supplementary material for: Host E3 ubiquitin ligase ITCH mediates Toxoplasma gondii effector GRA35-triggered NLRP1 inflammasome activation and cell-autonomous immunity
Source: mBio. 2024 Feb 20;15(3):e03302-23. doi: 10.1128/mbio.03302-23 (PMC10936166; doi:10.1128/mbio.03302-23)
Supplement: Table S1 — Raw sgRNA reads and MAGeCK analysis of CRISPR screen. [file mbio.03302-23-s0004.xlsx]

## Sheet: Raw reads
sgRNA.ID	sgRNA.Sequence	S1_Lib	S1_Selection	S2_Lib	S2_Selection
sgTGGT1_200010_1	ATATTGCCGAAAGCACGCGA	938	3993	193	0
sgTGGT1_200010_10	AAAACTGAGAGAGACCGTGA	0	0	104	0
sgTGGT1_200010_2	ATGCATAGCCGGAACTGCGT	385	900	547	70159
sgTGGT1_200010_3	CAATATGCACAACCTAGTCC	230	0	458	0
sgTGGT1_200010_4	ACAGAAACGCCAGCAACACC	112	3776	61	0
sgTGGT1_200010_5	CGATGGAGGCGAACAACACA	490	1949	194	0
sgTGGT1_200010_6	CGTGGGAAGACAACGAAACC	1	0	131	0
sgTGGT1_200010_7	GAAACGAGAAGACCGCGCCG	642	1387	48	0
sgTGGT1_200010_8	GAGTCGGAAAAGAGGAGCCA	511	229	419	0
sgTGGT1_200010_9	AATCAGGCGCGGCGATGTGG	177	736	225	0
sgTGGT1_200270_1	AATGTGAAGAAGCCACACTG	0	0	42	0
sgTGGT1_200270_10	AAGGAGCGGACCAAGTACGC	0	0	227	0
sgTGGT1_200270_2	GCAGCGGAGCCCAAATGCAA	4	9	53	0
sgTGGT1_200270_3	GACGTTCCCCAAGAGCGAGG	0	0	22	0
sgTGGT1_200270_4	GTTGCTCCATAATAGTGCCG	111	49	128	0
sgTGGT1_200270_5	GTGTCAAATGGGGTGCGCAG	0	0	140	0
sgTGGT1_200270_6	ACGGTCCCAAACAAACTCAG	0	0	52	0
sgTGGT1_200270_7	CAGGCGATATCACATGCTGA	0	0	341	0
sgTGGT1_200270_8	ACGCCGCTGCAACAACAACG	371	2896	63	0
sgTGGT1_200270_9	ACGCTGGCTTGTGCCAGCAG	5	0	14	0
sgTGGT1_200280_1	GGAGAATGTGCACTTACTGG	0	0	141	0
sgTGGT1_200280_10	CATGAGCTTCTGCTTACCTG	0	0	87	0
sgTGGT1_200280_2	ACAGCTCTCTACACAGACGG	316	11	354	0
sgTGGT1_200280_3	CCACACAGGAATGTCGACAG	0	0	101	0
sgTGGT1_200280_4	GAGACCGCATTCAGTCGCGG	0	0	146	0
sgTGGT1_200280_5	CGGGCGAAACCCAGAAGCCA	0	0	32	0
sgTGGT1_200280_6	GACGGCGCAGCAAGAAGTGA	0	0	64	0
sgTGGT1_200280_7	TGTATCTGAGGAGCTCGCGG	0	0	47	0
sgTGGT1_200280_8	GAGACTGAAGGACGTGGCGA	0	0	507	0
sgTGGT1_200280_9	AAGTGAAGTCCCCAGAACCG	14	0	0	0
sgTGGT1_200290_1	AGAGTTGCAGAAGAACGCGG	158	0	127	0
sgTGGT1_200290_10	TGACCCTGCTTTATCAGAGG	0	0	161	0
sgTGGT1_200290_2	AAAGCGAATAGGCATCGACC	0	0	69	0
sgTGGT1_200290_3	TGAGGGAGAAATGAGGGAAG	0	0	55	0
sgTGGT1_200290_4	GGTGTCCTTTGTGCTCCTGA	108	0	354	0
sgTGGT1_200290_5	GACTCCGATTCAACGAGCAG	163	0	205	0
sgTGGT1_200290_6	GCAGAAAGACGGGAAGGAGC	0	0	99	0
sgTGGT1_200290_7	AAATGTAGGACAAATCCCTG	0	0	27	0
sgTGGT1_200290_8	TAAGCCTGTGTGGTACCCCT	165	0	153	1
sgTGGT1_200290_9	TCGCGGCTGCAGACGCCCAG	31	0	159	0
sgTGGT1_200295_1	GAGCCTCTGCAATCCCCTGA	2	0	154	0
sgTGGT1_200295_10	CTCGTGAGCCAATGCAGGGC	0	0	167	0
sgTGGT1_200295_2	GTGGCCGACATAGTCACTCA	0	0	91	0
sgTGGT1_200295_3	AGGGGCTGTACGTGAAGACG	0	0	168	0
sgTGGT1_200295_4	GGATCATGGCGTGCAACGCA	0	0	64	0
sgTGGT1_200295_5	GCAGGGCCGGATTGCCCTCA	28	0	392	0
sgTGGT1_200295_6	AGGAACTAGCCGACGACCCA	0	0	25	0
sgTGGT1_200295_7	TCACCTTGTCGCCTAGCCGA	0	0	137	0
sgTGGT1_200295_8	TAGACCAGACCTCTTCAGAG	0	0	71	0
sgTGGT1_200295_9	CGTTCACAAAATTCAATCCG	592	1640	212	0
sgTGGT1_200300_1	GGCACTCTCAGCATCAGTCG	0	0	102	1021
sgTGGT1_200300_10	CCTCGAGGTGGAGAGAGCCA	57	28	38	0
sgTGGT1_200300_2	GGAAGCACAGCTGCAAACGG	123	49	239	0
sgTGGT1_200300_3	GCTGCTGACAGAAATCCTCG	116	1040	63	0
sgTGGT1_200300_4	TCTTCCATACTTCTACGCGG	615	2086	371	0
sgTGGT1_200300_5	CTGATCCGAACCGAGACGGG	0	0	15	0
sgTGGT1_200300_6	CAAGAAGAAGACAAACACCA	0	0	39	0
sgTGGT1_200300_7	AGAAAGCCTCGAAATCTTAG	0	0	14	0
sgTGGT1_200300_8	GCGGAGGGATGCACCTTGCG	0	0	42	0
sgTGGT1_200300_9	CAAGATGATGACGACTCACA	0	0	1	0
sgTGGT1_200310_1	GGACTCACCGCAGTTGGCAA	0	0	164	0
sgTGGT1_200310_10	TGACAGGCATTAACCTGCTG	0	0	284	0
sgTGGT1_200310_2	GCAGCCTGCAGGAACAGGCG	0	0	112	0
sgTGGT1_200310_3	GGAAGGACGAAACGAGCGCG	63	899	52	0
sgTGGT1_200310_4	GCAGCCCAGCAGGAGACTTG	0	0	108	0
sgTGGT1_200310_5	CAGACGGTCATATAACGTCG	0	0	71	0
sgTGGT1_200310_6	CCGTCTGGCAAACATGGCTG	0	0	106	0
sgTGGT1_200310_7	AACGGAATGAACAAGAGGGA	25	0	111	1
sgTGGT1_200310_8	CCGAGAGATTTCTTTCGGCG	12	0	223	0
sgTGGT1_200310_9	AGGTTTGTTCTCCGTAGCCC	0	0	101	0
sgTGGT1_200330_1	GATCGCGTCCATAATGGCAG	310	2	149	0
sgTGGT1_200330_10	AGCCTGCCTCCTGCTAGGGA	1519	181	281	1
sgTGGT1_200330_2	GAAGGCAGAGCCATAACAAG	0	0	30	0
sgTGGT1_200330_3	GATTGAGCTCCTCCACGGGA	0	0	56	0
sgTGGT1_200330_4	AGAGGTTACGGAGAAAGCAG	0	0	13	0
sgTGGT1_200330_5	GGAGCTTCTAAGAGATCTCG	0	0	218	0
sgTGGT1_200330_6	GCAGTAGGAGCTCTAATCAG	0	0	31	1
sgTGGT1_200330_7	GAGCGAATCTACCCTTGTGG	0	0	135	0
sgTGGT1_200330_8	GTTAAATGACACGCAAAGCG	0	0	24	0
sgTGGT1_200330_9	TGACGGAGAGTCCGTCACCG	0	0	156	0
sgTGGT1_200340_1	GCGGCGCTTTCAGCGCCCAG	0	0	0	0
sgTGGT1_200340_10	GTTCGGGGAGTACGACATGG	0	0	55	1749
sgTGGT1_200340_2	CAGTCTTCCAAAGTATACAG	0	0	34	0
sgTGGT1_200340_3	GCTGGAGCAGCGCTTACACG	814	1009	300	0
sgTGGT1_200340_4	GGTACGGTCTCCGTGCACTG	0	0	165	0
sgTGGT1_200340_5	TACCTACCGGAAATTAGCCG	4	0	82	0
sgTGGT1_200340_6	AAATCTTCGGGCGTGAAAGG	0	0	52	0
sgTGGT1_200340_7	GAAAGAGATACCGACGCAGG	0	0	119	0
sgTGGT1_200340_8	CCACGACATACTTCCACCAG	0	0	149	0
sgTGGT1_200340_9	CGTGTGTTACAAACGACGTG	0	0	135	1
sgTGGT1_200350_1	CAGGTTGTGATTCCCTGCGG	71	0	148	0
sgTGGT1_200350_10	TAGTGGGCAATTCCTTCCCG	311	1027	161	5952
sgTGGT1_200350_2	TCAGATATTCACACGACCGA	1	0	7	0
sgTGGT1_200350_3	AATCAACCCAGCCAACCCCG	474	9230	52	0
sgTGGT1_200350_4	CACCAGCCCCGACAGAAGGG	0	0	8	0
sgTGGT1_200350_5	CCAAAACAGATTCTCTCCAG	228	455	102	0
sgTGGT1_200350_6	GGCCTGGCTGGGGTGTGCTG	955	207	308	0
sgTGGT1_200350_7	GATGGGGATGCAGCTAAGGA	95	0	173	532
sgTGGT1_200350_8	GCACGGACGGATAGAACTGA	61	0	127	0
sgTGGT1_200350_9	AAACAGTGAGAAGGAACGCG	0	0	72	0
sgTGGT1_200360_1	CCAATGAAGGTGGAACCCAG	164	197	53	0
sgTGGT1_200360_10	CAAGGCAAGCAAATGGATGA	0	0	92	0
sgTGGT1_200360_2	GAAGGTTGCTAACACAAGAG	20	0	94	0
sgTGGT1_200360_3	TAAGGGGACAAGTGCACTGA	0	0	50	0
sgTGGT1_200360_4	CAGATTTGGAGTATGACCAG	0	0	27	0
sgTGGT1_200360_5	GATGAAGGCAAGAAAAGTTG	13	0	101	0
sgTGGT1_200360_6	GGGGCGGCAGTGTCGCAAGA	7	0	145	0
sgTGGT1_200360_7	CATAAAACGTACACTACCGA	0	0	91	0
sgTGGT1_200360_8	AGGTGTAGTAAGCCCAATGA	730	8682	262	178
sgTGGT1_200360_9	AATGCTGACAACGAACTCAA	1	0	118	0
sgTGGT1_200370_1	TGTTCCACTCGAAAAGGCGA	61	0	177	0
sgTGGT1_200370_10	ACAGAGGAAGAGCGTAGTCG	47	0	116	0
sgTGGT1_200370_2	GTGAAGAGACAGGAGGACAG	0	0	24	0
sgTGGT1_200370_3	GTAGGCTGAGACAGACGTGA	30	0	203	0
sgTGGT1_200370_4	GAAAGGCAGGGATTCAATGG	250	1560	101	0
sgTGGT1_200370_5	GTAGACGAGCCAGCAACGAG	167	0	83	0
sgTGGT1_200370_6	GGCATGGGACCGGCAAGCTG	0	0	139	0
sgTGGT1_200370_7	GAAGACAGCAAAGAGCGAGA	0	0	23	0
sgTGGT1_200370_8	GCAGGATCTTCAGATGAGGG	0	0	102	0
sgTGGT1_200370_9	GCCGCCTGTCAGACCTACGA	137	0	101	0
sgTGGT1_200385_1	GGAGTTAAGGAGGAAAAGGG	0	0	108	0
sgTGGT1_200385_10	GCAGCAGGAGAGAATGGTAG	0	0	82	0
sgTGGT1_200385_2	GAGCGGATGCGCCTTCGCAG	456	67	110	0
sgTGGT1_200385_3	ACAGCGAAATCGAAAACCCG	919	19541	58	0
sgTGGT1_200385_4	AAGGCTGCTGTTCCACGCGA	101	0	99	0
sgTGGT1_200385_5	AATGAGACAGGATGAAGCTG	0	0	113	0
sgTGGT1_200385_6	GGGAACGTGGCAGCAGGAGG	0	0	83	0
sgTGGT1_200385_7	GCATCTGGGTCAGATGCCGA	0	0	50	0
sgTGGT1_200385_8	GCACTGGAGACAACAGGGAG	682	0	75	0
sgTGGT1_200385_9	GAGACCAATATCATCACTCG	21	0	100	0
sgTGGT1_200400_1	GAAGCGCCTGGGCAATCCCG	0	0	24	0
sgTGGT1_200400_10	GCTGTCTCCCCGCAGAAAGG	0	0	129	0
sgTGGT1_200400_2	GGAGTCTCTCTCCACACCGG	0	0	134	0
sgTGGT1_200400_3	AGGGAGGTTGAAGGAAGCAG	0	0	77	0
sgTGGT1_200400_4	GTACACCCCTGAGACGGCGG	5	0	154	0
sgTGGT1_200400_5	GCTTGCAACAGAGACTCTGG	21	0	89	0
sgTGGT1_200400_6	GGACTGCCCTCGAAAACCGG	0	0	24	0
sgTGGT1_200400_7	CTAGACGGCAGAGCAGCCGA	0	0	76	0
sgTGGT1_200400_8	ATGAAGAGTTGAAAGGGCAG	0	0	42	0
sgTGGT1_200400_9	CACCCCAGGAGACTCTACCG	0	0	61	0
sgTGGT1_200410_1	GCAGACGGCGCGGAACACGG	0	0	198	344
sgTGGT1_200410_10	GGTGTGGGCGGGATACCCCA	0	0	63	1
sgTGGT1_200410_2	GAGAAACAGGGAGAAAGCCG	0	0	130	0
sgTGGT1_200410_3	CGACAGACAAGACAACGCCG	741	4741	101	0
sgTGGT1_200410_4	AATCAGTCCCCGCCCAGCGG	48	102	32	0
sgTGGT1_200410_5	GCTAGAGGGAAGAAATGCCG	89	0	36	0
sgTGGT1_200410_6	GAAGCGCGAGCGACAGCGGG	0	0	30	0
sgTGGT1_200410_7	ACATGGCGGGGCCGACACGG	0	0	67	0
sgTGGT1_200410_8	GAAATCTGCGACAGACATGG	360	140	344	0
sgTGGT1_200410_9	GAAGCCGCGCGCAAGAGGGG	0	0	41	0
sgTGGT1_200430_1	AGAAGCAGGAAACACGCCGG	0	0	7	0
sgTGGT1_200430_10	GAGACGGAATCGAAGAGGCA	0	0	63	0
sgTGGT1_200430_2	CGAGGTGTGCGTACATCCGG	22	0	81	1
sgTGGT1_200430_3	GGAGCTTCTGAGTCTTCTGG	0	0	77	0
sgTGGT1_200430_4	GAACTCGCCCTGGACTCCGG	0	0	106	0
sgTGGT1_200430_5	CGAGCGAGTCGCACGCCCAG	0	0	46	0
sgTGGT1_200430_6	TCGAACGCCATCCACGCCGG	15	0	87	0
sgTGGT1_200430_7	CCGTCAGGCAATTCGAACGG	0	0	188	0
sgTGGT1_200430_8	CCGGAGGCAGACGAGACAGG	0	0	123	0
sgTGGT1_200430_9	GGGTGCTGTGCGGAGCGGAG	37	0	111	0
sgTGGT1_200440_1	GAAGGTCGGTACACGAGCGG	13	0	163	0
sgTGGT1_200440_10	ATTCCTCGCAGGAAAAGCAG	20	0	325	0
sgTGGT1_200440_2	GGCACTGCGGAAGTGAGCAG	0	0	95	0
sgTGGT1_200440_3	GAGAAGTGGAGAGGGCACTG	0	0	94	0
sgTGGT1_200440_4	GGCAGGCGAGGAAAGCGCGA	4	0	134	0
sgTGGT1_200440_5	GGAGACAGGAGAAAGCAGGG	0	0	74	0
sgTGGT1_200440_6	GATTCCCCACTACTACCCAG	0	0	75	0
sgTGGT1_200440_7	GCGGGATGAAGAAACCGACG	0	0	3	0
sgTGGT1_200440_8	TCCGAAGAAACTCCAGGCGA	2	3	32	0
sgTGGT1_200440_9	GCCGATCTGGGAGTGTCTGG	132	0	83	0
sgTGGT1_200450_1	GATGAGTCGGTGCCGAGCGG	75	230	88	0
sgTGGT1_200450_10	GACGAAGAGGGCGATTGCGG	302	495	263	0
sgTGGT1_200450_2	GAATGAGCAAAAGCATGCGC	0	0	173	0
sgTGGT1_200450_3	AGCGATCAGAGAACAACTGA	0	0	57	0
sgTGGT1_200450_4	CTTTTCGGCCAACTCCCCGG	0	0	70	0
sgTGGT1_200450_5	GGACCACCTCACTCCTGCGA	0	0	18	1
sgTGGT1_200450_6	AAGCCGATTCGTTTCTGCGG	0	0	137	0
sgTGGT1_200450_7	GGAAACGGGCACAAAGGAGG	0	0	60	0
sgTGGT1_200450_8	GAAACTCGCAGTCCACACAA	61	0	266	1
sgTGGT1_200450_9	AAGGAACTTCAGGCGCGCCG	0	0	76	0
sgTGGT1_200460_1	GAAACAGTTCCCAAGAGCGG	97	0	169	0
sgTGGT1_200460_10	GGAGCCCGACTGCTTGAAAG	38	0	45	0
sgTGGT1_200460_2	CCATAGAGCAGATTTCCCGC	43	0	42	0
sgTGGT1_200460_3	TGTGGTCCTCACCTCTGCGC	131	0	31	0
sgTGGT1_200460_4	CGAGCTTCTGAGAAACATCG	0	0	87	0
sgTGGT1_200460_5	AAGCGGGAACGCGCACGCAG	0	0	21	0
sgTGGT1_200460_6	GGACTGTACGCAAGAAAACA	155	0	98	0
sgTGGT1_200460_7	GCAGATTCGCGACAATCGTG	60	0	385	0
sgTGGT1_200460_8	TGTGTCGCAGGAGGGGACAG	22	0	124	0
sgTGGT1_200460_9	CGCAGGGGTGAAGACCCCGA	0	0	39	0
sgTGGT1_200470_1	GCTGAGGAAGGTACTCGCGG	1	0	88	0
sgTGGT1_200470_10	AGGCTTCTTCCCACCAGAAG	0	0	184	0
sgTGGT1_200470_2	GCGGTGCGGAGACCAACAGG	0	0	128	0
sgTGGT1_200470_3	ACGCTGAACGAACACCGCGA	225	782	166	0
sgTGGT1_200470_4	CCAGAAGCGGCCACACGACG	0	0	21	0
sgTGGT1_200470_5	GAGGCGTCGAGACAGCGAAG	0	0	89	0
sgTGGT1_200470_6	GGTGCGCCGGAGGCTGAGGA	0	0	87	0
sgTGGT1_200470_7	GAGCGCCTTCATCGGAGCGG	288	0	88	0
sgTGGT1_200470_8	GAGGTGGACGGCATTGACAG	12	0	55	0
sgTGGT1_200470_9	GGAGAATACAGACGGTCCGG	0	0	170	0
sgTGGT1_200480_1	AAGCTGAAGGAATCACAGGA	0	0	129	0
sgTGGT1_200480_10	GGTATCGGCAGCGGGAGCGA	0	0	25	0
sgTGGT1_200480_2	AGGCGGCTTGCAGAAGGCGG	0	0	101	0
sgTGGT1_200480_3	GTGATTCACAGTGCTGATGA	0	0	113	7361
sgTGGT1_200480_4	AGCTATCTTGGGACTGCTGG	527	110	250	1
sgTGGT1_200480_5	TCGTACAAAGACGATGATCG	0	0	77	0
sgTGGT1_200480_6	TCCCCTAGCAGGGAAGCTGA	0	0	52	0
sgTGGT1_200480_7	GGCCAAAGTAGTCCTTTCCC	13	0	120	0
sgTGGT1_200480_8	CTGTCAAGCTACAGCAATGT	0	0	48	0
sgTGGT1_200480_9	GTTTGCCAGAATCCCCTAGC	2	0	264	0
sgTGGT1_200590_1	AGTGCTTCAGAACTAGACCG	251	2546	237	0
sgTGGT1_200590_10	GACCTGCCCGTCCGGAGCGT	77	0	325	0
sgTGGT1_200590_2	GAGACGAATACTGATTGGAG	0	0	96	0
sgTGGT1_200590_3	CAGTTGGACAGACACACGAG	193	60	247	0
sgTGGT1_200590_4	CGAGAGGGTACAACAGTCGG	0	0	276	1174
sgTGGT1_200590_5	GAACACTCGAAAGTAACGAA	29	0	69	0
sgTGGT1_200590_6	ACCGAGAACGGAATCAACCA	189	2874	162	0
sgTGGT1_200590_7	GACGGGAGCTGGAAAGCGGT	0	0	208	0
sgTGGT1_200590_8	ATGACTCAATTGTAGCACCG	3	0	95	0
sgTGGT1_200590_9	ACTTCAAGGATCCAACGCTC	321	1201	213	0
sgTGGT1_200595_1	TAGAGGAGTTCAGACCACGT	0	0	158	0
sgTGGT1_200595_10	GACTTTTCTAAGGCTACTCC	56	0	422	0
sgTGGT1_200595_2	GCTGCAGCATCACTCCGACG	0	0	181	0
sgTGGT1_200595_3	GTATTGTGTTTGAGAGGGCA	146	0	81	0
sgTGGT1_200595_4	CAAGTATTGATGGGGAGAGA	43	0	149	0
sgTGGT1_200595_5	ATGAAACACTGGACATCCAT	0	0	20	0
sgTGGT1_200595_6	TTGCGACAAGGAAGCTGCCA	0	0	75	0
sgTGGT1_200595_7	TTGGCGACAGGAGGAAAACC	163	2	33	0
sgTGGT1_200595_8	CTACTCCGGGAAGAGGGTAG	0	0	25	0
sgTGGT1_200595_9	TTGCAGCAGGCATGAAACAC	11	0	147	0
sgTGGT1_200600_1	AGTAAGCCATGAATCCACGG	0	0	216	0
sgTGGT1_200600_10	GACGCACAGTAGCGTACTGC	0	0	110	0
sgTGGT1_200600_2	AACATTGTCAGACTGAACGA	0	0	63	0
sgTGGT1_200600_3	GAAACCAGTCTGTGACGCGG	0	0	130	1
sgTGGT1_200600_4	GTGGAGGCGGGCAACAACAG	0	0	60	0
sgTGGT1_200600_5	GAACACGACATGACATAGAG	31	0	107	0
sgTGGT1_200600_6	GGCGTTGTCGTTCTTGAAGG	9	0	241	1
sgTGGT1_200600_7	GTCACGCGGCGACGTGAGGG	22	0	73	0
sgTGGT1_200600_8	ATCGTCGAGCAAGATGCCCA	0	0	231	0
sgTGGT1_200600_9	ACAGACGTGACGTTTGGCGC	111	0	143	1
sgTGGT1_201100_1	CAGTGCCGTCACCATCGCGG	601	4516	389	221
sgTGGT1_201100_10	GTGAGGGTGGTGGGGAGGGC	0	0	55	0
sgTGGT1_201100_2	GATGGTGATGATGATGGTGG	0	0	90	0
sgTGGT1_201100_3	GGTGCGGAGGGTGAGGGTGG	0	0	99	0
sgTGGT1_201100_4	GGCGGGTGAGGATGGTGCGG	0	0	205	0
sgTGGT1_201100_5	GACGAGGAGGGTGCGGGTGG	0	0	50	0
sgTGGT1_201100_6	TGAGGCGGCTGGGATGGCGG	0	0	159	0
sgTGGT1_201100_7	GGAGGGTAAGGCTTCATTGG	107	0	169	0
sgTGGT1_201100_8	GTGCATGCTGGCCTTTGGTG	48	0	194	0
sgTGGT1_201100_9	GCGAAGAGTGAGACGAAGCG	73	0	34	0
sgTGGT1_201110_1	GAGAGATGCAGCCAAAGGGA	0	0	94	0
sgTGGT1_201110_10	GCGCGTTCGCGACAGAAGAG	0	0	322	0
sgTGGT1_201110_2	ACAGTGAAGCAGTGAGACGC	0	0	49	0
sgTGGT1_201110_3	TGGGAAAGCCCAATCTGCGA	1	0	19	0
sgTGGT1_201110_4	GATGGGGCTGGAAATGACAT	0	0	51	1
sgTGGT1_201110_5	GTCGGACTCACACAACATGG	0	0	57	0
sgTGGT1_201110_6	ACATCGAGACAGCGAGGAGA	0	0	213	0
sgTGGT1_201110_7	TGCGCATGCATGCATCGGAG	117	810	121	0
sgTGGT1_201110_8	GTTACGAGCGGATGGTGCCA	0	0	324	0
sgTGGT1_201110_9	CGTAGGAATGGGTTTGGAGA	0	0	70	0
sgTGGT1_201120_1	GGACCGAGGAAGCGACACGA	87	0	95	0
sgTGGT1_201120_10	GTGGCGATCTTGAACGACCG	0	0	82	0
sgTGGT1_201120_2	GGAGCGCCGCCAGGTTACGG	14	0	124	0
sgTGGT1_201120_3	GGAGAGACAGAACGAGGACG	0	0	74	0
sgTGGT1_201120_4	CAAGAGAGTGAACCAAAAGG	0	0	15	0
sgTGGT1_201120_5	GAGGAGGCGAAGGGAAGCGA	0	0	180	0
sgTGGT1_201120_6	GAAGCATCGAAGGACAGCGG	0	0	78	0
sgTGGT1_201120_7	ACAGCGATCAACATCCCCAG	0	0	57	0
sgTGGT1_201120_8	GAGATCATGCGGGATAGCGG	436	12	69	0
sgTGGT1_201120_9	GTACGCGTAGTAAGAAGCGG	0	0	45	0
sgTGGT1_201130_1	GCCGGGGATCACTCACGCGA	0	0	76	0
sgTGGT1_201130_10	GAACGAGACGGGACGCGCGT	0	0	125	0
sgTGGT1_201130_2	GCTGCTTGAGGCAGACGCCG	0	0	91	0
sgTGGT1_201130_3	GCAGATGCTCGAAGAGCCGC	479	590	107	0
sgTGGT1_201130_4	GTCCAGAAGCTGCACCGCGA	106	1	373	0
sgTGGT1_201130_5	CTTGAGTGATAAGATGACGG	231	299	74	0
sgTGGT1_201130_6	GGAAGCTGCCACTGTCGTGG	0	0	65	0
sgTGGT1_201130_7	ACCGCATTCACATCCACCCG	0	0	45	960
sgTGGT1_201130_8	GTCGAAGGAGCTGAGAGCGC	0	0	74	0
sgTGGT1_201130_9	GAAGTCGGCGATGCGTGCGC	0	0	138	0
sgTGGT1_201140_1	AATGAGAGGAGATGCCGAGG	79	9	27	0
sgTGGT1_201140_10	GCAGGCGAAGGAAAGTGAGG	0	0	87	0
sgTGGT1_201140_2	GACGAAGTCGAAGGATGCGC	0	0	93	0
sgTGGT1_201140_3	TAGGAGGACTTGAAGGGAGG	47	0	74	0
sgTGGT1_201140_4	CGAACGACGGACCCAGACAG	0	0	55	0
sgTGGT1_201140_5	GACCGGCGACAAGCGAACGA	0	0	133	0
sgTGGT1_201140_6	GAGCCGACACAGGGGACCCG	0	0	75	0
sgTGGT1_201140_7	GCAGTCGGAGCAGGCGGAGG	9	0	107	0
sgTGGT1_201140_8	GGATGCTGCGACGAGAGGGA	2	1	170	0
sgTGGT1_201140_9	TGAGGAGGACAGCTCGGCGG	0	0	58	0
sgTGGT1_201150_1	GAAGTGTCAGAGGAACACGA	0	0	67	0
sgTGGT1_201150_10	GGCATAGTGGAGCTGCGCCG	0	0	175	0
sgTGGT1_201150_2	GTAGGGAGCTCGAGGAGCGG	28	0	155	0
sgTGGT1_201150_3	GAAGAAGTGGCGCAAAGGAG	5	0	48	0
sgTGGT1_201150_4	TGAGTTCCGCAACGAAGCGA	0	0	133	0
sgTGGT1_201150_5	GAGGGGACTGAAGAACGGGG	0	0	37	0
sgTGGT1_201150_6	TCAGCTCGTGAAAGAAGCGC	7	0	82	0
sgTGGT1_201150_7	GCAACCTCCCCGAGAAGAGG	0	0	93	0
sgTGGT1_201150_8	GAGCAGCCGTGCGCTACCAG	98	0	190	0
sgTGGT1_201150_9	TCCGAGACTTTCGATCACGG	0	0	152	0
sgTGGT1_201160_1	GCGAGTCAACATCTACGCCG	208	25	85	0
sgTGGT1_201160_10	AAGCACGGTACCACAGGAGA	49	698	108	0
sgTGGT1_201160_2	GAGACGGCGAAGCGCCGGGA	0	0	51	0
sgTGGT1_201160_3	GGCAACCACGGAGTCACCAG	28	1	47	0
sgTGGT1_201160_4	GCAGCCACACCGAGAGAGGG	0	0	43	0
sgTGGT1_201160_5	GTGGCTGCGGAGCAAAGGTG	0	0	141	0
sgTGGT1_201160_6	GAAATGGGCAACTTGACAGG	0	0	18	0
sgTGGT1_201160_7	GTGGAGTTGAGCCGACACCG	957	5712	412	155
sgTGGT1_201160_8	GCACTGCGAAGAGCACCGCA	398	693	89	138
sgTGGT1_201160_9	GAACGAATCGTTCGTGGCGA	212	0	102	0
sgTGGT1_201170_1	AGCGCGCCAGAATCTCCCGG	0	0	30	0
sgTGGT1_201170_10	CTGCCGGCTTTGCGTCGTAG	590	18	170	0
sgTGGT1_201170_2	GAAGTAGTCATGTAACGTTG	0	0	211	0
sgTGGT1_201170_3	CAAGGGCACGAGACAGCCGC	0	0	45	0
sgTGGT1_201170_4	GAGGCTCTTCGAAAGAACAA	451	1468	167	0
sgTGGT1_201170_5	GCATTCATGTCCTCTTGAGG	19	0	289	0
sgTGGT1_201170_6	ACAGGAAGCTCCTTTTGGGA	0	0	109	0
sgTGGT1_201170_7	GGAGCAATGGAGCAGCCAAC	0	0	105	0
sgTGGT1_201170_8	AATGCTGTCGTAGAGCGCAT	596	434	195	0
sgTGGT1_201170_9	AAACTTCCACTACATCCTGC	0	0	55	0
sgTGGT1_201180A_1	AAGGACCCGGAAGAACCGCA	99	496	87	0
sgTGGT1_201180A_10	GAGCAGCTTCCAATGCCCGA	99	368	154	166
sgTGGT1_201180A_2	GCGCTCGGCTCTTAAAGAAG	0	0	0	0
sgTGGT1_201180A_3	GCCGCTGATACGCGACCAGG	30	0	185	0
sgTGGT1_201180A_4	GCGTCGTTCACATCTCCGGG	150	0	386	0
sgTGGT1_201180A_5	AGATTGAAGAAGCCGAGCGA	0	0	102	0
sgTGGT1_201180A_6	AGAGATACTGGTCGCAACGG	8	0	81	0
sgTGGT1_201180A_7	ACAGACAACTCTGAAGGAGG	0	0	98	0
sgTGGT1_201180A_8	CAGCAGAGTGGACAGAGCTG	0	0	134	0
sgTGGT1_201180A_9	GCAGCGGTAAAGTCCGCGGA	501	0	41	0
sgTGGT1_201180B_1	GGAGGAGCTTGAGTCGCCTG	0	0	288	12555
sgTGGT1_201180B_10	CGACGGCAGAAGGATTGCCG	0	0	106	0
sgTGGT1_201180B_2	TAGCCCACCGGCTGACGAGG	299	2705	136	0
sgTGGT1_201180B_3	GACGAGGAGGAGGATGAGTG	0	0	253	2
sgTGGT1_201180B_4	GCCTCGGCAAGGACTCATGC	0	0	63	0
sgTGGT1_201180B_5	GCTCCGGAGGCGACGGCAGA	44	0	132	0
sgTGGT1_201180B_6	ATTCACATTCTCTGATGAGG	111	595	358	0
sgTGGT1_201180B_7	GTCTGACGAAGAAGCCAAAG	0	0	53	0
sgTGGT1_201180B_8	AGCGCAGCCAGTTAGCCCAC	277	1	80	0
sgTGGT1_201180B_9	TCTGTCGCCTCCGGAGGCGG	0	0	95	0
sgTGGT1_201190_1	AGAGCGGCAAAGAAGAAAAG	4	0	70	0
sgTGGT1_201190_10	GTGCCGTCTGCCCCAGCGTA	260	1708	381	0
sgTGGT1_201190_2	GCACAAAACAAACTGACACG	0	0	134	0
sgTGGT1_201190_3	GTCGTGTGTTGCGTCAAGGG	669	3	94	0
sgTGGT1_201190_4	GTTCCGAAAAGCCACTAAGA	16	0	184	0
sgTGGT1_201190_5	AATACTGACGCGCCATACGC	49	0	136	0
sgTGGT1_201190_6	AAAAGTGGCCAGCTGCGTCA	112	0	83	0
sgTGGT1_201190_7	AGACACAGAACCCGCGAGAG	37	0	266	0
sgTGGT1_201190_8	TGTTGCTAGAGTTTTCTGGG	0	0	113	0
sgTGGT1_201190_9	GGGAATAGTCTCCGTCTTAG	330	62	136	0
sgTGGT1_201200_1	GCCTCCAGACACATAATCCG	0	0	114	0
sgTGGT1_201200_10	GAGTGAAGAGCAGCTGGCTG	0	0	84	0
sgTGGT1_201200_2	AGTGAAAGCCAAGCTGGCGC	57	0	140	0
sgTGGT1_201200_3	TTCTCCGCAAACGAAAGCGG	0	0	70	0
sgTGGT1_201200_4	GCGGCAAGTCGTCATTCCAG	0	0	124	0
sgTGGT1_201200_5	GCATCGCGAAGAAGGCCGAG	109	0	64	0
sgTGGT1_201200_6	GAAGCTACGACGGTTCACAG	81	974	87	0
sgTGGT1_201200_7	GCCATGGCTCTGTCGCGGGA	0	0	270	0
sgTGGT1_201200_8	AACCATGTGGGGAGAATCGG	0	0	23	0
sgTGGT1_201200_9	GATTCGCCAGAATCTGATCG	0	0	97	0
sgTGGT1_201210_1	GAGGTGCAGACGAGACGCGC	0	0	62	0
sgTGGT1_201210_10	GCGGGTGGGGAAAGGCGCAG	2	0	26	0
sgTGGT1_201210_2	GGAAAAGCCCAAAGCAGAGA	0	0	53	0
sgTGGT1_201210_3	GCCGAAGGAAAGGGGACCGG	0	0	51	0
sgTGGT1_201210_4	CGACCAGACGGGAGAAGCAG	0	0	3	0
sgTGGT1_201210_5	AGAGAGAGAAGACGACCAGA	8	0	3	0
sgTGGT1_201210_6	GCAGGGCGGCTCTCTGGGGA	0	0	194	0
sgTGGT1_201210_7	GCACTCCAAGCCTCATGCAG	0	0	225	0
sgTGGT1_201210_8	GAGGAGGCGAGTGTCGCTCG	0	0	95	0
sgTGGT1_201210_9	GATATCTCGCCGCGAAAAGG	0	0	78	0
sgTGGT1_201220_1	TCAGAGGGAAATCGACACGA	0	0	31	0
sgTGGT1_201220_10	GAGACAGCTCGAGCTTCAGA	0	0	24	0
sgTGGT1_201220_2	GCCGCCCACAGAGGTCGCCA	0	0	87	0
sgTGGT1_201220_3	GAAGAAGACGAAAGATCAGG	0	0	161	0
sgTGGT1_201220_4	AGATCGAGGGAAGAGACGCG	0	0	3	0
sgTGGT1_201220_5	GCGAACAGCTCCTCCAGCGA	0	0	139	0
sgTGGT1_201220_6	GCAGTTATCGCAGAGAGGCA	0	0	137	0
sgTGGT1_201220_7	GGGACATGCAGACGCCACCC	0	0	90	0
sgTGGT1_201220_8	ACAGTTCGTACACTTCCCCA	0	0	63	0
sgTGGT1_201220_9	GGTCCGCCGAAATTGTCGCG	0	0	151	0
sgTGGT1_201230_1	GACGAGACGCCGAATCGCGG	0	0	160	0
sgTGGT1_201230_10	AGGCGCAGGCGACATCACGA	60	1	164	0
sgTGGT1_201230_2	GAAGGAGATCGGAGAAGCCG	0	0	51	1
sgTGGT1_201230_3	GCTTCCTCCACAGAGAGCGA	168	124	106	0
sgTGGT1_201230_4	AAAGGAGCCAAACGCGACAG	0	0	2	0
sgTGGT1_201230_5	GAAGAGGGGCAGGAAGCTCA	4	0	66	0
sgTGGT1_201230_6	GAGCGGAATAGTGGCTACAG	0	0	82	0
sgTGGT1_201230_7	GAAACTTCGGGAGGTGACGG	0	0	40	0
sgTGGT1_201230_8	GTGGGGAGAAGAGGACGACG	0	0	72	0
sgTGGT1_201230_9	GAGGAGAGTTCTGAGAGTGG	0	0	136	0
sgTGGT1_201240_1	AAGAGGCCGCCATTCCACGA	22	0	37	0
sgTGGT1_201240_10	GAAGAAAGATTCTTGGCCAC	358	40259	145	0
sgTGGT1_201240_2	TGTGCTCGAAGACGACACGC	0	0	83	0
sgTGGT1_201240_3	GATACTCGTCATGCAGGCTG	550	1295	27	0
sgTGGT1_201240_4	AATGCCGGGCACCCAAAGCA	3	0	193	0
sgTGGT1_201240_5	AACATGACGAGCCACCATCG	154	1198	55	0
sgTGGT1_201240_6	CGACTGCTGGGCTGATGCTG	25	1514	60	0
sgTGGT1_201240_7	AGCACAGCTGCAGATGCCAG	0	0	75	0
sgTGGT1_201240_8	TGTCACCTCGTACATGGAAG	19	0	142	0
sgTGGT1_201240_9	ACGACGTTGTCGGTGCATGG	0	0	44	0
sgTGGT1_201250_1	GGAGAGGCAGAGCAGCGGGG	0	0	207	0
sgTGGT1_201250_10	CCGGAGGAGGCACATGGCCG	0	0	59	0
sgTGGT1_201250_2	GCAGCATGGAGACGAAACGG	0	0	55	0
sgTGGT1_201250_3	GGCGCGGAGAAACAGAGCCA	0	0	74	0
sgTGGT1_201250_4	GATGATCAGTCCGGAAGCGC	0	0	188	0
sgTGGT1_201250_5	GGGCTGGGGAAACAACCAGG	10	0	76	1
sgTGGT1_201250_6	GTCTCACGAAGCTATCGCGA	104	190	130	0
sgTGGT1_201250_7	GAGCTTCTCGAATACCGCGT	48	0	126	0
sgTGGT1_201250_8	GCTCGTGCCAGCGAGACCGG	627	715	131	0
sgTGGT1_201250_9	CAAGATGTCCAAGAGTCCGG	262	422	160	0
sgTGGT1_201260_1	CAAATGATGCGACCAACATG	0	0	61	4827
sgTGGT1_201260_10	CAGGTCGGCTGCGTATTCGG	42	48	136	0
sgTGGT1_201260_2	GTTGGGGCCCTCACATGAGG	303	982	108	0
sgTGGT1_201260_3	ATGTATCGAAGAGGCCGGGG	66	0	182	0
sgTGGT1_201260_4	AGGGGTGGCCACCGAGGAGG	69	0	64	0
sgTGGT1_201260_5	AGAGCGCCTCTAGATTCAGG	457	1535	97	0
sgTGGT1_201260_6	GCAAAGGACGACAAACGCCC	0	0	45	0
sgTGGT1_201260_7	TCAAAAGCAGAAACCGGCGA	58	0	218	0
sgTGGT1_201260_8	AACATGTGGCACTCACCCGT	1606	8670	269	4655
sgTGGT1_201260_9	GCAGAACACTGAAACGCTAG	424	1984	38	0
sgTGGT1_201270_1	GCAGACGGTGACGCAGACGA	0	0	218	0
sgTGGT1_201270_10	GAAGTAACAAAGGCAGCAGG	0	0	98	0
sgTGGT1_201270_2	GAGGCGAAAAGGCCTACACA	0	0	50	0
sgTGGT1_201270_3	AAAGCACCGTAACGAACGCA	0	0	19	0
sgTGGT1_201270_4	GAAGTGGTGTTGCGTAGAAG	0	0	256	0
sgTGGT1_201270_5	GGCAATGGATGAGTCAGCGA	0	0	91	0
sgTGGT1_201270_6	GTGAGGAAACACGAGAACGA	0	0	39	0
sgTGGT1_201270_7	GAGGTGCTCAAGGAATACAG	0	0	130	0
sgTGGT1_201270_8	GTTTTCAGAAGAGGAATGGG	0	0	29	0
sgTGGT1_201270_9	ATGGGTGGAAGAGCTAACCG	0	0	87	0
sgTGGT1_201380_1	TCGTCTGGAATGAAGACCGG	0	0	207	0
sgTGGT1_201380_10	GGAGTCGACAACCCGACGCC	0	0	176	0
sgTGGT1_201380_2	GCATCTCCGGTGCAATCGTG	0	0	212	0
sgTGGT1_201380_3	GCCGTGTTTCGACAAAGTGG	0	0	77	0
sgTGGT1_201380_4	GCAGACTGGAGCACCTCCAG	0	0	326	0
sgTGGT1_201380_5	GAAGGACGCAGGGATCGTGG	0	0	52	0
sgTGGT1_201380_6	GCCATGCTCTCAACCAGAGG	0	0	123	0
sgTGGT1_201380_7	TGGACGCGGGACTGTCGCGA	0	0	114	0
sgTGGT1_201380_8	GGCTCACGCGGACCACGCCA	0	0	127	0
sgTGGT1_201380_9	GCGAGGAGAGGAACTCGTCG	0	0	58	0
sgTGGT1_201390_1	GGCCAGGCCACAAAGCGCGA	0	0	59	0
sgTGGT1_201390_10	CTTCTGGCCCGGTTACCTCG	15	0	161	0
sgTGGT1_201390_2	GGCCTGGCCACAGCGAGCCA	253	1253	111	133025
sgTGGT1_201390_3	GGATGCCTTTGCAGCCAGGG	1172	1905	191	0
sgTGGT1_201390_4	CAACTGCAGCGGCACCCACG	102	1	127	0
sgTGGT1_201390_5	TCATTTACTTCTTTTCGCGG	587	1128	233	0
sgTGGT1_201390_6	CTTGGTGACAGGGTATGCAC	90	0	227	1
sgTGGT1_201390_7	CGTCTTGAAACGTTGTGCCG	170	158	231	0
sgTGGT1_201390_8	AGCCAGGGTGGCGGGTGCGA	874	1797	107	0
sgTGGT1_201390_9	CAAGGCCACGGCAACTGCAG	248	172	68	0
sgTGGT1_201400_1	CGTCTGCCTCGAACAAGCGG	13	0	99	0
sgTGGT1_201400_10	GAGGGGAGGGAGCAAAGGCG	0	0	24	0
sgTGGT1_201400_2	AGGACGCGACACACAAGCCG	33	0	35	0
sgTGGT1_201400_3	GACTCCGCGAGAGCTCGCGG	6	0	120	0
sgTGGT1_201400_4	AAAGAGGATGGAGTCCCCGG	0	0	74	0
sgTGGT1_201400_5	GGTGGTTCAAGAGGAACCGG	24	0	28	0
sgTGGT1_201400_6	GAGACAACGGCGAAGAGAGG	4	0	57	0
sgTGGT1_201400_7	CGACCGACGACGCCTAGAGG	104	0	234	0
sgTGGT1_201400_8	GGCACAGGTCGAAGCAGCGA	0	0	61	0
sgTGGT1_201400_9	GAGGCGAACGGGTGATCTGG	0	0	70	0
sgTGGT1_201520_1	GCGTGTTACCAACATCGCCC	0	0	99	0
sgTGGT1_201520_10	AATGCATGGAGTCCGAGCCT	0	0	260	0
sgTGGT1_201520_2	GTACAACAGGCTTATAGAAG	216	235	217	1
sgTGGT1_201520_3	GATGAGGTGAAAGTGGAACG	0	0	22	0
sgTGGT1_201520_4	GGTTTTGCAGTGATTGGCGA	5	0	131	0
sgTGGT1_201520_5	CAAGGCAGTAATGTTGTCGG	0	0	172	0
sgTGGT1_201520_6	GTGTGTAACCAGGTTCACCA	195	1339	287	0
sgTGGT1_201520_7	ATCACGTGCCAAATGATCCA	59	0	26	1
sgTGGT1_201520_8	GTTGCAACGCCGCGAATCCG	116	1034	143	0
sgTGGT1_201520_9	TCCTCCTTCAGAAGCCTCCG	213	0	484	1
sgTGGT1_201630A_1	ACTTTTCTACTCTCCGGCGA	383	538	130	0
sgTGGT1_201630A_2	CATGATGTCACTCCCATCGC	91	288	72	0
sgTGGT1_201630A_3	AGGCGTGTTTACAATAGCCG	165	0	97	0
sgTGGT1_201630A_4	CAGTGACAAGAGAACTGCCG	0	0	16	0
sgTGGT1_201630A_5	TGTACCGCATGGCTTCCGGT	108	0	423	0
sgTGGT1_201630A_6	CACGTACTCGATGTACCGCA	942	1430	236	1
sgTGGT1_201630A_7	CATCATGGTCATGAAAACGA	0	0	56	0
sgTGGT1_201630B_1	CAGATGATCCAGAGGAGTGG	42	114	172	0
sgTGGT1_201630B_10	GGCTTCGCAGTGATCGGAGA	97	0	157	1
sgTGGT1_201630B_2	GCCTGTAACCAACATCGCCC	301	2923	64	0
sgTGGT1_201630B_3	CTACTCCAGCAGGCTTACGG	0	0	123	0
sgTGGT1_201630B_4	GAAAATTCGGAGCTTGGCTG	0	0	169	0
sgTGGT1_201630B_5	ACGTAGATGGAGAAGACTGG	0	0	73	0
sgTGGT1_201630B_6	CTGGAGGACGAATTTCGGCA	10	0	62	0
sgTGGT1_201630B_7	GGTGCCTAAGATCAGCGACG	0	0	9	0
sgTGGT1_201630B_8	GTCCGACAACATAACCGTCC	119	0	103	0
sgTGGT1_201630B_9	GGCTGCCTAGAACATGGGTA	285	427	109	0
sgTGGT1_201640_1	GCGCTGCAACCACGACGGGG	0	0	9	0
sgTGGT1_201640_10	CACTCGGCAAACCAATCTGG	0	0	44	0
sgTGGT1_201640_2	GGAGCACCAAATGAACCCAG	0	0	130	0
sgTGGT1_201640_3	GAAACGCGGGTGAAGCGCAG	0	0	270	1
sgTGGT1_201640_4	GCGGCAATCAATGATGGTGG	0	0	57	0
sgTGGT1_201640_5	ACAGGTGTTGAACCGAAAGA	0	0	64	0
sgTGGT1_201640_6	TGCCCTCCCAGACACAGGGG	29	0	181	0
sgTGGT1_201640_7	ACAGTCAGAGGACAATGCCG	0	0	85	0
sgTGGT1_201640_8	GCATGCGGTCCAAGACGCCC	128	1	128	0
sgTGGT1_201640_9	GCCTGGTGCTCCGAACGACG	0	0	93	0
sgTGGT1_201650_1	AGAGCCAGTCCTCAAAGGCG	0	0	37	0
sgTGGT1_201650_10	GACAGGGAAGAAGGGCCACG	123	0	49	0
sgTGGT1_201650_2	GGGGTCTAGAGGAGGAACAG	0	0	47	0
sgTGGT1_201650_3	GGCATGGACGGAGAAAGATG	0	0	44	0
sgTGGT1_201650_4	GCGCTCGAGAAAAGCCCCAG	0	0	117	0
sgTGGT1_201650_5	CGTGAAGACGGGAGGAGCGG	0	0	92	0
sgTGGT1_201650_6	AGTGAGAAGCAGGAATGGGA	0	0	64	0
sgTGGT1_201650_7	AGAGTGGAAGACGCAAATGC	2	0	11	0
sgTGGT1_201650_8	TGGAAGCTCAGGCAAAACAG	0	0	126	0
sgTGGT1_201650_9	GAAGTTGCTAGATCATCTCC	0	0	46	0
sgTGGT1_201660_1	GGGGAGGACGGCAACAGCAG	0	0	338	0
sgTGGT1_201660_10	GAGCAAATCGGAACCACCAA	0	0	111	0
sgTGGT1_201660_2	GGTGGGCAGAGCAACTCCGA	23	0	105	0
sgTGGT1_201660_3	AGCATGGAGCGTCGACACGG	2	0	129	0
sgTGGT1_201660_4	GAGGTAGAGTACCCGGACGA	0	0	63	0
sgTGGT1_201660_5	GAGCAATACATGCCGTCCAG	37	0	66	0
sgTGGT1_201660_6	TGGTGATCAGAAAGAAGTGA	0	0	63	0
sgTGGT1_201660_7	GGTTTCCAAATGCCTCCTGG	421	879	108	0
sgTGGT1_201660_8	ATTGAGGCAATACCACCAGG	0	0	150	0
sgTGGT1_201660_9	ATGCGTGGAAACCAAAGCGG	0	0	88	0
sgTGGT1_201670_1	AAGACACGCAGCGCCCACCG	0	0	110	0
sgTGGT1_201670_10	GAAGCACCTCGCGTCCGCGC	61	287	137	0
sgTGGT1_201670_2	GGCGAAAGAGAAGAAGGCGA	0	0	203	0
sgTGGT1_201670_3	GAAGTCGAACTCACAACTGG	475	1115	196	0
sgTGGT1_201670_4	GACAGGCCACCCAGACGGCG	0	0	113	0
sgTGGT1_201670_5	GCGGATGGAAGACAAAACCG	0	0	79	0
sgTGGT1_201670_6	AGGAGACGGAGAAGGTACCG	236	8307	162	0
sgTGGT1_201670_7	GAGCTGGAAGGATCAGGAGA	0	0	98	0
sgTGGT1_201670_8	CCGCTGCACTCTCCTCGCGG	0	0	300	1
sgTGGT1_201670_9	GGAACGGCTCGAGGTCCTGG	47	0	73	0
sgTGGT1_201680_1	GAGGTGTTCAGACAGTGCAG	0	0	54	0
sgTGGT1_201680_10	GAATGAAGTGACAAACGCGA	0	0	69	0
sgTGGT1_201680_2	GACGCAGGCGAAAGAGTCGG	0	0	65	0
sgTGGT1_201680_3	GATCGAGGTTCGCTCGGCGG	0	0	209	0
sgTGGT1_201680_4	GTCGCGAGAAACTCATGCGC	0	0	186	0
sgTGGT1_201680_5	GAGCACGGCGAGGACGGCGA	0	0	37	0
sgTGGT1_201680_6	GCGCTCACCGCGTCCAACAG	0	0	259	1
sgTGGT1_201680_7	GCGGTGCACATGATTTGCCC	0	0	154	0
sgTGGT1_201680_8	GCGTCGCCTCGAGAAACAGG	0	0	54	0
sgTGGT1_201680_9	AGCAGGAGAAAATCAAGCAG	0	0	54	0
sgTGGT1_201690_1	GCAGAAGACGAAAACAGTGA	0	0	28	0
sgTGGT1_201690_10	GTAGTCAAAATGGGGACCGT	0	0	135	0
sgTGGT1_201690_2	GTAGCGAGAGGGAGTAAAAG	0	0	40	0
sgTGGT1_201690_3	GCAGTCGAACAGACAGAGCG	9	0	69	0
sgTGGT1_201690_4	CCGGTCTGTCCGGAAGGCGG	0	0	97	0
sgTGGT1_201690_5	CAAGGGATTGGGATGGCAGG	0	0	52	0
sgTGGT1_201690_6	CCTGCCGGACGAGTTCGCCG	11	0	84	0
sgTGGT1_201690_7	GCAAACAGACCAGCCAAAGG	0	0	0	0
sgTGGT1_201690_8	GCAGCGCCAGCCAGAAGAGC	24	0	31	0
sgTGGT1_201690_9	GGAGCACCTGAAGGTCCGCG	0	0	122	0
sgTGGT1_201700_1	GCAGGAGGCAAGCAAACGGG	0	0	139	0
sgTGGT1_201700_10	GCAGGATTCTGCGGCAGCGA	163	681	129	0
sgTGGT1_201700_2	GGTGACGAAGAAAGAGACGG	0	0	80	0
sgTGGT1_201700_3	GAGGAAGGGAAAGACGACAG	0	0	4	0
sgTGGT1_201700_4	GAGCTCCTGGAGGAAAGTGG	0	0	20	0
sgTGGT1_201700_5	GGGGTGAACAGACTCTGAGT	0	0	144	0
sgTGGT1_201700_6	AGAGCCGTCGCTGCTCCCGG	0	0	179	0
sgTGGT1_201700_7	GAGAAGCAGCGAGGAGGCAG	0	0	82	0
sgTGGT1_201700_8	GCTGGGTTGGTGGAACCCCG	142	0	101	0
sgTGGT1_201700_9	GAAGGCGGATAGGCACCCAG	47	0	228	0
sgTGGT1_201710_1	GGAACTGCTGGGCGATGCGG	0	0	94	0
sgTGGT1_201710_10	TCTGCGACGACGCCTCCCGC	0	0	12	0
sgTGGT1_201710_2	TGGCCGCGCAGAAACGCCAG	0	0	133	0
sgTGGT1_201710_3	GAGGGGAGACGCGGAAGGCG	0	0	111	0
sgTGGT1_201710_4	TCGGCTGGATCACATCGAGG	0	0	29	0
sgTGGT1_201710_5	ACAGCTGGGGAGAGAAGACG	0	0	85	0
sgTGGT1_201710_6	GACCAGTGCGGAGAAACGCG	0	0	62	0
sgTGGT1_201710_7	CAGCCATGGCCGCCATGCGG	0	0	196	0
sgTGGT1_201710_8	AAGATGGGAGAATTCAACTG	0	0	91	0
sgTGGT1_201710_9	ACTGTGGAAGGCGCGAGCGA	0	0	67	0
sgTGGT1_201720_1	GAAGACGACAAAGGAGGCGG	0	0	12	0
sgTGGT1_201720_10	GGAAGCGGAATCTGGAGAGG	0	0	86	0
sgTGGT1_201720_2	AAAGTACGGCAGCATCGCGG	0	0	156	0
sgTGGT1_201720_3	AGGCGGAGGAGAAGAAGCAG	0	0	116	1
sgTGGT1_201720_4	AGCAAAGCGAGAAAGACCCG	0	0	49	0
sgTGGT1_201720_5	GAGCAGACGGAGATAAAGGG	0	0	78	0
sgTGGT1_201720_6	CATGCTGGATGGCTACGACG	0	1	210	0
sgTGGT1_201720_7	CGAGGCTTCCAAGTCCACGG	0	0	103	0
sgTGGT1_201720_8	GTGTCACCTGCTGAAAGCGA	4	0	344	0
sgTGGT1_201720_9	GAGAAGAAGAGAAGAACGAA	0	0	50	0
sgTGGT1_201730_1	CAGGGGAGAGATGGCGGCGG	0	0	138	1
sgTGGT1_201730_10	GAGAAGAGAGACAGCAAGAA	0	0	128	0
sgTGGT1_201730_2	AAAGGCAAGAGAGATGACGA	7	0	173	0
sgTGGT1_201730_3	AGAGCCAGGAAACGTCAGAG	0	0	98	0
sgTGGT1_201730_4	GCAACTGAGCGTCTGGACAG	25	60	62	1
sgTGGT1_201730_5	GAAACGAGCATCTTGGAAAG	46	231	135	0
sgTGGT1_201730_6	GTTCCTGCGACACAGCACAG	173	0	192	0
sgTGGT1_201730_7	GACTCGAAAGAGAGCGACAG	470	1149	94	0
sgTGGT1_201730_8	GAGGAAACTGAGAGGGAACG	0	0	20	0
sgTGGT1_201730_9	CAAGGGGTTCCTGGTGACGA	85	0	51	0
sgTGGT1_201740_1	GACTGGTGAAGAAGCGCTGG	0	0	56	0
sgTGGT1_201740_10	GCGCGGAGAGAAGAAGGCAA	0	0	212	0
sgTGGT1_201740_2	GAGACAGACGAAAAGAAGGA	0	0	117	0
sgTGGT1_201740_3	GGAGAGCCAAAGGAGTGTGG	10	0	87	0
sgTGGT1_201740_4	GCACTGGGATGACGTCGCCG	28	0	175	0
sgTGGT1_201740_5	AGAGAAGAGGAAGAAGACAG	0	0	19	0
sgTGGT1_201740_6	GAGAGACAGAGTATCTCTGG	0	0	115	0
sgTGGT1_201740_7	GAGCCGCTCTCAGGTCCGAG	731	0	276	0
sgTGGT1_201740_8	AGTCTCAGCAGCTGACGCCG	0	0	92	0
sgTGGT1_201740_9	AGAGTACAGAGAGTCGTCGA	0	0	119	0
sgTGGT1_201750_1	GCATGCTCTCAACTCGAGAA	0	0	32	0
sgTGGT1_201750_10	CAACTGCGTACATGTCGCTC	62	3	131	0
sgTGGT1_201750_2	ATCTGGGCTCAGCAAGCGAG	241	3592	6	0
sgTGGT1_201750_3	AGCGAGTGGCCGCGTCATGG	1089	2398	147	0
sgTGGT1_201750_4	CATGCATTTCCTCCATGACG	244	1	106	0
sgTGGT1_201750_5	CCGCCTTGGCCCTTCAGAAG	0	0	214	0
sgTGGT1_201750_6	ATTGCCGAGAATGCCGGGCA	83	0	149	0
sgTGGT1_201750_7	GACGTCAACCTCGACAACTG	0	0	103	0
sgTGGT1_201750_8	TACGAGTGCACCTACCGCCT	163	7	413	3
sgTGGT1_201750_9	TGTAGCTTCCCCAGTTGTCG	0	0	147	991
sgTGGT1_201760_1	GAGCTGCTTGGAACTCCCGC	0	0	60	0
sgTGGT1_201760_10	ATGGGGTCATTTGCATACGG	0	0	207	0
sgTGGT1_201760_2	GCGTATGAAAGACCTCCCGC	0	0	26	0
sgTGGT1_201760_3	ATGGCGGATCTCAAGAGCAG	0	0	50	0
sgTGGT1_201760_4	TGATCTCTTCGGAGTCTCGG	0	0	175	0
sgTGGT1_201760_5	GACCCCATTTCGCACCATGG	0	0	86	0
sgTGGT1_201760_6	CGCACGTGCATCCACTCCGG	0	0	63	1
sgTGGT1_201760_7	GGAATCGCCGCCACAGAAGA	18	0	191	0
sgTGGT1_201760_8	GCCCAAGATACAGTTGGCTG	0	0	182	0
sgTGGT1_201760_9	AACGCTCTCAATCACTGGCA	33	0	74	0
sgTGGT1_201770_1	TCATCGGCCGGTTTACACGG	11	0	168	0
sgTGGT1_201770_10	GCTCAGGTGGAACCTCGCGC	0	0	172	0
sgTGGT1_201770_2	GCAGAAGAGGAAGAAGGCAG	0	0	66	0
sgTGGT1_201770_3	TGTTGGTCATCAACAAGAGA	0	0	47	0
sgTGGT1_201770_4	GGAAGGGCATCTGCAAGCGG	27	0	107	0
sgTGGT1_201770_5	GCGCGGACTGTCCGAAGCGG	0	0	76	0
sgTGGT1_201770_6	TACAGGTTGGTGGAGAGCGG	13	0	99	0
sgTGGT1_201770_7	GAAGGAGGAAGCAGAAGAAG	0	0	66	0
sgTGGT1_201770_8	AGAGGGAGGACAAGGCGCGA	0	0	44	0
sgTGGT1_201770_9	GCATCCCCACACAGAAGAAG	0	0	30	0
sgTGGT1_201775_1	AGAGGCGAACAACAAACTAG	0	0	38	0
sgTGGT1_201775_10	CTTCGCATCAGGAATGCCGA	11	0	86	0
sgTGGT1_201775_2	GAGACTCACTGGCGAGACAG	2	0	460	2552
sgTGGT1_201775_3	TCAGGCTGTGTATGTCGCTC	0	0	74	0
sgTGGT1_201775_4	CACTCAGTTGGGATGTGAAG	0	0	118	0
sgTGGT1_201775_5	AGTGAGTCTCGCACTCAGTT	0	1	208	0
sgTGGT1_201775_6	CAGATATAACGAAGAGGTGG	77	0	80	1
sgTGGT1_201775_7	AATGCCGAAGGACAATACGT	303	2	109	0
sgTGGT1_201775_8	GTAGCGCCCTTTGTGTGCCA	65	0	154	0
sgTGGT1_201775_9	CAGAGCAGTGGAGTGTGTGG	0	0	148	0
sgTGGT1_201780_1	GGCAGTACCAACACCAGTGA	3	0	162	0
sgTGGT1_201780_10	GACCGAAAACGGCCTCGCGT	12	0	183	0
sgTGGT1_201780_2	CAGTCAGCCCGAAGATACAG	0	0	114	0
sgTGGT1_201780_3	ACAATGACCCACCACCCCAG	0	0	13	0
sgTGGT1_201780_4	GTGGTGGTGGACTGAAAACG	9	0	60	0
sgTGGT1_201780_5	AATGAAGACCAACAACATGG	0	0	221	0
sgTGGT1_201780_6	TGCGAGCAGCAGCATCCTGG	0	0	66	0
sgTGGT1_201780_7	GGAGTGCGAGAGCGCAGGCG	0	0	130	0
sgTGGT1_201780_8	GAACAAGTGCGTGTGCCCGA	0	0	348	0
sgTGGT1_201780_9	ATTGCGGGTGGCGTCATCGG	0	0	257	0
sgTGGT1_201785_1	GCGAAGCGCTCCTGCAGCAG	851	1	361	0
sgTGGT1_201785_10	CGAGCAGGATTGCATTAACC	1	0	31	0
sgTGGT1_201785_2	GGGAAAGCCGATTTCCGCAG	0	0	26	0
sgTGGT1_201785_3	GATAAGAAACACGGAATGCG	0	0	274	0
sgTGGT1_201785_4	CTTGCAGGTCTGTCGGGCGG	423	45	187	0
sgTGGT1_201785_5	TTGGACGTAAAACGTGCTGA	0	0	211	0
sgTGGT1_201785_6	GATGGCTTGGTGTGTACCTG	1026	1790	256	1
sgTGGT1_201785_7	ATTCTGAGTACCTTTTGCAC	268	0	625	0
sgTGGT1_201785_8	AATGCGGGGACTGTTCTTGA	0	0	122	0
sgTGGT1_201785_9	AGAGCGAGCTCCGCTGCTGC	222	6	127	0
sgTGGT1_201790_1	GAAGGGAGAAGACACCCCGA	0	0	38	0
sgTGGT1_201790_10	GCTTCTCCGACCTCTCGCTG	0	0	143	0
sgTGGT1_201790_2	TGAGTGGCAAAGTCGTGCGG	0	0	112	0
sgTGGT1_201790_3	GACAGACCTCGAATCCCTGG	0	0	116	0
sgTGGT1_201790_4	GCCGCGCCGACCTTTCCAGG	8	0	204	1
sgTGGT1_201790_5	GCACCCACCTCCCCAGCGAG	0	0	85	0
sgTGGT1_201790_6	GCAGCCGAGGACGAAGCGAG	0	0	255	0
sgTGGT1_201790_7	AAAGACACTGGAGAGAACGA	0	0	100	0
sgTGGT1_201790_8	GGAAGTGAAGAAGGACCTGG	0	0	177	0
sgTGGT1_201790_9	ATCGCGCAGTCGCGGAACGG	0	0	94	0
sgTGGT1_201800_1	GCTTCGCTTGGATCAGCAGG	0	0	85	0
sgTGGT1_201800_10	GCGAACGGCAGTACGCGGGA	0	0	115	0
sgTGGT1_201800_2	GACGCCGACCGAGTCAGTGA	0	0	152	1
sgTGGT1_201800_3	GAGATTTGATTCAAGAGGCG	0	0	25	0
sgTGGT1_201800_4	AGTTCGTACACGCACCACAT	0	0	49	0
sgTGGT1_201800_5	TGAATGTGTATCGCAAGGGC	0	0	71	0
sgTGGT1_201800_6	GCCTTTCATCACAACGAGGC	2	0	212	0
sgTGGT1_201800_7	TCAAGAGGCGCGGAGCGCTC	0	0	56	0
sgTGGT1_201800_8	GGCGGCACGAAGCTGCAGCC	0	0	116	0
sgTGGT1_201800_9	TCAAGTTGTCGACGCCGATG	0	0	79	0
sgTGGT1_201810_1	GTAGAGGACCTGCTCTACGG	36	63	103	0
sgTGGT1_201810_10	GCAGAGCCACGCAGACTCGC	0	0	124	0
sgTGGT1_201810_2	GCAGAATCTTGGGGAAACAG	0	0	76	0
sgTGGT1_201810_3	GCGATGTTGGCGATTCGCCG	1217	7299	282	0
sgTGGT1_201810_4	ACCGCACGCAGATCGAACGG	115	2507	41	0
sgTGGT1_201810_5	AGCGTTCGAGGAAGAAGCGA	0	0	88	1
sgTGGT1_201810_6	AGGGGAGATCAAGTTCTCGG	0	0	338	0
sgTGGT1_201810_7	GGGCCGAAGAGACCGTCTGG	91	0	120	0
sgTGGT1_201810_8	GAAGAAAGGAGACACCGGAG	0	0	78	0
sgTGGT1_201810_9	GCAGACTCGCAGGAGAAACG	0	0	45	0
sgTGGT1_201820_1	GGAGCTGAGAAACAGTGCCG	0	0	91	0
sgTGGT1_201820_10	GGAGAGAGAGACGAAGGCGC	0	0	8	0
sgTGGT1_201820_2	GAAGCGGCAAAGGAGAACGA	0	0	173	0
sgTGGT1_201820_3	TGGACGCCGCGAAACCCCGG	0	0	86	0
sgTGGT1_201820_4	GAGGGGCCGCAACCTGCAGG	0	0	54	0
sgTGGT1_201820_5	ACAGTCGCGAAGGCGAACGG	0	0	50	0
sgTGGT1_201820_6	GCGGCTGGTTGAAACTGCGG	0	0	35	0
sgTGGT1_201820_7	GCGCGGCTCCAACTGTCCAG	142	0	60	0
sgTGGT1_201820_8	GTCGCTCCGGAAGAAAACGA	212	377	51	0
sgTGGT1_201820_9	GAAGTACAGAGCGCGGCAGG	238	0	75	0
sgTGGT1_201830_1	GGGTATTGAAAATGCGACGT	0	0	99	0
sgTGGT1_201830_10	GGAGTGTCTTGGGAGACCGC	0	0	89	0
sgTGGT1_201830_2	TGTGCAGCCGCGTAAACCGC	0	0	105	0
sgTGGT1_201830_3	TACTAGGCATCCCAGAAAAG	0	0	15	0
sgTGGT1_201830_4	CGACGTTGGACGAGTACCTG	0	0	61	0
sgTGGT1_201830_5	TGCGCCTGAAGAAATCCAAA	0	0	25	0
sgTGGT1_201830_6	AGAGCGGCAGAATCAACAAG	0	0	59	0
sgTGGT1_201830_7	AGAGTGGAGGCAAGCAACGG	0	0	84	0
sgTGGT1_201830_8	AAGACGGCTGCGGCAAAGCG	1	0	62	0
sgTGGT1_201830_9	CAGACTCAGGAGGATCCCGG	0	0	42	0
sgTGGT1_201840_1	GAAGAACTTTCTGCTTGCGG	455	87	93	128
sgTGGT1_201840_10	GCAACTTGAGATCGAAGGGC	0	0	105	0
sgTGGT1_201840_2	GAAGAGGCAAGGCGTTCCGG	0	0	221	0
sgTGGT1_201840_3	GGTACGTGTCGGATTTCCCA	0	0	47	0
sgTGGT1_201840_4	ACAAAGGGCCTGAAAAGCGA	0	0	78	0
sgTGGT1_201840_5	AATTTGTCGGGCCTCTCCGA	44	48	151	0
sgTGGT1_201840_6	GGTACGGCGTGCCATCTGCG	323	619	274	1
sgTGGT1_201840_7	TCAGTATGCATCAGGACCCG	59	71	77	0
sgTGGT1_201840_8	GAGCCACGTCGTCCGCAGAG	913	2960	126	0
sgTGGT1_201840_9	CATTTCGTGCGAGAAGGCGA	0	0	53	0
sgTGGT1_201850_1	GGACTTGCTCGCAGTCGCGA	0	0	37	0
sgTGGT1_201850_10	GTAGTGCGGTCGAACTCCGC	472	649	246	0
sgTGGT1_201850_2	AAGGAGCTGTTGGAAACCCA	268	4161	17	0
sgTGGT1_201850_3	GAGAACGAGATTTTCACTGG	30	1	151	0
sgTGGT1_201850_4	TAAAGAGCGCTGCCACGACG	0	0	110	1
sgTGGT1_201850_5	CGTGTGGAGATGGAGTGACG	0	0	104	0
sgTGGT1_201850_6	GGGATGGCAAGGCTATGATG	95	0	42	0
sgTGGT1_201850_7	GCCGCCTCCACCTAACACGT	0	0	68	0
sgTGGT1_201850_8	GCGTTTCGGCGAATCAATGG	0	0	27	0
sgTGGT1_201850_9	CAGTCATGACCGAAATGGAG	120	118	496	0
sgTGGT1_201860_1	GAGGACCACAAAGAGCGAAG	44	0	162	0
sgTGGT1_201860_10	CAAAACTCCACTCTTTGTCG	0	0	326	1
sgTGGT1_201860_2	CAAAACGCAGGTGGTCGCGA	279	514	375	1
sgTGGT1_201860_3	AACGTTCAAACTCAAAACGC	0	0	56	1
sgTGGT1_201860_4	TGGAGCTCCCAGCTTCACGC	37	0	80	0
sgTGGT1_201860_5	AAGCGGCCCGCGACAAAGAG	177	0	49	0
sgTGGT1_201860_6	GAACGTTGACGAAGCAGACG	0	0	49	0
sgTGGT1_201860_7	CTTCACGCAGGAAGACGCCG	631	3651	91	0
sgTGGT1_201860_8	CAGATTGTCAGCAAGAGCCT	5	0	133	0
sgTGGT1_201860_9	AGACGAAAACGACTCAGCTG	35	150	0	0
sgTGGT1_201870_1	GCATCAGAAAGAAATTGCAG	0	0	33	0
sgTGGT1_201870_10	GAAGAGAGTGGACCCACATG	0	0	80	0
sgTGGT1_201870_2	GCAGCGCCACGCGAATGCAG	5	0	120	0
sgTGGT1_201870_3	GATGCTCGTCAGCCAAGTCG	1	0	224	0
sgTGGT1_201870_4	GAGCCTCGTCGGACTTGCGA	0	0	68	0
sgTGGT1_201870_5	GCGCACACGAGCTACTACAG	266	0	113	275
sgTGGT1_201870_6	ACAGCGGAATCAGCGAGAGG	182	617	101	0
sgTGGT1_201870_7	CGAAAGCACAGACCTGAAGG	0	0	46	0
sgTGGT1_201870_8	TGAAGGCGGAACAGATCCGG	0	0	13	0
sgTGGT1_201870_9	AATCACGCCTGAGGAAGCCG	0	0	97	0
sgTGGT1_201880_1	TAACGAACATGCAGTAGCGG	0	0	169	0
sgTGGT1_201880_10	GGGGTTACCAAACCGAATGC	0	0	65	0
sgTGGT1_201880_2	GTGTGGCGCCGCATTAACAA	0	0	50	0
sgTGGT1_201880_3	GCGAATGGTGGAACTCCGTG	1	0	43	0
sgTGGT1_201880_4	TGTCCCGTACGTCTATCCGG	1	0	216	0
sgTGGT1_201880_5	CGTGGATGTGGAGCGAATGG	2	0	203	0
sgTGGT1_201880_6	GTGTCGGACTCGTCAGCTCG	0	0	204	0
sgTGGT1_201880_7	GCTTTACGAATATTGCCTCA	0	0	331	0
sgTGGT1_201880_8	CCAGTTTACTCATCCTCCTC	0	0	88	0
sgTGGT1_201880_9	CGAGGCAAGAAAGACCCGGG	0	0	67	0
sgTGGT1_201890_1	AATGGAGCCAAAGAAGGACG	0	0	65	0
sgTGGT1_201890_10	CGACTGGAGAAGAGGAGAGA	0	0	20	0
sgTGGT1_201890_2	TGGAGCGCAAACAAATGCAG	18	0	133	0
sgTGGT1_201890_3	ACGGTACGCGGCGTTCCCGG	339	50	73	0
sgTGGT1_201890_4	GGAGTTGAGACATTGGACAC	1	1	103	0
sgTGGT1_201890_5	GGAATATATTCGTGGTCCAG	0	0	105	0
sgTGGT1_201890_6	AGATGAAGAATTCCATGCAG	194	184	60	0
sgTGGT1_201890_7	TCTTCGAGAAGTCGTTCGGA	63	418	216	0
sgTGGT1_201890_8	CCGGAGACACGATTTACATG	0	0	20	0
sgTGGT1_201890_9	AAGGACGCGGCTGTCTAAGA	10	0	99	0
sgTGGT1_201895_1	AGGGTGCAAACACTAAACGA	0	0	124	0
sgTGGT1_201895_10	GAACGACTTGCTCGATGAGA	0	0	99	0
sgTGGT1_201895_2	GAGGAAGGCAGAATCAGCCC	0	0	87	0
sgTGGT1_201895_3	GGAAAAGAACGGCGATCCGG	8	0	42	0
sgTGGT1_201895_4	GAACGCGCGAAAGAAGAAGA	0	0	40	0
sgTGGT1_201895_5	GACGATAGTAATGACACAGA	74	83	142	0
sgTGGT1_201895_6	ACCTCTGCCAGGAAATAGGA	0	0	56	0
sgTGGT1_201895_7	CAGAAAACTCGGCGTGTCGG	0	0	99	0
sgTGGT1_201895_8	AATCTGACCTTACTGTGGCG	404	1003	330	1
sgTGGT1_201895_9	TTGGACATCATCTGACGCAG	0	0	168	0
sgTGGT1_201900_1	GTCAAGCGCGAAACAAACCG	0	0	20	0
sgTGGT1_201900_10	CTGGGCAAAAGAGGACCCGG	0	0	120	0
sgTGGT1_201900_2	GTAGAGGGAAAAGTGGACAG	3	0	54	1
sgTGGT1_201900_3	GGTCCAAGCGACAGACACCG	12	0	137	0
sgTGGT1_201900_4	GAGGCCAGAACCATGGCCGA	10	0	44	0
sgTGGT1_201900_5	GACTCTCGCGAAACTCGGGA	0	0	163	0
sgTGGT1_201900_6	GCATCGACAGCAGAGGACAG	0	0	20	0
sgTGGT1_201900_7	GCTGTCTCTGCAAGCAACGA	0	0	117	1
sgTGGT1_201900_8	ACAGGCAGATGGAAAACCGG	49	0	122	0
sgTGGT1_201900_9	GTGTTTGACGTCGACAGCGA	0	0	60	0
sgTGGT1_202010_1	GTGAGCAGGAAGGAATCCAG	0	0	121	0
sgTGGT1_202010_10	GCGAGCCCCAGACTAAGGCC	210	257	227	0
sgTGGT1_202010_2	AAGCCCGAGCTACACGCCGC	0	0	69	0
sgTGGT1_202010_3	TGGGTGACCCACGACAACCG	0	0	36	0
sgTGGT1_202010_4	GCAGCGAAGGCGAAGAGCGA	0	0	66	0
sgTGGT1_202010_5	GCCCCGGACACAGCCACCAG	0	0	109	0
sgTGGT1_202010_6	GAAGATCGCTCCACAAAGCG	0	0	46	0
sgTGGT1_202010_7	GTGAGGAAGGACCGGAGCGC	323	291	228	0
sgTGGT1_202010_8	AAACGAACCGCCAAAGACAG	0	0	36	0
sgTGGT1_202010_9	GAAACAGGGCGGGTGAGAAG	0	0	108	0
sgTGGT1_202020_1	GATGTACAGCTTGTTCGGTG	82	0	339	0
sgTGGT1_202020_10	GAGGCTGCCTCACAACCAAA	72	463	30	0
sgTGGT1_202020_2	GTGGATTCCCGTACACACGG	225	757	166	0
sgTGGT1_202020_3	GTGTTGCGAGAAACTTCCGG	311	682	86	0
sgTGGT1_202020_4	TGAGACACCACATCAAAGAG	98	0	41	0
sgTGGT1_202020_5	GATCCAAGCACTTCTCGCAA	0	0	262	0
sgTGGT1_202020_6	TAAAGCAGGAAAAGCAGCGA	9	0	87	0
sgTGGT1_202020_7	GGAGACCCACTTGAACGCTC	0	0	65	0
sgTGGT1_202020_8	AAAGCAGTTCCCCATCACTG	1	0	101	0
sgTGGT1_202020_9	TATCTGCGCTAATCAACTGG	521	1665	378	1
sgTGGT1_202025_1	TGTGCGCCCCAAATTCAGGG	0	0	20	0
sgTGGT1_202025_10	GAGGCGCATCATTCTTCCAG	0	0	178	0
sgTGGT1_202025_2	AGAAGAACCACAACCAGCGA	0	0	81	0
sgTGGT1_202025_3	GAGAGACAGAAAAGATGTGG	0	0	72	0
sgTGGT1_202025_4	GCAGAGAGCCGACACAGCGA	0	0	160	0
sgTGGT1_202025_5	GTAGTGGTGGCCAAGAGGAG	31	0	313	0
sgTGGT1_202025_6	GGTGATGACCTGAACGGCGT	0	0	162	0
sgTGGT1_202025_7	GGCGAATACAGAGCCGGAGG	0	0	52	0
sgTGGT1_202025_8	GCGTTGGTGAACCTACGCCC	44	1	108	0
sgTGGT1_202025_9	GGACTGAGGATGTCATGTGG	0	0	46	0
sgTGGT1_202030_1	AGAGATAGTACACTCGCCGG	134	0	138	0
sgTGGT1_202030_10	GGGAGTGCCACTCGCAGTGG	152	582	58	0
sgTGGT1_202030_2	GATACGGGCAACAGAGGCGA	0	0	43	0
sgTGGT1_202030_3	ACGGCTGGATAAGTGAGCGC	1	0	60	866
sgTGGT1_202030_4	TACACTTCCAGGCAACCCGG	0	0	69	0
sgTGGT1_202030_5	GAAAGAGACACGAAAGGCGA	2	0	27	0
sgTGGT1_202030_6	GAAGGGACTGCGAGCAGGGA	0	0	51	0
sgTGGT1_202030_7	GTTGAGGCGGCTGCTTCCGG	44	11	88	0
sgTGGT1_202030_8	GAAGACAACAGAATACATGC	0	0	82	0
sgTGGT1_202030_9	GACACGCACAGAAATCCGAA	0	0	42	0
sgTGGT1_202040_1	GAAACAACAGGAAGCACCCA	0	0	56	0
sgTGGT1_202040_10	CAAATTCCGAGAAACGCCAG	0	0	74	0
sgTGGT1_202040_2	TCAACATATTCCAGAAGCCG	161	748	130	0
sgTGGT1_202040_3	GAATTTGTACGCATCAACGA	0	0	140	0
sgTGGT1_202040_4	GAAAGGCCCAGGCACTGCTG	88	0	199	0
sgTGGT1_202040_5	GGAGTCTGTGAAGTCGTTGG	0	0	124	0
sgTGGT1_202040_6	AGGTCCGCCAATGTGCGCCG	0	0	140	0
sgTGGT1_202040_7	GAAAGGTTCAGCATCGGCCC	1	0	81	0
sgTGGT1_202040_8	CCAAATAGTCGCGCACACAG	0	0	25	0
sgTGGT1_202040_9	GCAGGCACTCCCCGACGTCA	0	0	194	0
sgTGGT1_202050_1	GAGGAGGACGAACCTGCCGA	84	647	112	0
sgTGGT1_202050_10	ACAGAAATGACGCCACCCCT	136	100	74	0
sgTGGT1_202050_2	AGGCGGACAGGCCCAAGGGG	0	0	14	0
sgTGGT1_202050_3	AAAGCCACCGATACTGCCGG	0	0	79	0
sgTGGT1_202050_4	GCTGCCCAGCAACAAGCTGA	0	0	51	0
sgTGGT1_202050_5	GAGTAAGGCTCCGCCCCAGG	0	0	99	0
sgTGGT1_202050_6	CGAGGATACGAGAACGGCCC	139	1	80	0
sgTGGT1_202050_7	CAACGAGGAACGACGAGACG	0	0	32	0
sgTGGT1_202050_8	TGTGTGTCCGGGTCTTGGTG	104	0	123	0
sgTGGT1_202050_9	GATGCCGTTTTGGCGGGAGC	339	845	58	0
sgTGGT1_202065_1	GAAGAGATGAATCACGGTGT	0	0	40	0
sgTGGT1_202065_10	GTGCGTGCACGCGTTGCGCC	0	0	159	0
sgTGGT1_202065_2	GAATCACGGTGTCGGCGTGG	0	0	148	2
sgTGGT1_202065_3	TCAGAGAATTTCGTCACAGC	0	0	64	0
sgTGGT1_202065_4	CGGTGTCGGCGTGGTGGCCA	0	0	122	0
sgTGGT1_202065_5	TTGATCGTGGAGAATCATGG	312	522	73	0
sgTGGT1_202065_6	ATGAAGGAATGCGTCATGAA	0	0	134	1
sgTGGT1_202065_7	AGGACAACATGACTTGATGT	168	0	63	0
sgTGGT1_202065_8	TCAGTGTGAAGGCAGTCGTC	4	0	281	0
sgTGGT1_202065_9	CTAGGTCGTTTGTTTGATCG	254	244	158	0
sgTGGT1_202070_1	GGAAACGAAAGAGACAGCGG	0	0	40	0
sgTGGT1_202070_10	GGTACGCCCCAGCCTCAGGG	11	0	430	0
sgTGGT1_202070_2	GAAACAAGAAGAGAAACCAG	0	0	28	0
sgTGGT1_202070_3	GGAGACGCGAAAGAAGCCGA	0	0	5	0
sgTGGT1_202070_4	GGAGATCGAGGAGGAAGCGC	0	0	96	0
sgTGGT1_202070_5	GAGCAGAGCCACGAGGGCGG	7	0	255	1
sgTGGT1_202070_6	GGGTCCGTCAGACTCCCCGA	0	0	151	0
sgTGGT1_202070_7	GGAGGGCTTGGACCAGAAGG	0	0	51	0
sgTGGT1_202070_8	GCTCCGGGCACCAAATGCCG	2	42	237	0
sgTGGT1_202070_9	GGGGAGACGCGACAGCGAGG	0	0	26	0
sgTGGT1_202080_1	GGAGGAACTTTACAAACGAG	0	0	72	0
sgTGGT1_202080_10	AGAAGAACAAGAAGACGGCG	0	0	1	0
sgTGGT1_202080_2	GCGGCAGAGGCCGAGAGAGG	0	0	180	0
sgTGGT1_202080_3	GAGACAAAGACGACGAGAGG	0	0	7	0
sgTGGT1_202080_4	GGAATCTGAGAGCTCTCCAG	1	0	148	1
sgTGGT1_202080_5	AAGGCGCTTTTCCTTTCCGC	0	0	123	0
sgTGGT1_202080_6	AGGGTGGAAAGGAATTCCCA	0	0	42	0
sgTGGT1_202080_7	CGACGAACTTCAGATGGCAG	0	0	105	0
sgTGGT1_202080_8	GGACCTCAAAGGAGACGTGA	0	0	34	0
sgTGGT1_202080_9	GAAGACGGCGAGGAGGACGC	0	0	30	0
sgTGGT1_202090_1	GGTTCCCTGGATGTCGACGG	151	435	179	0
sgTGGT1_202090_10	CCGTCAGACGAGAAGAACGC	0	0	256	0
sgTGGT1_202090_2	ATAACGTCCTCCAACACTGG	0	0	151	0
sgTGGT1_202090_3	GGTGCGTTGAACTCGGCCGC	598	2920	127	0
sgTGGT1_202090_4	AATTAGCGGTTCCTCGCCGG	156	1378	139	1
sgTGGT1_202090_5	GCTGGAACTGACGCTGCCTG	743	2978	284	0
sgTGGT1_202090_6	GAACGCTGGTAATGAAGTAA	0	0	67	0
sgTGGT1_202090_7	GGACGTTATTGAGTCGATGG	91	0	133	0
sgTGGT1_202090_8	AAACAGCTGCATGATGCGTG	81	0	120	0
sgTGGT1_202090_9	GCCGCTGTGAGAATGACAAA	0	0	27	0
sgTGGT1_202100_1	GAGAAACCCGGAACTGCAGC	249	182	53	0
sgTGGT1_202100_10	CCAGGAAACAAGGAACCTCC	0	0	71	0
sgTGGT1_202100_2	GCTGAAGCAAATGATTGAGA	177	1889	38	0
sgTGGT1_202100_3	GTTTGGCCAGGAATCAAAGA	0	0	95	0
sgTGGT1_202100_4	GTCCCAGAAGTTTCTCGGGG	0	0	115	0
sgTGGT1_202100_5	TGAGATGATGAAGGGCATGA	0	0	67	0
sgTGGT1_202100_6	GGCCTCATTGGAGGCATTGG	0	0	65	0
sgTGGT1_202100_7	AACTGCAGCAGGAGAACCAG	0	0	235	0
sgTGGT1_202100_8	GGATCGCAGTGTGTCTAGGA	0	0	208	0
sgTGGT1_202100_9	CTTCTGCCGGTACTGCCAGG	38	0	144	0
sgTGGT1_202110_1	GGTCTAATCGAGGGTAGTGG	123	223	131	0
sgTGGT1_202110_10	GGCTGACGAAGAGATGCACG	42	0	112	0
sgTGGT1_202110_2	GGTGGTGCTGTCTGTGGCGG	1	1	148	0
sgTGGT1_202110_3	GGAGGGAAACCAGATCGAAC	0	0	3	0
sgTGGT1_202110_4	AAAAGCTGTTGAGGAAGATG	0	0	87	0
sgTGGT1_202110_5	ATCGCCAGCGGAATCGGCGA	0	0	214	0
sgTGGT1_202110_6	GGCCAAGGAGGTCAAAGAGA	0	0	82	0
sgTGGT1_202110_7	TGTAGTAGTAGTCGTAGTGG	0	0	75	0
sgTGGT1_202110_8	AACTACAACAACGACAACCA	66	0	95	0
sgTGGT1_202110_9	CAATATGGCAGGAAGGCAGG	0	0	56	0
sgTGGT1_202120_1	GAAGGGGATGGCAAGAACGG	0	0	25	0
sgTGGT1_202120_10	AGTTTGGCGGACCTCACCGA	0	0	100	0
sgTGGT1_202120_2	GCAGCGTAACACGGACGAGG	0	0	26	0
sgTGGT1_202120_3	GCAGAACGAGACCGCTCCGA	0	0	351	0
sgTGGT1_202120_4	AAGTCGCTCGGAGACGAAGG	0	0	78	0
sgTGGT1_202120_5	GAGAAGAGGGCGAAGAACAG	0	0	55	0
sgTGGT1_202120_6	GGGACCGCCAGACACCTGGG	0	0	38	0
sgTGGT1_202120_7	CGTCGGACTACACTCCGCAG	0	0	153	0
sgTGGT1_202120_8	GCAGCAGCTGAAGTGTCGCG	0	0	182	0
sgTGGT1_202120_9	CGCGTGGAGAAACTGACTCG	0	0	22	0
sgTGGT1_202140_1	GAGGCAGAACTGATTTCCGG	0	0	131	1
sgTGGT1_202140_10	AATCACGGCGAACTGCCCGC	0	0	30	0
sgTGGT1_202140_2	CCGACATATCCCTTGAGCGG	382	171	176	0
sgTGGT1_202140_3	GGTGACGCACAAGTACATCG	122	0	194	0
sgTGGT1_202140_4	GCGGTGCAGACTTGAAGGAA	0	0	64	0
sgTGGT1_202140_5	GCAGTACCCGGAGTGTTCTG	0	0	96	0
sgTGGT1_202140_6	AGGCTGCACCCCGACACCTG	0	0	96	0
sgTGGT1_202140_7	CAGACCGGATGAGCAGCGCG	0	0	213	1
sgTGGT1_202140_8	GAGCTGTGTCTTCCCCTCCG	0	0	333	0
sgTGGT1_202140_9	ATGCGAGAGTCCTTCAGACG	0	0	104	0
sgTGGT1_202160_1	GAGGGGAGAGAAAACGACAG	0	0	25	0
sgTGGT1_202160_10	GAGGTGGATCGGAGCTACGA	0	0	118	0
sgTGGT1_202160_2	GAGGAACCGGAAGAAGAAGG	0	0	63	0
sgTGGT1_202160_3	GAGACTGTTGAAGCTCGCCG	0	0	131	0
sgTGGT1_202160_4	AAGCTCGCCGAGGCAAACAG	0	0	122	0
sgTGGT1_202160_5	AGGGAGGAGGTAAACCATGG	37	0	92	0
sgTGGT1_202160_6	ATTCCTCGAAGACTTCGCCG	0	0	223	0
sgTGGT1_202160_7	GCTGCGCGACGGCTCTCCAG	0	0	238	0
sgTGGT1_202160_8	TGTGAAGGTCCAGCACCGGG	148	0	250	0
sgTGGT1_202160_9	GGCGTCGTAGGCACTCGAGG	179	1	481	0
sgTGGT1_202170_1	CAAGAGAGAGAACAAGGGGA	0	0	184	0
sgTGGT1_202170_10	GGCGTTCGGCGAGTTCGCCG	1	0	192	0
sgTGGT1_202170_2	AGAGAGACAGCGCACAACGG	0	0	176	0
sgTGGT1_202170_3	GCAGTCACGACCGATACCGC	220	3012	75	0
sgTGGT1_202170_4	GAGACGGAACAGCGAGACGA	0	0	91	0
sgTGGT1_202170_5	GACGATGAAGAACACAGGAA	0	0	46	0
sgTGGT1_202170_6	AGAAGGGCAGGGAAAAGGAG	0	0	24	0
sgTGGT1_202170_7	AATGCGCAGGAAACGCGTGG	0	0	76	0
sgTGGT1_202170_8	GAAACGAGTGTCAAAAGGGA	0	0	0	0
sgTGGT1_202170_9	ACATCTCGGAGAAAACGCGC	0	0	94	0
sgTGGT1_202180_1	GAAGAGGAAGAAGGAGAAGG	0	0	36	0
sgTGGT1_202180_10	GGAGAGCCTGCAGCTCCCAA	0	0	71	0
sgTGGT1_202180_2	GCGGCACTGCAAAGCCCCGC	0	0	42	0
sgTGGT1_202180_3	GCGTGCAGAAGACGAAGAGA	0	0	97	0
sgTGGT1_202180_4	GAAGGAATTTTGAAGAACCG	0	0	70	0
sgTGGT1_202180_5	GTATCTCTGGGGATATCCGC	0	0	273	0
sgTGGT1_202180_6	GGTTCTGGAGGCGAACGCGC	0	0	45	1
sgTGGT1_202180_7	GAAGACCGGAACGGAGACCG	0	0	221	0
sgTGGT1_202180_8	CTGCAGATCCTGCAAAGCCG	0	0	79	0
sgTGGT1_202180_9	CGGCAAGGGGAACTCCGCAG	0	0	73	0
sgTGGT1_202190_1	AAAGGAAGAGAAAACGCTCG	0	0	56	0
sgTGGT1_202190_10	TGCATGCAGAGACCACAGGG	0	0	117	0
sgTGGT1_202190_2	TACGTACACCCGAACTGCGG	0	0	79	0
sgTGGT1_202190_3	GAGAGTCGCCAGCAAAGCAG	30	0	62	0
sgTGGT1_202190_4	AAGCAAGAGACAACTTGCGT	2	0	27	0
sgTGGT1_202190_5	TAAAAGTGGGGAATTCGCGA	0	0	50	0
sgTGGT1_202190_6	AGACCAGTCGAGAGTTGCGG	0	0	36	0
sgTGGT1_202190_7	TCTGTCTTCCAGAAATGCGC	139	289	93	0
sgTGGT1_202190_8	GCGTCGCACTCCGCACTCGG	195	0	250	0
sgTGGT1_202190_9	GCCTTTCTGCCAGATCGCGG	0	0	185	0
sgTGGT1_202200_1	GGTTGGGACCACGCTTGCGA	5	0	71	0
sgTGGT1_202200_10	AAGGAGGACGTGACTCCCGC	25	0	182	0
sgTGGT1_202200_2	GCTGTTGTCGAAGCGACCGA	0	0	93	0
sgTGGT1_202200_3	GTAACGCCAACCGCTTCCGG	0	0	120	0
sgTGGT1_202200_4	GCTGGGTCAGGACTTTACCG	0	0	98	0
sgTGGT1_202200_5	GAGGTGGCTTCAGTTACCCA	279	2809	149	0
sgTGGT1_202200_6	GATTGCCGCCCCTATCGCGA	0	0	193	0
sgTGGT1_202200_7	CAAGAAGAGAAGCATAGTGT	0	0	74	0
sgTGGT1_202200_8	GCAAGGTGTTTCTCCGCCGG	0	0	121	0
sgTGGT1_202200_9	CCCACACTGAATGCCGCCGG	238	0	83	1
sgTGGT1_202205_1	CAGTTGCTTCGAGAACCAGG	515	8444	187	29757
sgTGGT1_202205_10	AATCCGGACGGGCTACCATT	216	364	139	0
sgTGGT1_202205_2	AAGCAACTGCTGAATCCGGA	89	0	164	0
sgTGGT1_202205_3	GATTGCTGACTTGGAAGAAG	0	0	131	0
sgTGGT1_202205_4	TTCAATCTCAGCCTCATCAG	88	407	294	0
sgTGGT1_202205_5	ATGCACAATGCATCTCCAGA	147	2200	89	0
sgTGGT1_202205_6	GTCAGAATGAGATACGCTCG	110	46	149	0
sgTGGT1_202205_7	AACCAGGCGGCAGAGTGCGC	0	0	139	0
sgTGGT1_202205_8	ATAGTCTTGAGTTACCCGAA	0	0	51	0
sgTGGT1_202205_9	ACGCTCCTTTTGAAGAGAAG	0	0	40	0
sgTGGT1_202210_1	GACACCCAGACCTTAACTGA	0	0	56	0
sgTGGT1_202210_10	ATGAAGTGTGGCCGCTGAGG	0	0	143	0
sgTGGT1_202210_2	GGAATACATTGTCGGCGCAG	0	0	80	0
sgTGGT1_202210_3	AAAACTCCGGCAGGTGCCGA	0	0	142	0
sgTGGT1_202210_4	CCTTCGGCACTCAGACACGC	0	0	87	0
sgTGGT1_202210_5	ATGATCGACGAGCTAACTCA	0	0	65	0
sgTGGT1_202210_6	CAAGATGGTACCAGACACGT	101	0	33	0
sgTGGT1_202210_7	CTGCAGCGACTGACTGACAG	0	0	126	0
sgTGGT1_202210_8	CAGAGGATCCTGCTCAGGCG	2	1	80	0
sgTGGT1_202210_9	GAGCAGCTTACGGTATCTCG	117	82	151	0
sgTGGT1_202220_1	CAAGCAGGCGGAACAACAGG	0	0	49	0
sgTGGT1_202220_10	GGCAGCCGCCAAAGAAGAGG	0	0	26	0
sgTGGT1_202220_2	GCAGCTTCTCGACCATCGGA	0	0	61	0
sgTGGT1_202220_3	GCAGACAGGCCATCCGGCGG	0	0	136	0
sgTGGT1_202220_4	AAAGTCTTGCATCGTCGCGA	0	0	128	0
sgTGGT1_202220_5	CCGCAGCGGTTCTTTCGCCG	0	0	370	0
sgTGGT1_202220_6	GAAGTCGTCGACCGCTGCGG	0	0	212	0
sgTGGT1_202220_7	GGGGTTTCGTCCCTCCGCGA	21	0	49	0
sgTGGT1_202220_8	TGGACGCAAGACCCTCGCGG	0	0	91	0
sgTGGT1_202220_9	GATTCCGGCACGGTTTGCGC	24	0	133	0
sgTGGT1_202230_1	GGATCGTCCATCCAGAGCAG	0	0	76	0
sgTGGT1_202230_10	AAGGAAAGACTGCCAAGCGA	0	0	11	0
sgTGGT1_202230_2	GGCGAAATCTGAAGAGGCGG	0	0	162	0
sgTGGT1_202230_3	GACGCTGGGGCACCAGACGG	0	0	45	0
sgTGGT1_202230_4	TATGGCTGCCAGTGTTGCGG	2	0	123	0
sgTGGT1_202230_5	GGACAGGGTGTGCTGTCCGG	52	0	132	0
sgTGGT1_202230_6	GGAGCTGCTGCTGCATGCAG	0	0	94	1
sgTGGT1_202230_7	ATGTGTGCCGGAGAAGAAGG	0	0	71	0
sgTGGT1_202230_8	AACAGCAGTCCAGGAAGCGG	0	0	101	0
sgTGGT1_202230_9	GTTCCGGCTTCACCATGCGA	0	0	377	0
sgTGGT1_202240_1	GCGTCCGTGAAAGACACCGG	0	0	239	0
sgTGGT1_202240_10	TGTATGACTGGAAGGGAAGG	0	0	58	0
sgTGGT1_202240_2	GGAGACAACAGGACAAGAGG	0	0	40	0
sgTGGT1_202240_3	GGTACAGCTGCACTAAGCGG	0	0	119	0
sgTGGT1_202240_4	ACGACACCGGAATACTCCGG	0	0	49	1
sgTGGT1_202240_5	GAGTCCGCATGTGCTCACGA	0	0	98	0
sgTGGT1_202240_6	GCAACGGCTGCAGCGAAGCG	0	0	76	0
sgTGGT1_202240_7	AGTGGCGGTGAAGAGAAGGG	0	0	99	0
sgTGGT1_202240_8	GATCCAGGAGACGCAGGCGA	0	0	38	0
sgTGGT1_202240_9	GATGTAGCTGCGACAGGCGA	0	0	57	0
sgTGGT1_202250_1	GAGATCGAAGGGAGACGCCG	0	0	106	0
sgTGGT1_202250_10	AGACCCCTTCCGACAAACAG	0	0	14	0
sgTGGT1_202250_2	AGGTTTCCCGGATGTCGCGG	0	0	49	0
sgTGGT1_202250_3	AAGGTAGAGGACGATGGCAG	0	0	85	0
sgTGGT1_202250_4	GTGCTCGATCCGCTTTGGAG	0	0	97	0
sgTGGT1_202250_5	AGGGAAACGCCCACAAGACG	0	0	120	0
sgTGGT1_202250_6	GGAGGGGTGATAGCAGGAAG	0	0	83	0
sgTGGT1_202250_7	AGGAAAGGAAGGAGATGCGG	0	0	52	0
sgTGGT1_202250_8	AGCGGTGCTGTTCAACACGG	0	0	203	0
sgTGGT1_202250_9	AGGGGTCTCTATGAGATCGA	0	0	81	0
sgTGGT1_202255_1	GGGACAATCGTGATAAACGC	0	0	41	0
sgTGGT1_202255_10	GTTCCGGGCGACCACACCGC	0	0	166	0
sgTGGT1_202255_2	GATGTGACACAGTGTGACGA	0	0	116	0
sgTGGT1_202255_3	ACTGACCGGGATCTGGCCGA	73	543	259	0
sgTGGT1_202255_4	GTTTGGGAAGGCCTTAGTGC	0	0	88	0
sgTGGT1_202255_5	GTGCACCCCGACAACTTCGG	0	0	31	0
sgTGGT1_202255_6	ACTCGGCCGCACATGTCCGA	0	0	80	0
sgTGGT1_202255_7	GCAAATAAGAATGCTCAAGG	0	0	102	9170
sgTGGT1_202255_8	GCGTCCGAATTGTAGAGAGG	0	0	42	0
sgTGGT1_202255_9	ATGGCATCGATCGAAAGCAC	0	0	96	1
sgTGGT1_202260_1	CGAGGTGAATTACAAAGTGA	0	0	208	0
sgTGGT1_202260_10	TCTCGATAGTAGAAATGTCG	0	0	104	0
sgTGGT1_202260_2	TAACATGGTCAAAGAGCCGA	4	0	242	0
sgTGGT1_202260_3	GCGCTTAGTTCCTAAAGGAA	0	0	34	0
sgTGGT1_202260_4	ATGTCAAGGGGATGTGACGG	0	0	139	0
sgTGGT1_202260_5	ATCGTCCATACACCAGGTGA	90	0	57	0
sgTGGT1_202260_6	GTGTACTGGCCGAGAAGAGT	113	0	169	0
sgTGGT1_202260_7	GAAGAAAACTGCAGATGTCA	0	0	46	0
sgTGGT1_202260_8	GATGCCTCGAAGTTTTATGT	783	3179	128	138
sgTGGT1_202260_9	TGCCTTCAAGACGTTCACGT	0	0	135	0
sgTGGT1_202280_1	GCAGCTGCTGTGCACTGCCG	0	0	201	0
sgTGGT1_202280_10	ACTGCCGCGGATGGATGCGT	0	0	326	0
sgTGGT1_202280_2	GCTCCACGTGGCTCTCGCGG	119	228	212	0
sgTGGT1_202280_3	GAGTCAACTAGTACAAACGG	16	0	33	0
sgTGGT1_202280_4	GCTACGGTTGCAACTAGCAG	360	1241	66	0
sgTGGT1_202280_5	GCAGTCCGACGCTCAAGCAG	0	0	37	0
sgTGGT1_202280_6	GTGGCCGTCACCACCAGGGG	0	0	224	0
sgTGGT1_202280_7	GAAACGTAGTCCACCTGCAG	153	0	189	0
sgTGGT1_202280_8	CGAGTCTACAAACTGCACAC	0	0	111	0
sgTGGT1_202280_9	AGATCCGTCGACACCCACGG	0	0	119	0
sgTGGT1_202285_1	GAACTATTCCAGAGTTGCGG	0	0	204	0
sgTGGT1_202285_10	GTTGGCATGTTCGCATGCGG	302	2778	118	0
sgTGGT1_202285_2	GGTGTCTCACGACTGTGGCG	594	823	54	0
sgTGGT1_202285_3	GAGCAACTCACGGAACCGGG	0	0	131	0
sgTGGT1_202285_4	CAAGGGCATTAATGACATCG	0	0	0	0
sgTGGT1_202285_5	GGACATATTGCGATTAGGAA	0	0	39	0
sgTGGT1_202285_6	GAGTATGCCATTGTCTGCCA	1	0	144	0
sgTGGT1_202285_7	AAGCCGCACCGGACAGCCAG	0	0	119	0
sgTGGT1_202285_8	GGGAGAGCCGGGAAGCTCCG	13	0	103	0
sgTGGT1_202285_9	ATGTTGCGCTGCACAGACGG	0	0	185	0
sgTGGT1_202290_1	CCAGAGACGACAGTTCACGA	0	0	102	0
sgTGGT1_202290_10	TCCTGCTGGAAATTAAGGAG	0	0	169	0
sgTGGT1_202290_2	TGTCGGTATACGAGGGGCGG	23	287	173	0
sgTGGT1_202290_3	GCGACGAACGAGCTTCTCGT	0	0	259	0
sgTGGT1_202290_4	TGATGGCTTGACGACCACAG	0	0	75	0
sgTGGT1_202290_5	CGAGAACCAAAACTGTGATG	0	0	76	0
sgTGGT1_202290_6	GGAAAGTGGGCTGACCGCCT	0	0	97	0
sgTGGT1_202290_7	CACAGACAGCGACCAGCCAG	4	0	66	0
sgTGGT1_202290_8	GCGGTTTCTTACGTGTTGAG	0	0	108	0
sgTGGT1_202290_9	ATTTAACTAGGCAACCAAGG	0	0	177	0
sgTGGT1_202300_1	GTTCCGCGAAAGTTCAGCCT	38	0	239	0
sgTGGT1_202300_10	ATTATTGTGCCGGAACCACG	283	0	100	0
sgTGGT1_202300_2	GGCCCAGTTACAGAGGAAGG	0	0	34	0
sgTGGT1_202300_3	ACATCGATACAAGGCAATGG	99	0	153	0
sgTGGT1_202300_4	GCTTCAAGGCGCATCGCCTG	0	0	101	0
sgTGGT1_202300_5	ATCGCCTGCGGAGATCGCAG	0	0	40	0
sgTGGT1_202300_6	ACGCCCTCAAGGGTTTACCA	106	1239	187	0
sgTGGT1_202300_7	GAGGACCGCGCACTTTCGGC	0	0	234	0
sgTGGT1_202300_8	GCGCCAGTTGCACCTTTCCG	0	0	173	0
sgTGGT1_202300_9	GGAGCAGGGCATTATTGTGC	0	0	17	0
sgTGGT1_202310_1	GGGATGAAGAAACTGAGGGA	0	0	51	0
sgTGGT1_202310_10	TCATGTGTCCCGAGGAGCGC	0	0	94	0
sgTGGT1_202310_2	AGTGTGGAGGCTGATACAGG	0	0	49	0
sgTGGT1_202310_3	ATACAGGAGGACCTACGGGA	0	0	64	0
sgTGGT1_202310_4	GCATTCGAGTCAGCTGAAGG	0	0	118	0
sgTGGT1_202310_5	GCATCCTCATGCAAACAACG	0	0	366	0
sgTGGT1_202310_6	GAGAAACAGCAACGTCGAAG	0	0	50	0
sgTGGT1_202310_7	AAAGAGATGGCGATGAGACG	0	0	90	0
sgTGGT1_202310_8	GATTCTTTGAAAACGTCTGG	0	0	112	0
sgTGGT1_202310_9	GCGCCAGGATTGTGAACCAG	1	0	130	0
sgTGGT1_202340_1	TATGCGAAAAGAACTCACGA	0	0	0	0
sgTGGT1_202340_10	GCAAATCTTGGAACCAAAGC	0	0	271	0
sgTGGT1_202340_2	GAAAACGTTAGCATTCAAGG	0	0	68	0
sgTGGT1_202340_3	GCATCAGCGTCGGAGAGAGG	0	0	68	0
sgTGGT1_202340_4	AAGGAAGTGGCAGCAGCTGA	0	0	50	0
sgTGGT1_202340_5	AAATTCGGACAACAGAGCCG	0	0	253	0
sgTGGT1_202340_6	ATGCTCAATTTGGAATGCGG	224	355	69	0
sgTGGT1_202340_7	CGGTGGTGACAGCGGCAGCG	0	0	83	0
sgTGGT1_202340_8	CAAGAAGCGCATGGAAGGCA	0	0	80	1
sgTGGT1_202340_9	GCAGCCGCACAAAGTCGGAA	0	0	93	0
sgTGGT1_202350_1	GGGTGCAGGGGAATCCGCGG	0	0	119	0
sgTGGT1_202350_10	AAAGGTTCTTATCAAAGGCG	0	0	150	0
sgTGGT1_202350_2	GAGGCGTGTGTAGAGACAGG	0	0	155	0
sgTGGT1_202350_3	ACCGCGACCTGCAGCTCCGG	0	0	89	0
sgTGGT1_202350_4	GGAAGTCTCGGCAGAAGACG	0	0	73	0
sgTGGT1_202350_5	GAGATCAGGAGGATAGGCAA	0	0	51	0
sgTGGT1_202350_6	GATGTCGCGCAAGGATCTGG	0	0	92	0
sgTGGT1_202350_7	GAGACGGACCCCTGCCGCAG	0	0	124	0
sgTGGT1_202350_8	GACGCGTTTCGCGATTCCGA	0	0	226	1
sgTGGT1_202350_9	CAATCGGTCAGGCTTCGGCG	0	0	148	0
sgTGGT1_202360_1	GCAGACGAAGAAGCAGAAGA	0	0	53	0
sgTGGT1_202360_10	AGAGGACTGCAGCGAAAAGG	0	0	20	0
sgTGGT1_202360_2	ACATGAGGTAGGAGTTGCGG	0	0	106	0
sgTGGT1_202360_3	GGACGGCGACAGTGACGAAG	0	0	59	0
sgTGGT1_202360_4	GCAACAGTGATGTGGTGCCG	0	0	81	0
sgTGGT1_202360_5	GTTGACGCCTGAAGAAGTGA	0	0	68	0
sgTGGT1_202360_6	AACGTACCGAGGGTGAACTG	0	0	43	0
sgTGGT1_202360_7	GAGTTGAGGCCCTTCCCCGC	1	0	194	0
sgTGGT1_202360_8	AGAGTCTGTGGAGCCCAGAG	0	0	66	1
sgTGGT1_202360_9	TCTTCAACCTCGGACACCGG	121	0	92	0
sgTGGT1_202370_1	CAAGATGCAGAAATCGGCGA	0	0	102	0
sgTGGT1_202370_10	GACGGTAGGCCTGGGAGAGG	0	0	167	0
sgTGGT1_202370_2	GGACTACAAGAAGCTGCAAG	0	0	101	0
sgTGGT1_202370_3	GGACATGATTCAGAAAGTCA	0	0	96	0
sgTGGT1_202370_4	TCTGCACGAAAACATCCCTG	0	0	21	0
sgTGGT1_202370_5	GAACAGCAAAGCTGTGACCG	0	0	83	0
sgTGGT1_202370_6	GTATGGAGGGAACCAGATGG	0	0	52	0
sgTGGT1_202370_7	GAGGCTCTGGCAGAGAACTG	0	0	89	0
sgTGGT1_202370_8	TCTGCTTGACCTTGACGCGC	0	0	123	0
sgTGGT1_202370_9	GCGACTGAGAGAGCTCGACG	13	0	160	0
sgTGGT1_202375_1	CGAGAGAGAGGACCGCGAGG	0	0	148	0
sgTGGT1_202375_10	TGACAAGACAAATTGCGCAC	0	0	50	0
sgTGGT1_202375_2	GGAAGACGAGGAGGGAGACG	0	0	41	0
sgTGGT1_202375_3	GAGAAGTCGAGTGTTGCCCA	83	0	259	0
sgTGGT1_202375_4	GCCGCCCTGAGAAATACCAA	262	803	117	0
sgTGGT1_202375_5	AAAGAGAAGGCGAAGACACG	0	0	26	0
sgTGGT1_202375_6	AAGGTGCCTGGAGAAGCGCA	51	116	65	0
sgTGGT1_202375_7	GCCGCCTGGAGAAGAAACTG	250	1421	160	0
sgTGGT1_202375_8	GGTTGCCCTCGCGAAACGCG	19	0	92	0
sgTGGT1_202375_9	GCTGGAACTGCGCAGAACAG	120	596	459	1
sgTGGT1_202380_1	GGTCCCGGCGACAGACACGG	0	0	76	0
sgTGGT1_202380_10	CTGGAGTGGCAGGTCATCGA	0	0	59	1
sgTGGT1_202380_2	GAGTTGAGAGCAAGCCACTG	0	0	122	0
sgTGGT1_202380_3	TTGAAGCCGAGGCTCTGCGG	0	0	53	0
sgTGGT1_202380_4	GAGGGCAACACCGTGTGCAG	27	2	62	0
sgTGGT1_202380_5	GGTCCCAGCAGTTCGAGCGC	0	0	17	0
sgTGGT1_202380_6	CCATCGTCTGGCCCATCGGC	0	0	25	0
sgTGGT1_202380_7	AGGCCTCCGAGGCCATACAG	0	0	90	0
sgTGGT1_202380_8	AGTCAGCGACGTGTACGAGG	0	0	122	0
sgTGGT1_202380_9	GATCGCAATGCGTACTACGG	0	0	187	0
sgTGGT1_202390_1	GGAAAGCTGACAGTTCCCGA	0	0	58	0
sgTGGT1_202390_10	GCGTTGAGCAGGAAAACGGA	0	0	51	0
sgTGGT1_202390_2	ACGGTGTCTGTGAACTCGGG	0	0	211	0
sgTGGT1_202390_3	GCCGCGTCCGTAGCTCACAG	315	1418	209	0
sgTGGT1_202390_4	TGCAAGAGTGGGCTATGCGG	51	0	39	0
sgTGGT1_202390_5	CGGGAACTCGAAGCTCGCGA	0	0	94	0
sgTGGT1_202390_6	GATCGGCATGAAGCTGACGA	0	0	116	0
sgTGGT1_202390_7	TAAGTCTCAGTGCAACGTCG	6	0	145	0
sgTGGT1_202390_8	AGACTTACCTCTTTCAGCGA	0	0	121	0
sgTGGT1_202390_9	AGTACGACGTGCGCACGTGG	0	0	247	0
sgTGGT1_202400_1	GAGGAGACAGATAGAGGCAG	0	0	71	0
sgTGGT1_202400_10	AGAGTGCTGGACGACCAGGA	0	0	21	0
sgTGGT1_202400_2	CCGTCGCGGTCATCTCCCGG	956	12730	583	0
sgTGGT1_202400_3	AACATGCGACCCCAAAACAG	0	0	25	0
sgTGGT1_202400_4	AGAGAGGGTTTCGAAGGCGA	515	235	204	0
sgTGGT1_202400_5	GAATGCCTGACCGCAAACGG	0	0	216	1
sgTGGT1_202400_6	GAAAATAGAGACCAACACCG	6	0	123	1350
sgTGGT1_202400_7	AACAGGAGAAAGTGGACCGG	0	0	62	0
sgTGGT1_202400_8	GAGCATTCTTTGACTAGCAG	395	216	218	0
sgTGGT1_202400_9	GGAGCTCGTGAGCTATAGAG	438	145	105	0
sgTGGT1_202410_1	GGAGACAGGAGACTCAGTGA	11	0	77	0
sgTGGT1_202410_10	AAGCCGAAGAAGCAGCGCGA	0	0	36	0
sgTGGT1_202410_2	GGGAACTGCATGCGACGCGG	0	0	71	0
sgTGGT1_202410_3	GATGCCGGGAGACACGGCGA	0	0	134	0
sgTGGT1_202410_4	GCCGAATGCCACCGCAGCGG	0	0	94	0
sgTGGT1_202410_5	GCAGACAGTCCGCCAGGCGG	115	0	65	0
sgTGGT1_202410_6	GCGGCCGTTCAGAACAACCG	0	0	132	0
sgTGGT1_202410_7	GATGTGCGTACACCCAAAGG	0	0	60	0
sgTGGT1_202410_8	GAAGGGACAGAGGAACACGA	0	0	27	0
sgTGGT1_202410_9	GCGTTCAGCAACAGTCGGGA	0	0	142	0
sgTGGT1_202420_1	GGTCCCGCTGCAGAAAGGCG	0	0	22	0
sgTGGT1_202420_10	AGAAAGAAGAGGGTGAATGG	0	0	55	0
sgTGGT1_202420_2	CGAGGACGAACAGAAAGAAG	0	0	45	0
sgTGGT1_202420_3	GAAAGCAGCTTCATCCACCG	0	0	54	0
sgTGGT1_202420_4	CCAATGATTGAAGCCAGGGG	2	0	115	0
sgTGGT1_202420_5	GACGTCAACATGCACTCTGG	0	0	57	0
sgTGGT1_202420_6	GGTGTGGTCCTGGCGGACCG	0	0	33	0
sgTGGT1_202420_7	CAATTTGGTTCGGATTGACG	267	706	83	0
sgTGGT1_202420_8	GCGGGAACACAAAACGGGTG	54	0	209	0
sgTGGT1_202420_9	GTGTTCCCGCTGCCGGACGC	140	0	135	0
sgTGGT1_202430_1	AAAGAGGGCGAAGAAGCGGA	0	0	154	0
sgTGGT1_202430_10	AATGGAAGCCGACCTGCTGG	0	0	174	0
sgTGGT1_202430_2	CAGAAGGACGCAAGAAGCGC	0	0	62	0
sgTGGT1_202430_3	GAAGCGCCGGGACAAGAAGA	0	0	31	0
sgTGGT1_202430_4	GAAGAAGGGAGCGACTACCG	0	0	55	0
sgTGGT1_202430_5	GAGGGACACTCGGAGTCCCG	0	0	99	0
sgTGGT1_202430_6	CCACACAGACACAGACGCGG	45	0	98	0
sgTGGT1_202430_7	AGGGGAAAGCAACAGCCAGG	0	0	4	0
sgTGGT1_202430_8	GAAAGAAGGACACAAAAGGG	0	0	9	0
sgTGGT1_202430_9	GAGGCTCGGAAAATCCGAGA	0	0	65	0
sgTGGT1_202440_1	GCAGCCCTCGAGAAATGGGA	0	0	20	0
sgTGGT1_202440_10	CTCCGGATTCGGTCCAGAGG	0	0	205	0
sgTGGT1_202440_2	GTTTGCCAGACTCTTCGCGC	0	0	94	0
sgTGGT1_202440_3	GCTTACCGAGCAGACCTCGG	0	0	75	0
sgTGGT1_202440_4	GGTTGGGTCGCAGTCTGCGA	0	0	223	0
sgTGGT1_202440_5	GTTGCTCGAGAGGAAAGGAC	0	0	12	0
sgTGGT1_202440_6	CTTGGTCCCACAACCCGAGA	0	0	48	0
sgTGGT1_202440_7	GTCGTTCTTCGACGCAGACG	0	0	70	0
sgTGGT1_202440_8	GGAGAGAAAGTGTGTGCGGT	0	0	128	0
sgTGGT1_202440_9	GTTCACGTCGATGGAAAAGG	536	860	280	0
sgTGGT1_202445_1	GCGGGGCAGCAGAACCCGGA	0	0	128	0
sgTGGT1_202445_10	AGCTCGCAGAACTGAGACAA	0	0	101	0
sgTGGT1_202445_2	TCAGGAGGTCACGCGTGCAA	0	0	59	0
sgTGGT1_202445_3	GCGGCAACCGAAACCTGCCT	0	0	144	0
sgTGGT1_202445_4	TAGGTAGTTTGTAGTCCAGG	0	0	123	0
sgTGGT1_202445_5	GTTTCTTCCGTGATCATCGC	55	199	199	0
sgTGGT1_202445_6	GGAATCAAATCATCCCATCC	791	1782	101	0
sgTGGT1_202445_7	GGTAAAGCAGGGGTAGTGCG	6	0	36	0
sgTGGT1_202445_8	CGGCTGAAAAGAACGCTCAT	0	0	180	0
sgTGGT1_202445_9	GTGCAAAGGCAAGTTCTCCC	350	666	66	0
sgTGGT1_202450_1	AGAACGAGAAACAGCAACGG	0	0	19	0
sgTGGT1_202450_10	AAACTCGCCAGACAGTTCCG	212	197	71	0
sgTGGT1_202450_2	AGGGCCACCTCCGCAGACAG	27	0	100	0
sgTGGT1_202450_3	GAAGCCACGGAGTTAGCAGG	91	0	53	0
sgTGGT1_202450_4	GTTCTGCAGACACCAAGTGA	702	161	223	0
sgTGGT1_202450_5	GAGGTCTTTCGCACCAGCGA	41	0	300	0
sgTGGT1_202450_6	GAGGAACGGGAAGCAACAAG	50	0	150	0
sgTGGT1_202450_7	GCATGCGTCTCGACAGACGG	0	0	46	0
sgTGGT1_202450_8	CGTGAGGACCTTGCTCGCGC	16	0	51	0
sgTGGT1_202450_9	CGACATGAACCGGGAAGCCA	0	0	230	0
sgTGGT1_202460_1	GGGGCGAGGGATTCTCACCA	77	149	113	0
sgTGGT1_202460_10	GCGCTCATCCGGCTCCCCAG	0	0	55	0
sgTGGT1_202460_2	GCAGAACCAACCTCCCGCAC	0	0	171	0
sgTGGT1_202460_3	GCAGCCAGCACGGCAGAAGG	0	0	44	0
sgTGGT1_202460_4	GACGCTCCTCCCGCATCCGC	0	0	63	0
sgTGGT1_202460_5	GGCCTTCGACAACGACAGAG	0	0	94	0
sgTGGT1_202460_6	GATGTTGCAGGGAAAAGGCG	0	0	133	0
sgTGGT1_202460_7	GGAGAAGACCAAAGAAAACG	0	0	55	0
sgTGGT1_202460_8	GACTTGTTGATAGGATGAGG	0	0	281	0
sgTGGT1_202460_9	GTTGAAAGTCGAATTGGCAG	0	0	54	0
sgTGGT1_202470_1	GAAGAGTGAAGAGGAACGGG	0	0	117	0
sgTGGT1_202470_10	AGGGTTGCCACTCACACGGA	0	0	75	1
sgTGGT1_202470_2	GGAGCGCGAGGAGTGCAGGG	0	0	35	0
sgTGGT1_202470_3	AGAGTCGCAGGCGGAAAGGG	6	0	89	0
sgTGGT1_202470_4	GGAAAGGGAGGAACAAGCCG	0	0	48	0
sgTGGT1_202470_5	GGATTGGGAAGCCGCAGCGA	0	0	447	0
sgTGGT1_202470_6	GGACTGCGCAGATTTCGGAG	0	0	196	0
sgTGGT1_202470_7	GGTGCGACAAGCAAAGGCGA	0	0	69	0
sgTGGT1_202470_8	GAAACGCGACGCCCTCCTCG	0	0	191	0
sgTGGT1_202470_9	GAAGGAGCGTCAAGCAGCGT	0	0	74	0
sgTGGT1_202480_1	ACTACGCACCGGAGACCCCG	0	0	51	0
sgTGGT1_202480_10	TACAGCGGAGGCAGACGCGG	103	0	54	0
sgTGGT1_202480_2	GAGCAGCGGACTCTCGCCGG	0	0	184	0
sgTGGT1_202480_3	GAGGAGAGAGAAGAGTACGG	0	0	39	0
sgTGGT1_202480_4	GAAGAGAGACCAGCAGAGGG	0	0	106	0
sgTGGT1_202480_5	GGTGGAGCCCCACTACGCAC	0	0	118	0
sgTGGT1_202480_6	GCGTCTTGCCCGGAATGAGG	124	0	78	0
sgTGGT1_202480_7	GTGCAGGCGATGCTACGCCA	3	0	139	1
sgTGGT1_202480_8	GAGAAGAAGAAGGGATACCG	0	0	105	49
sgTGGT1_202480_9	GAGTACGGAGGAGAGAGACG	0	0	119	0
sgTGGT1_202490_1	TGGAGGAACACACAGAGCAG	0	0	4	0
sgTGGT1_202490_10	CGTCAAAGCAGATAGGGCGG	89	210	246	0
sgTGGT1_202490_2	GAAGAAAGGTCAGAAGGAAG	0	0	43	0
sgTGGT1_202490_3	GGAGAGAGAGAACGAGGCGA	0	0	140	0
sgTGGT1_202490_4	GGGCAAGGAAGAAGACGCAG	0	0	151	1
sgTGGT1_202490_5	GGAGAAGAAACAGAACACGA	19	0	64	0
sgTGGT1_202490_6	GGGGCTCATCAGAGACGCAG	106	0	94	0
sgTGGT1_202490_7	CAGGAGAGCGAAGCCGGACG	0	0	27	0
sgTGGT1_202490_8	GACGGAGAGGAGGGGACCGA	0	0	129	0
sgTGGT1_202490_9	GCAGTCGTCAGGGCCAGGGG	0	0	231	0
sgTGGT1_202500_1	GGTACGCAGACAATTGCACG	0	0	143	0
sgTGGT1_202500_10	CCACACAGCGCTCTGCCCGA	0	0	142	0
sgTGGT1_202500_2	GGCTGGCTCGGAAGAAGCTG	0	0	208	1
sgTGGT1_202500_3	GACGAGAGACTGGAAAGCCA	0	0	72	0
sgTGGT1_202500_4	CGAGGGACGAGCCGAACTGA	0	0	80	0
sgTGGT1_202500_5	AGTTGGCCGCGTAGAAGACG	0	0	104	0
sgTGGT1_202500_6	ATGCAGAAGCAACTCGGCGC	0	0	111	0
sgTGGT1_202500_7	GACGAAGAAAGTGATCCAGG	0	0	121	0
sgTGGT1_202500_8	GTTCACCATAAAGTTCCAGA	0	0	164	0
sgTGGT1_202500_9	GCAGTCTCGCGGCTACCGCT	0	0	430	1
sgTGGT1_202510_1	AAGAGCGTCACAAAGACGAG	5	0	49	0
sgTGGT1_202510_10	CGAGGCTGTTGGACAAACGC	756	1292	158	0
sgTGGT1_202510_2	GAAAGAAACTGAGCAGCGCG	55	180	205	0
sgTGGT1_202510_3	GACGAGAGACTGGAAGGCCA	0	0	57	0
sgTGGT1_202510_4	GGTGCCGGAGCGATAGCCGC	36	0	67	0
sgTGGT1_202510_5	GAACTGGAGGAATTTGGTGC	0	0	213	0
sgTGGT1_202510_6	CGAAGGATGAGCCGAACTGG	6	0	14	0
sgTGGT1_202510_7	TGGATGCAGAAGCAACTCGG	0	0	385	1
sgTGGT1_202510_8	GGTGAAAACAATCCCCATGT	0	0	81	0
sgTGGT1_202510_9	CTCAGCATCAAACAATCCCG	0	0	87	0
sgTGGT1_202520_1	GAAAAGAGAAGACAAGCGGG	279	1	38	0
sgTGGT1_202520_10	GAGAAATGCGCCGAAAAGGG	0	0	47	0
sgTGGT1_202520_2	GGGGTGGTACGCGACAGCGA	0	0	22	0
sgTGGT1_202520_3	GAAGCGTACGAGAAGAGGGG	0	0	78	0
sgTGGT1_202520_4	CCAGAGAGGAGATGAGGAGG	0	0	57	0
sgTGGT1_202520_5	GAGAAGGGCCAGCAGGGTCG	0	0	12	0
sgTGGT1_202520_6	GAAGTGGGGAGGAGGAACGC	1	0	74	0
sgTGGT1_202520_7	AGAGGTCCAGACAGAAGACA	0	0	204	0
sgTGGT1_202520_8	GACACGGAGACGACGGACGG	0	0	48	1
sgTGGT1_202520_9	GTGCGGGGAGGAGACGACCG	0	0	48	0
sgTGGT1_202530_1	GAGAGAGGAACAGCGAGCAG	0	0	7	0
sgTGGT1_202530_10	ACAAACAGGAAAACGCGCGG	0	0	38	0
sgTGGT1_202530_2	AGAGACGCCGAAGCGAGAGG	0	0	143	0
sgTGGT1_202530_3	ATCGGAGCGAAACGGAACGG	0	0	97	0
sgTGGT1_202530_4	GAAACTCCCGACGAGCGCAG	0	0	386	0
sgTGGT1_202530_5	GAAGAGGGCCAAGGAACGAG	0	0	14	0
sgTGGT1_202530_6	CCAGCGCCCTCCTCAAGCCA	0	0	171	0
sgTGGT1_202530_7	GAAGACTCCGTGGCTTGAGG	0	0	133	0
sgTGGT1_202530_8	GAGGAGAGGGGAAGACTCCG	0	0	17	0
sgTGGT1_202530_9	GAAGAAACCGAAACAGCTGA	0	0	217	0
sgTGGT1_202540_1	GAAGAGCGCGAACTTTCCAG	0	0	110	0
sgTGGT1_202540_10	GAAACCACGAGAAGAGGCAC	2	0	34	0
sgTGGT1_202540_2	GGCGAGGCTGAAGACGACGA	0	0	36	0
sgTGGT1_202540_3	GAAGCTCGCACATCTCGCGT	52	0	427	1
sgTGGT1_202540_4	GCTCTCTGCAGTCCCAGGGG	0	0	163	0
sgTGGT1_202540_5	AAGAATGCGGAGCAGCCCGG	0	0	38	0
sgTGGT1_202540_6	GAAGAGACAGAGGGAGAAGA	0	0	19	0
sgTGGT1_202540_7	GAATACGACTCAAAGAGAAG	0	0	61	0
sgTGGT1_202540_8	GAGAAAGAAGACCTTGGCGA	16	0	149	0
sgTGGT1_202540_9	AGACAGCTGGAAGAGAACAA	0	0	57	0
sgTGGT1_202550_1	GAGGTGAGGTGTGGGGACGG	0	0	51	0
sgTGGT1_202550_10	GTACGGCGTCACATGAACCA	91	0	278	0
sgTGGT1_202550_2	GACGAGAGACATCCGCGAGG	36	0	117	0
sgTGGT1_202550_3	GGAGCCTCCCTGCGCAACGG	0	0	138	0
sgTGGT1_202550_4	AGAGACACGAAGCATACCGG	0	0	89	0
sgTGGT1_202550_5	GGAGCCAAAGCCATAAGCGG	10	0	72	0
sgTGGT1_202550_6	GGGGCGCCACAGAACCACGA	0	0	24	0
sgTGGT1_202550_7	GCAGCCCAGAAGCTCTGCGG	0	0	151	1234
sgTGGT1_202550_8	CCGCGGAGGAAAGTCCACAG	9	0	132	0
sgTGGT1_202550_9	AAGAACGCGAGACGTCGGGA	51	0	155	0
sgTGGT1_202568_1	GCGCCTCACCCTCAAGGGGA	0	0	136	0
sgTGGT1_202568_10	GTTGACTCATCGTCAAAGAA	0	0	160	0
sgTGGT1_202568_2	CAGCCGGAAGGCCTTCTCCG	0	0	264	0
sgTGGT1_202568_3	CTGAAGAAACCTGTGAGGAG	0	0	80	0
sgTGGT1_202568_4	TGTGAGGAGCGGTACCCCGT	0	0	96	0
sgTGGT1_202568_5	GAATCCGAACTGGACGCCCG	0	0	259	0
sgTGGT1_202568_6	TCTTCGAGATCCCCATGTCG	0	0	131	0
sgTGGT1_202568_7	ACAAGAAGACAAGAGAGACA	0	0	57	0
sgTGGT1_202568_8	AAGAAGAGCAGAATCCGAAC	0	0	21	0
sgTGGT1_202568_9	GCGGCGTCGTACCGCGACAT	0	0	64	0
sgTGGT1_202572_1	GGTATACCGACCTGAAGGGA	0	0	92	1
sgTGGT1_202572_10	AGAGAACAGGAGTTGACCCG	0	0	63	0
sgTGGT1_202572_2	GGTGTACAGACACCACGTCG	0	0	230	0
sgTGGT1_202572_3	GAGGCAAACGAAGAGCCGAG	0	0	181	0
sgTGGT1_202572_4	CGCGAACGGGAAGAAAACGG	0	0	45	0
sgTGGT1_202572_5	CATGGGTCCAAGACATCCGC	0	0	129	0
sgTGGT1_202572_6	GAGAGAAAAGGGCAAAGCGA	0	0	14	0
sgTGGT1_202572_7	GGCGGTCGCCACAACAGCGT	0	0	157	0
sgTGGT1_202572_8	AATGCGTGCATAGAGAGCGT	0	0	74	0
sgTGGT1_202572_9	ACGGCCGCCAAAGAGAAGAG	0	0	51	0
sgTGGT1_202580_1	GATACGCGAAGACGTTGGGA	0	0	60	0
sgTGGT1_202580_10	CGAGATCATGGACACCAACG	158	0	149	0
sgTGGT1_202580_2	GACTCCGCTCTCCTACGGCG	48	0	149	0
sgTGGT1_202580_3	AGTGTGGACGATGAAGGCGC	0	0	78	0
sgTGGT1_202580_4	GTGGATCAAAACCTTTGGCG	0	0	95	0
sgTGGT1_202580_5	GTATCGCAAGCATATCGAGA	0	0	100	0
sgTGGT1_202580_6	GCGATCTGAGAGCGTGGCGG	706	4691	182	0
sgTGGT1_202580_7	TATCGGACAAGAAGAAGCCG	41	0	42	0
sgTGGT1_202580_8	ACGGCCTTGGAGAAGGCTGG	0	0	87	0
sgTGGT1_202580_9	TCTGAGGCATGCGAATGAGA	0	0	88	0
sgTGGT1_202590_1	GGAAACGAAGGAAACAGCAG	0	0	209	0
sgTGGT1_202590_10	TGTGTGAGACAGCACGGAGA	0	0	65	0
sgTGGT1_202590_2	GATCGACAGGGACTTCGACG	0	0	192	1
sgTGGT1_202590_3	GAGAGAAGACGAAGACGAGG	0	0	30	0
sgTGGT1_202590_4	GGAAGTCGGGCCACAAGCAG	0	0	37	0
sgTGGT1_202590_5	GAAGCAGGCACACAGAAAGG	0	0	264	0
sgTGGT1_202590_6	GCCGGAAAGAGACACAGCGA	0	0	28	0
sgTGGT1_202590_7	GAGAAGGAGGAAGAGACAGA	0	0	24	0
sgTGGT1_202590_8	GAGGACGATAGGGCCACCGA	16	0	96	0
sgTGGT1_202590_9	GAATCATCTGATCCAGCAGG	188	1460	276	0
sgTGGT1_202600_1	TGACAGCTTCGTTGGAACAG	0	0	144	0
sgTGGT1_202600_10	AAAGCTCCTGGTTCTGGAAC	103	876	64	0
sgTGGT1_202600_2	GCGCCTCTACAGATCCGCGT	105	2	198	1
sgTGGT1_202600_3	GACGATTCAGTCGAAAGGAA	859	5307	154	0
sgTGGT1_202600_4	GCCAATGCTGAACGTCGAAG	408	1687	70	0
sgTGGT1_202600_5	AGAGAAGTCTGAAATGCTCA	181	163	114	0
sgTGGT1_202600_6	GACAGCTGTCGCAATCGACA	0	0	41	0
sgTGGT1_202600_7	CAATCGACAAGGAACGAGAG	0	0	70	0
sgTGGT1_202600_8	GCGCTTCCTTGCGCGCAGCA	0	0	20	0
sgTGGT1_202600_9	GTGGTACAAGTGCTGCCTCA	0	0	47	0
sgTGGT1_202610_1	GAGTGAACGATCCGTCGCGG	0	0	136	0
sgTGGT1_202610_10	GAACTTTGTGAGCTGCGCGT	85	0	349	0
sgTGGT1_202610_2	CAAGCGGAACGAAAGACCGA	60	0	13	0
sgTGGT1_202610_3	GCAGCTTCGAGTCGACGCCC	0	0	120	0
sgTGGT1_202610_4	GCGCCTGCGCGTGGAAGCAG	1363	857	215	1
sgTGGT1_202610_5	GAAGCGTACAAAGTCTCCAA	0	0	136	0
sgTGGT1_202610_6	AGTACATGAAAGACAACCCG	27	0	102	1
sgTGGT1_202610_7	GCGGATGAAACACGCTGTGA	863	2788	94	1
sgTGGT1_202610_8	CCATGCCTGGAACTCCCTGG	0	0	151	0
sgTGGT1_202610_9	GAGAGTCCGAGCTCGAGAAG	202	1033	120	0
sgTGGT1_202620_1	GCAAAGGAAAGAGGGAACGT	3	0	58	0
sgTGGT1_202620_10	GATCCAGCGGGCGAGCGGGA	0	0	86	0
sgTGGT1_202620_2	GGGAACGTCGGAGGAAACGT	0	0	83	0
sgTGGT1_202620_3	GTTTGCTTCAAGTTTAGCGG	438	5070	203	1
sgTGGT1_202620_4	GCGCTCCTGGCTCTACCAGG	290	261	214	1
sgTGGT1_202620_5	CAGTTCATACCCGTATACGG	75	0	145	0
sgTGGT1_202620_6	GGCAGGTCAAGGTCACACCC	252	663	153	0
sgTGGT1_202620_7	CACTCGGGAAGCGACCGCGA	0	0	36	0
sgTGGT1_202620_8	GGAAGAACTGGGAAGACAAG	0	0	38	0
sgTGGT1_202620_9	TGAAAATTTGCCAGGGGCGG	64	16	91	0
sgTGGT1_202630_1	GCATCTTCCGCAGACAGAGG	0	0	133	0
sgTGGT1_202630_10	GCGGCCGTTGACGCTCCAGG	0	0	91	0
sgTGGT1_202630_2	GCGGAGGACACAGGGAGAAG	0	0	101	0
sgTGGT1_202630_3	GGAGATCGGCACGAAGACGA	0	0	68	0
sgTGGT1_202630_4	GGTGCACCTGCATGCAGCGC	0	0	199	0
sgTGGT1_202630_5	GGAGAGAAGATGGCGGGCAG	0	0	50	0
sgTGGT1_202630_6	CCGGGAGGTGGAGATGGCCG	0	0	51	0
sgTGGT1_202630_7	CATGCGTCGGAGCCGGGAGG	0	0	114	0
sgTGGT1_202630_8	TCTTTCGGCACATGCAGCGA	0	0	64	0
sgTGGT1_202630_9	GCTCCCAGGTCCCTCCCCAG	0	0	101	0
sgTGGT1_202640_1	GAGAAACGCAATCGTAACGA	0	0	77	0
sgTGGT1_202640_10	AGAAGAAGGGAAGAAGGTGG	0	0	87	0
sgTGGT1_202640_2	GCAACGGCGACGAGGAACGG	0	0	43	1
sgTGGT1_202640_3	GGAACACAAGCAAGAAACAG	0	0	36	0
sgTGGT1_202640_4	TGAGGCTGGACAAACAGCGC	0	1	60	0
sgTGGT1_202640_5	GAAGAGAGAGAAACAAGAGG	0	0	65	0
sgTGGT1_202640_6	GCTGCCGCGACGAGAACCGA	0	0	144	0
sgTGGT1_202640_7	GGATTTTCCAAACAGAACGA	0	0	52	0
sgTGGT1_202640_8	GACGAAGGAGAAGAACGCGG	0	0	96	0
sgTGGT1_202640_9	GGTGAAGCCCGGAGGAGCGG	49	0	46	0
sgTGGT1_202650_1	ACGGCCGCCACAGCTCACGG	2	0	29	0
sgTGGT1_202650_10	GGAAGACTTAAATCCTCCCG	0	0	47	0
sgTGGT1_202650_2	TTTGCCAGCCACAGACGCGC	0	0	98	0
sgTGGT1_202650_3	GAGATGCACATTGCACACAG	52	0	98	0
sgTGGT1_202650_4	AAGCTTGCGGCTCTCCACGG	23	0	162	0
sgTGGT1_202650_5	GCACAAATCACTCCTTGCAC	0	0	78	0
sgTGGT1_202650_6	GACTCGGCGAAATCGACCGC	0	0	81	0
sgTGGT1_202650_7	GAGGAAGGAAGGCCGGCCGA	0	0	30	0
sgTGGT1_202650_8	GGCGTCGGACGTCTACGCTG	0	0	142	0
sgTGGT1_202650_9	AAACAGGAGATGAAACGCAG	0	0	21	0
sgTGGT1_202680_1	GAAGCGGTTTCTGAGCGGCG	0	0	100	0
sgTGGT1_202680_10	GCAGTCCGCGAACGCCGTGA	0	0	43	0
sgTGGT1_202680_2	GGAAGACATGGAGAAAGTCA	0	0	54	0
sgTGGT1_202680_3	GAAAGTCATGGAAGAAGTCC	0	0	87	0
sgTGGT1_202680_4	ATTGCGTCGATGGATCGAGG	0	0	130	0
sgTGGT1_202680_5	GAGGCCTGACCGCCTCCCTG	0	0	344	1
sgTGGT1_202680_6	CAAAAGCGACAGATGAGCCG	0	0	44	0
sgTGGT1_202680_7	GAGGTGTTGGGCGCGAACGC	0	0	36	0
sgTGGT1_202680_8	GCTTCGCCTGTGTACACTGG	0	0	161	0
sgTGGT1_202680_9	TGAGTGGGTCGAGAGCGCCA	0	0	340	0
sgTGGT1_202690_1	TGGGAGATTCAGCAGCCTGA	0	0	223	0
sgTGGT1_202690_10	GGCGCAGGACGAGGACCGAG	91	0	82	0
sgTGGT1_202690_2	TCGTCGCCCAGCGAACCGAG	0	0	58	0
sgTGGT1_202690_3	GTTGTATCCGAGAGAAGACA	0	0	56	0
sgTGGT1_202690_4	AGTAGTCGCACTGTCGGCAG	0	0	152	0
sgTGGT1_202690_5	GTATCCGAAGAAAACTGACA	0	0	69	0
sgTGGT1_202690_6	TGGCGGTGTCCTCGATGCCG	0	0	262	0
sgTGGT1_202690_7	AGAAGACGCCGCCAACGCCC	0	0	44	0
sgTGGT1_202690_8	GGGCAGGGCACAGGCGAAGA	0	0	50	0
sgTGGT1_202690_9	TGTCGCCGGCGCCTTGGAGG	0	0	110	0
sgTGGT1_202700_1	GCAGCATGCACTGCATCGGG	0	0	95	0
sgTGGT1_202700_10	GAACAAAGCGGGAACGACGG	0	0	140	0
sgTGGT1_202700_2	GAGGAAGGGGAGACTGACGG	0	0	83	0
sgTGGT1_202700_3	AGCGCTCGCCAGCGTTCCGG	0	0	213	1
sgTGGT1_202700_4	AGGACGCTCGACAGAGGCGG	0	0	29	0
sgTGGT1_202700_5	GCAGGGGAGGCAGGGACTCG	0	0	33	0
sgTGGT1_202700_6	GGACTCGCGGAGGCGAACCG	0	0	46	0
sgTGGT1_202700_7	GCAATGATCGAAGTTGAGGG	0	0	161	0
sgTGGT1_202700_8	AGAACGAAGAGAAGGGGCAG	0	0	107	0
sgTGGT1_202700_9	TGGCTGGTGGAAGCAACCGA	0	0	172	0
sgTGGT1_202720_1	GGGAGGAGGAGAAGACGCAG	0	0	57	0
sgTGGT1_202720_10	TCTGGGGCTGAGAGAGCCGG	0	0	23	0
sgTGGT1_202720_2	GAAGCAGGCGGAGAGTGGGG	0	0	69	0
sgTGGT1_202720_3	GGAGATCCACGGTGGAGCGG	0	0	158	0
sgTGGT1_202720_4	GAGACGAGAGGAGGTGCCGG	0	0	69	0
sgTGGT1_202720_5	GAAGGGCAGGAGAGAACAGA	0	0	55	0
sgTGGT1_202720_6	CCTGCAAGCACAGTCTGCGG	1	0	106	0
sgTGGT1_202720_7	GCAGTACGTAGCGCCTGCGG	0	0	293	0
sgTGGT1_202720_8	GAGAGGAAGCGCGAATCCAG	0	0	163	1
sgTGGT1_202720_9	GAGGAAGGCGACCTGAGCCA	0	0	138	0
sgTGGT1_202730_1	GACGACGGAAGAGGCAACGG	0	0	46	0
sgTGGT1_202730_10	GGAGAGTCGCCTGCTCAACG	0	0	55	0
sgTGGT1_202730_2	GGAGCGTCGCCGACAAACGG	0	0	71	0
sgTGGT1_202730_3	GAAGAAGCGAGCGCGAGCAG	0	0	41	0
sgTGGT1_202730_4	GAGGCGGCAGGAGAACACGG	0	0	272	0
sgTGGT1_202730_5	ACAGCGAGGAAGGAGAGCAG	0	0	74	0
sgTGGT1_202730_6	ATAGACGGCGAGACAAACAG	0	0	26	0
sgTGGT1_202730_7	GAGCAGGGCAGGGAGACAGG	0	0	86	0
sgTGGT1_202730_8	AGAGGCGGAAAGCAGAGCGA	0	0	29	0
sgTGGT1_202730_9	TCAGCCGAACAGGGAGGAGG	0	0	83	0
sgTGGT1_202735_1	CAAAATCGAAAACAGTGCAG	117	0	106	0
sgTGGT1_202735_10	TCGACCGCTCGAGGAGAACC	0	0	149	0
sgTGGT1_202735_2	AGCGTGGAAAGAAATGAAAG	8	0	48	0
sgTGGT1_202735_3	GAATGTTCGTCAAGTCCCTG	0	0	200	0
sgTGGT1_202735_4	TCAACGAGATGGTGAACCTC	0	0	86	0
sgTGGT1_202735_5	AAGGACGCTTTTAAATCAGC	0	0	59	0
sgTGGT1_202735_6	CCGAACGCCCTCATGGTACG	0	0	55	0
sgTGGT1_202735_7	TACGATGCTGTACGTTTCGC	63	0	240	0
sgTGGT1_202735_8	CCTTTTGTCGTCTGCAGAGA	0	0	235	0
sgTGGT1_202735_9	CGCAGACACAAGAGACAAAG	0	0	17	0
sgTGGT1_202740_1	GAAGCGGCAGGAGAAGCAGA	0	0	14	0
sgTGGT1_202740_10	GAAACGGGCAAAGAGGCAGA	0	0	74	0
sgTGGT1_202740_2	GCAATGAAGAGACGAAGCGC	0	0	60	0
sgTGGT1_202740_3	AGACAGAGAGAAGGACGAGA	0	0	56	0
sgTGGT1_202740_4	GCGGTCGCCCCACTCAGAGA	139	1403	346	0
sgTGGT1_202740_5	AGAGAAGGCAGACTCGACGC	0	0	53	0
sgTGGT1_202740_6	GAGACACAGACTCCAGGCGG	0	0	61	0
sgTGGT1_202740_7	GACAGCTTGGAGAGAAGCGA	0	0	15	0
sgTGGT1_202740_8	GCGCTGTGTCGTCCTCGAGG	0	0	114	0
sgTGGT1_202740_9	GAATGACGTTGAAGAAGAGA	0	0	33	0
sgTGGT1_202750_1	GGACATGGTTCTCTCTGCAG	0	0	115	0
sgTGGT1_202750_10	CATGCAGGTGCTCAAGGCCG	0	0	94	0
sgTGGT1_202750_2	CTGGATAGAAATCTGACCCA	0	0	47	0
sgTGGT1_202750_3	GCCCTCATCAGGAGCCGCTG	0	0	94	0
sgTGGT1_202750_4	TGTCCGACAGGAGCGCCTGG	0	0	273	0
sgTGGT1_202750_5	CGTGGACGAAGAAGAAGGCG	0	0	99	0
sgTGGT1_202750_6	GGCCGGCGAGTGTTTCCCCG	0	0	74	0
sgTGGT1_202750_7	GAATCCTTTGGGCTCGGCGA	0	0	73	0
sgTGGT1_202750_8	CCGACGCATTTGTGACCGCG	0	0	166	1
sgTGGT1_202750_9	GAGCGCCTGGAGGCTGCTGT	0	0	127	0
sgTGGT1_202760_1	GAGGAAACGCAACATGCCGG	0	0	105	0
sgTGGT1_202760_10	GGAGAAGTCCACTGATGTGA	63	0	292	1
sgTGGT1_202760_2	AAGCAGGAGAGAGGCCGCAG	0	0	53	0
sgTGGT1_202760_3	AGAGCGAGAAGAAGTCCAAG	0	0	21	0
sgTGGT1_202760_4	AGCGATGACGACGAGAGAGA	0	0	36	0
sgTGGT1_202760_5	AAGGCGTAGAGAGGAGACGT	106	610	110	0
sgTGGT1_202760_6	TCGGCTGTGGGGCCTGGAGG	47	0	138	0
sgTGGT1_202760_7	GAGGCGGTTCCTGACCAACG	0	0	75	0
sgTGGT1_202760_8	GAGAGCGAGAGGCGCAACAG	0	0	14	0
sgTGGT1_202760_9	CTGCAGGAAACGCCAAGCAA	0	0	70	0
sgTGGT1_202770_1	GAAAATCCTCAACAACACAG	0	0	19	0
sgTGGT1_202770_10	GATGCGGAACAGCCCTGTAG	77	0	409	0
sgTGGT1_202770_2	GCTGAAGGTGAACTTTGCGA	0	0	102	0
sgTGGT1_202770_3	GTTTGGCAGCATCAAACGCG	0	0	205	0
sgTGGT1_202770_4	AGGATGGGATGTTGGCGCGG	0	0	140	1
sgTGGT1_202770_5	AGTTGGCCGACCTACCGCCG	0	0	159	1
sgTGGT1_202770_6	CTGGCCACCAGTTCCCACGG	0	0	249	0
sgTGGT1_202770_7	GATGGTGAACAGCGCGCAGG	0	0	138	0
sgTGGT1_202770_8	CAGAATGGCCGTCGCCGCAG	0	0	144	0
sgTGGT1_202770_9	CGGATTCATCGAATATGCGA	0	0	39	0
sgTGGT1_202780_1	GGCTGAGGGAAACGAAGCCA	247	1	62	0
sgTGGT1_202780_10	GACGCGCGGGAACCTCGTCG	0	0	67	1
sgTGGT1_202780_2	GACAGAAGAGAAGAAACTGG	0	0	52	0
sgTGGT1_202780_3	GAACGCAGTCCCAGCAGCGC	0	0	144	0
sgTGGT1_202780_4	CGTCTGGGACAGAGGAACCG	0	0	65	0
sgTGGT1_202780_5	TCAGCGCGAGTCAGCCGCGA	11	0	223	0
sgTGGT1_202780_6	CAGACCCAGAGCCTGCCTGG	74	0	395	0
sgTGGT1_202780_7	GGAAGCGTCCGAGTGAGGCG	0	0	77	0
sgTGGT1_202780_8	GGCCAGGAGCTCTCTTGGGG	0	0	112	0
sgTGGT1_202780_9	GACATACTGGACATACACCA	0	0	32	0
sgTGGT1_202790_1	GCACAAGCATGCGCATCCCG	0	0	81	0
sgTGGT1_202790_10	GAAGAAGGAGAAGTGTCTGA	4	1	111	0
sgTGGT1_202790_2	GGATGCGGTGATGTCTGCGG	0	0	215	0
sgTGGT1_202790_3	GGAGAAAAGGGGAGGAACGA	0	0	69	0
sgTGGT1_202790_4	CAAGATACTCCTGCATCACG	115	985	203	0
sgTGGT1_202790_5	ACAAAGCTGGGATGCGGCGG	0	0	44	0
sgTGGT1_202790_6	GCTGCGGAACTCCTTGGGGA	0	0	142	0
sgTGGT1_202790_7	GACAAATCGAGGTCTACCGA	141	43955	142	0
sgTGGT1_202790_8	AAGTTCGCTGGCATCAACCA	0	0	4	0
sgTGGT1_202790_9	GCAGCATCGGAGTGTACGCG	0	0	102	0
sgTGGT1_202800_1	AGAGAGGAGAGACGAAGCGG	0	0	92	0
sgTGGT1_202800_10	GAGAGAGAGAAGCGAAGTCG	0	0	70	0
sgTGGT1_202800_2	AACGAGAAAGGAGAACGAGG	0	0	17	0
sgTGGT1_202800_3	GCACATGCCAGAGAGAACGG	0	0	107	0
sgTGGT1_202800_4	CAAACGCGCGACACACACGG	0	0	147	0
sgTGGT1_202800_5	AAGGAAACTCACCAAGGCGA	0	0	52	0
sgTGGT1_202800_6	CGAGAATGACATCCGCGCCG	324	1479	49	0
sgTGGT1_202800_7	GGAGGAGCCTGAAGAAGTCA	0	0	108	0
sgTGGT1_202800_8	GCAGAGAGTGCGAAACGAGA	1	0	65	0
sgTGGT1_202800_9	TCGAGGCGAAGAAGAGACGG	0	0	26	0
sgTGGT1_202810_1	AAGAACCACCCTGACAATGG	0	0	12	0
sgTGGT1_202810_10	GGCACTGGCCTGCTTCCTGG	0	0	584	0
sgTGGT1_202810_2	CACAAAAGTGAACGAGGCCA	0	0	51	0
sgTGGT1_202810_3	GGCCAAGGAGAAGCTGCTGA	0	0	56	0
sgTGGT1_202810_4	CTGCAGCCCAACAGCCACGA	0	0	331	0
sgTGGT1_202810_5	ATTTCTCACCGCCATTGTCA	0	0	21	0
sgTGGT1_202810_6	AGCTGCTGAAGGACAGCCGG	0	0	113	0
sgTGGT1_202810_7	TTCTCGATCCTCTTTACCGC	12	0	327	0
sgTGGT1_202810_8	CGAGTTCTCAAACAGTGGAG	0	0	148	0
sgTGGT1_202810_9	TAGGATTGTCGAAGCCGCGC	0	0	165	0
sgTGGT1_202820_1	CGAAGGCGGCATCTTTACCG	0	0	169	0
sgTGGT1_202820_10	TCCTGCAAACATCGACGCAG	0	0	80	0
sgTGGT1_202820_2	GGTCTGGACGACGAAGCTGG	0	0	125	0
sgTGGT1_202820_3	GCGGATGGTTCGGGAAGTCG	0	0	121	0
sgTGGT1_202820_4	GTTGACACGCAAGAGTGTGG	18	0	108	0
sgTGGT1_202820_5	CCTTCGTACAAAGTGTCGGG	0	0	63	1
sgTGGT1_202820_6	TGTCCGAGCGGCTGCAGCGT	0	0	94	0
sgTGGT1_202820_7	CGTTGAAGACGTCGTCGCCA	0	0	217	0
sgTGGT1_202820_8	GCTTTCTGTCATTTCCATGT	0	0	107	0
sgTGGT1_202820_9	CCGAATATAAGAAGAAGGTG	0	0	65	0
sgTGGT1_202830_1	GGATAAAGACAAGCTGACGA	789	2693	71	0
sgTGGT1_202830_10	ATGTCGGTGAGGCTCAAATG	0	0	66	1
sgTGGT1_202830_2	AACTTTTCGAAGCGTTACGA	0	0	86	0
sgTGGT1_202830_3	AAGACGAACGTGGACGACCA	178	0	92	0
sgTGGT1_202830_4	GAAGGACGATTATATCGGCA	0	0	60	0
sgTGGT1_202830_5	TCTGTCGGAGAGAGACAAGA	0	0	87	0
sgTGGT1_202830_6	AGCACGGAGATTTGTTGCCG	0	0	104	0
sgTGGT1_202830_7	ACTGTGACGGTGACGTGAGT	29	0	142	1
sgTGGT1_202830_8	CCACACATTCAAGACGAACG	1211	6764	51	0
sgTGGT1_202830_9	CAAGATGGACTATGTCGGTG	408	1863	215	0
sgTGGT1_202840_1	GCAGACCGCGACCAGAACGG	0	0	539	1
sgTGGT1_202840_10	ATAGCGAGAAATTGAGACGT	0	0	243	0
sgTGGT1_202840_2	GACGGTCTGAGCATTCGCGG	0	0	398	0
sgTGGT1_202840_3	GGGCGGGAGGTACAGGGACG	0	0	180	0
sgTGGT1_202840_4	GGAGCCTCGGGAACGAGTGC	0	0	213	0
sgTGGT1_202840_5	TCAGACCGTCCCAGCAGCGG	0	0	270	0
sgTGGT1_202840_6	AAGTCCGTAGACAGAAGAGG	0	0	94	0
sgTGGT1_202840_7	GAAGTCCGAAGACAACGCCA	0	0	191	0
sgTGGT1_202840_8	GGGGCTGCACGTGAGACGGG	0	0	280	0
sgTGGT1_202840_9	GGACTTTGCAGAGTTCGCAG	0	0	328	1
sgTGGT1_202850_1	GCGAAGAAGGAGCAGAGCGG	0	0	42	0
sgTGGT1_202850_10	GATGGGGTAGGAGTTGAACG	0	0	13	0
sgTGGT1_202850_2	GGAGTGTCTCAACAAGAAGG	0	0	50	0
sgTGGT1_202850_3	AGAGAGGCGCGACGACGCGA	0	0	41	0
sgTGGT1_202850_4	GGTCGGAGAGAATGACACGA	0	0	203	0
sgTGGT1_202850_5	AGAGATGTGGGGAGACGCGG	0	0	61	0
sgTGGT1_202850_6	GCCGCCATCTCCCTGAGCAG	0	0	179	0
sgTGGT1_202850_7	GCTGCGGCAAGCGAATACAG	0	0	103	0
sgTGGT1_202850_8	GCAGAAGCCGAGAGCGACGA	0	0	109	0
sgTGGT1_202850_9	GATGACGTTCCGGATGGGGT	0	0	433	2
sgTGGT1_202870_1	GCTCCAGGCAGATGTGGCGG	0	0	144	0
sgTGGT1_202870_10	GCTGGTCTTAGCTGCGCCGG	0	0	130	0
sgTGGT1_202870_2	GCCGCGGCTCTGTCTGCCGA	0	0	375	1
sgTGGT1_202870_3	AGAGAGAAGAAGAAAACGGG	7	0	31	0
sgTGGT1_202870_4	GCGCCGGTAACCTTTACAGG	0	0	30	1
sgTGGT1_202870_5	GCATGCAGACGCGCACGCAG	0	0	117	0
sgTGGT1_202870_6	TGGGAGCTTCGAGGCGAAGG	0	0	40	0
sgTGGT1_202870_7	AGCGCAGTCGATGACGGAGG	0	0	56	0
sgTGGT1_202870_8	GGAACGTCGGGCTCTGCGGA	0	0	236	0
sgTGGT1_202870_9	TCTGTCCGTCCCCGAACTGG	0	0	284	0
sgTGGT1_202880_1	GGACAGCCCTGAGGCAGCGG	0	0	164	1
sgTGGT1_202880_10	GATGCTCGTGCCGCATGCAG	0	0	199	0
sgTGGT1_202880_2	AGAGACGACGAGGAAGGTGA	0	0	83	0
sgTGGT1_202880_3	GGGAGAAGTGACAGAAGAAG	0	0	33	0
sgTGGT1_202880_4	ACAGACACAGAAGAAGAAGA	0	0	87	0
sgTGGT1_202880_5	AGAGTCTATGTGAACAGCGT	0	0	74	0
sgTGGT1_202880_6	GCCCGTTGCATGCAGAGCGG	0	0	161	1
sgTGGT1_202880_7	GGTCAGACGCGGAGATGCGA	0	0	88	0
sgTGGT1_202880_8	GAAGAGGCCGAGACTCGGCG	0	0	78	0
sgTGGT1_202880_9	TGAAGACGCAACAGACGCAG	0	0	134	0
sgTGGT1_202890_1	GCCGAGGCTCAACCAGGAGG	0	0	135	0
sgTGGT1_202890_10	GAGTGGCTAGAAGGCCCGTG	0	0	32	0
sgTGGT1_202890_2	CCAGTCGCTGGATGACGCAG	0	0	59	0
sgTGGT1_202890_3	GGTAGGCGGGACCTATGCGC	0	0	248	0
sgTGGT1_202890_4	GCGGGCAGTCAAGCAGCCGA	0	0	40	0
sgTGGT1_202890_5	GACAGAAGAGAAAGGAGGGA	0	0	20	0
sgTGGT1_202890_6	CGGACAGCCAGAAGAGTCGG	0	0	203	0
sgTGGT1_202890_7	TGTGAGACCGCCGGACGCGG	0	0	54	0
sgTGGT1_202890_8	GATTCACCGCGTCAACCAGG	0	0	28	0
sgTGGT1_202890_9	GCAACGTCTTCAGAAGGAAG	0	0	62	0
sgTGGT1_202900_1	CGAGTCGCGGCCTCTAGTGG	695	1062	200	1133
sgTGGT1_202900_10	GTCTTGTAGAACTCGGCTGT	311	6141	132	0
sgTGGT1_202900_2	TCACGGACGAAGCTGCGACG	29	0	88	0
sgTGGT1_202900_3	GATGATGGGATTTTGCCGGG	0	0	201	0
sgTGGT1_202900_4	GTGCATCATTGCTTGCGGGC	9	0	57	0
sgTGGT1_202900_5	GATGTGCAGTTTCTGGATGA	163	207	123	0
sgTGGT1_202900_6	CGTCTTCTCCATGAGCGTGG	182	2	141	0
sgTGGT1_202900_7	CTAGTGGAGGGGCGCAAAGT	560	0	86	0
sgTGGT1_202900_8	GAACTGAAAGTGCGCCCGAT	357	964	199	0
sgTGGT1_202900_9	TGCGCCCGATAGGCGAGTCG	0	0	96	0
sgTGGT1_202910_1	GGTGTCCCGGGCGAAGGTGG	5	0	110	0
sgTGGT1_202910_10	AGGGTGTTTCAGGAGCAGCA	99	0	43	0
sgTGGT1_202910_2	AGATCACTGGAACTCTGCAG	210	127	32	0
sgTGGT1_202910_3	AGAGGTGTGCAACTTGCCGA	9	0	178	0
sgTGGT1_202910_4	GCTCAGCTTGTCTGTTGGGG	141	0	141	0
sgTGGT1_202910_5	GACTTAAACCGCAACTGGGG	73	0	145	0
sgTGGT1_202910_6	GCAAACGCGGAGACAAGTCC	802	993	217	2
sgTGGT1_202910_7	TGACTTGAAGTGAAAATCGG	0	0	72	0
sgTGGT1_202910_8	CCTTAGGGATGTACATGCCG	297	83	89	0
sgTGGT1_202910_9	AGCACGGAATGAGCAAGCAA	36	0	43	0
sgTGGT1_202920_1	AGAGAGGCAAAGGCAAGCGT	0	0	75	0
sgTGGT1_202920_10	GACCACCGGCCAAAACGTGA	0	0	20	0
sgTGGT1_202920_2	GCAGATTCCGAGGATTGGGA	0	0	313	0
sgTGGT1_202920_3	GAGACATGACCATTTCGTGG	0	0	141	0
sgTGGT1_202920_4	TAAGTAACTACCTCTCCCAG	0	0	128	1
sgTGGT1_202920_5	GGAGTGACAAGGAAGGGAGG	0	0	9	0
sgTGGT1_202920_6	CAGAGAATCACTAGTAACCG	0	0	225	0
sgTGGT1_202920_7	GACCCACCCTGCTTGAGCGA	0	0	135	0
sgTGGT1_202920_8	AGTGGGCAGAAATGACGCTG	1	0	201	0
sgTGGT1_202920_9	GGTCTAGCACTCTAAAGCAG	1	0	71	0
sgTGGT1_202930_1	ACAGTCGTGTAGTTAACAGG	325	403	146	2910
sgTGGT1_202930_10	ACCTGGTCTGTACTCAGGGG	0	0	205	0
sgTGGT1_202930_2	TCTGCGGCGCAGCAAAGGTG	0	0	94	893
sgTGGT1_202930_3	GACACAGCCAACTTATACCA	901	2813	75	0
sgTGGT1_202930_4	GTCCTCCATCACGATACCCG	254	141	91	0
sgTGGT1_202930_5	GGCTTTGCTAGAACCTGGCA	112	1781	108	0
sgTGGT1_202930_6	GAGTCTTGCGGCGTTGCCGA	25	0	211	0
sgTGGT1_202930_7	TTAGCGAGATACCATTCTCG	0	0	118	0
sgTGGT1_202930_8	GAAGTTGAGCCATCTTGCCA	362	661	273	0
sgTGGT1_202930_9	AATACGACTTCGTTACCGAG	429	566	69	0
sgTGGT1_202940_1	GAAGTCGCTGGAGGCAGCGG	5	0	111	0
sgTGGT1_202940_10	GGAACACGTAGAAAACCAGC	0	0	85	0
sgTGGT1_202940_2	GCAGGAAATGGAGAAAGGGA	0	0	24	0
sgTGGT1_202940_3	GAAACGCAGGAAGCCCCGTG	81	0	209	0
sgTGGT1_202940_4	CGGGTACTATGTTTTACCGA	86	1641	124	0
sgTGGT1_202940_5	GCCAGGAGCAGCGCCAGCAG	637	105	130	0
sgTGGT1_202940_6	CTCTTCTGGAAACACAGCAG	0	0	157	0
sgTGGT1_202940_7	GCAGTGCCTTCTCACCACAC	42	0	124	0
sgTGGT1_202940_8	TCGCTGTAAAGACCGCACGA	312	225	256	0
sgTGGT1_202940_9	AGATCGCCGAAAGGCACTGA	0	0	56	0
sgTGGT1_202950_1	AGACTGAACGGCCAAAACGG	0	0	74	0
sgTGGT1_202950_10	TCAGCGGGAAGAGAATGAAG	0	0	24	0
sgTGGT1_202950_2	GCAGATCCGCGCCTTTGCGG	0	0	253	1
sgTGGT1_202950_3	GCAGGGTCCCCAGAACCGCG	7	0	255	0
sgTGGT1_202950_4	GCGCTCACCGGACTTTAGAG	0	0	195	0
sgTGGT1_202950_5	GAAGCAAAGAACGAAAGAGA	0	0	146	0
sgTGGT1_202950_6	GCCGAAGAAGAGACATGCGA	0	0	151	0
sgTGGT1_202950_7	GGAGGAAGATGGAAGAGCAG	0	0	79	0
sgTGGT1_202950_8	CAAGAGGACTCTCAGAGAGG	3	0	100	0
sgTGGT1_202950_9	GCGACATGGCCCGGCACCAG	0	0	72	0
sgTGGT1_202960_1	AACCACGAGACAGAACGCGC	0	0	60	0
sgTGGT1_202960_10	GTAGCCAGCCCTGCCCCTCG	0	0	165	0
sgTGGT1_202960_2	AAGAAGACGCAAGCAAACAG	0	0	77	0
sgTGGT1_202960_3	GAAAATACGCGACACCCTGA	0	0	22	0
sgTGGT1_202960_4	GAAAGACGAAAGAGCACGGG	0	0	40	0
sgTGGT1_202960_5	GAACTGGAATGCACGCCAGG	0	0	124	0
sgTGGT1_202960_6	CGCAACTACCGAAGACGCAG	0	0	227	0
sgTGGT1_202960_7	GCAGCAGAAGCGCCGAGATG	0	0	32	0
sgTGGT1_202960_8	GTTGAAAGAGAAAAGAACGC	0	0	29	0
sgTGGT1_202960_9	AAGGCGGAAAAGGGGAATGA	0	0	43	0
sgTGGT1_202970_1	ACAGTTTCGCACCCCTGCGA	0	0	157	1026
sgTGGT1_202970_10	GTTGACCATCCGTGCCGCGG	8	0	49	0
sgTGGT1_202970_2	GCTGCAGGAAGACACCGCCG	17	0	276	0
sgTGGT1_202970_3	GACATCAAGACGGGAAGCGG	0	0	111	1
sgTGGT1_202970_4	AGAGACAGCCCAGGAAAGGG	9	0	8	0
sgTGGT1_202970_5	GCGTCTTCTCAAGAATTCGG	68	8	216	0
sgTGGT1_202970_6	ACGGTGGCTGCTGTGAGCGG	0	0	134	0
sgTGGT1_202970_7	GCCGTAGCCCGAGAGTGTGG	3	0	109	0
sgTGGT1_202970_8	GAGGACGGAACCCGTCGCAG	0	0	211	0
sgTGGT1_202970_9	GCGGCACCTTCGACTCCAGG	340	1189	198	1
sgTGGT1_202975_1	GGAGGGTCTGCAACACGCAC	47	1	101	0
sgTGGT1_202975_10	TCTCCCCAGAAAGAATGCGA	0	0	16	0
sgTGGT1_202975_2	GAAGTCAGCTCTGAAGCGAG	15	0	59	0
sgTGGT1_202975_3	CCGGCCATAATAGGCACCGG	0	0	130	0
sgTGGT1_202975_4	GCTCCTCACATGAGCAGCGC	0	0	53	0
sgTGGT1_202975_5	GTCATACACACTTCATGGGA	1025	449	262	0
sgTGGT1_202975_6	TCTGTTTAAAATCGCCGCGA	0	0	158	0
sgTGGT1_202975_7	TCTATGTTGGAAAGCAGCAG	85	9	335	0
sgTGGT1_202975_8	GAGAAGATCCACTGTACCCA	25	0	80	0
sgTGGT1_202975_9	CCGTCTGGAAGAGGACCCGC	319	594	57	0
sgTGGT1_202980_1	GAGCAGGGGAGAACCCGCAG	0	0	45	0
sgTGGT1_202980_10	ACAGGTCTTCAAGCGCACGG	140	0	65	0
sgTGGT1_202980_2	TCAGCAACCCCACAAAGCCG	0	0	41	0
sgTGGT1_202980_3	CGAGAGACAGAAAGGAACAG	0	0	53	0
sgTGGT1_202980_4	GAAGAATGATGAGGAAGCTG	0	0	359	1
sgTGGT1_202980_5	TGAGAGCTTTGTAGCCGCGG	0	0	290	1
sgTGGT1_202980_6	ACTGTCTGCACAGACAGCCG	0	0	80	0
sgTGGT1_202980_7	GCTGCGGTCTTGAGGAGCGG	0	0	67	0
sgTGGT1_202980_8	GAAGCTTCTCGACCAACCGC	0	0	91	0
sgTGGT1_202980_9	GCGGCGATTGACCACAGAGG	183	664	29	0
sgTGGT1_202990_1	GGAGCCAGAAAATGGAACAA	356	198	49	0
sgTGGT1_202990_10	GAGCAAGAGACACGAGAGGA	0	0	55	1
sgTGGT1_202990_2	GAGGAAAATGGACTGGCAGA	0	0	27	0
sgTGGT1_202990_3	TTAGGAGAGGAAGAGGCCGA	0	0	58	0
sgTGGT1_202990_4	GTATACGTACGGAAGACCGA	0	0	42	0
sgTGGT1_202990_5	GGAAGGAAAATGAAGCACAG	0	0	30	0
sgTGGT1_202990_6	AGAGGAAGGAGAAGATATCG	0	0	55	0
sgTGGT1_202990_7	GGAAGACCGAAGGCAAGGAG	0	0	92	0
sgTGGT1_202990_8	TGGAAGGGTCATCCAGGCAA	314	18	233	0
sgTGGT1_202990_9	GCATATCTGGTTGCGGGTGA	324	5	74	0
sgTGGT1_203000_1	GGAGCGTTTGAGATGCACTG	9	0	124	0
sgTGGT1_203000_10	GAACCGGTCGACTACAGCCC	0	0	34	0
sgTGGT1_203000_2	AAAGCAGTGTAGAGAAACGG	0	0	143	0
sgTGGT1_203000_3	GTGATACGAACACAGCGAGG	392	143	102	0
sgTGGT1_203000_4	GTGTCGGATGAACATGAAGA	0	0	99	0
sgTGGT1_203000_5	GCTACGAACCAGACCAGGAG	195	1	94	0
sgTGGT1_203000_6	GAGGGGAGAATACCCAGAAG	1	0	176	0
sgTGGT1_203000_7	GACGAAAGGCAACTGAAGGG	0	0	99	0
sgTGGT1_203000_8	ACGGCCTCCACCCGGCACAG	0	0	95	0
sgTGGT1_203000_9	GGCGCTCGGACACACGGGTG	0	0	243	0
sgTGGT1_203010_1	GCATCAAGAGGAAGACCCAG	0	0	162	0
sgTGGT1_203010_10	TACAGGTACCGACGAAGCGA	0	0	347	0
sgTGGT1_203010_2	GATGTGATATGAGTTGGCAG	0	0	301	1
sgTGGT1_203010_3	GGAGGTGAACAAGTTCACCA	119	0	278	1
sgTGGT1_203010_4	GCAGCGGCCATGGCTAGCGG	0	0	135	0
sgTGGT1_203010_5	ACAGTACGTTGCGAATCCAG	3	0	383	0
sgTGGT1_203010_6	AGTATGAACGCCGAAAGCAG	0	0	175	0
sgTGGT1_203010_7	GGGGACCGATGAACCAGCAG	0	0	188	0
sgTGGT1_203010_8	ACATCGTGACACGGATGGCG	6	0	284	0
sgTGGT1_203010_9	GGATCGGCCACGCCACATGG	3	0	445	0
sgTGGT1_203020_1	GCAGCCGCGGATGGACGAGG	0	0	362	1
sgTGGT1_203020_10	GAGGACGCGCGATTTCATGG	0	0	71	0
sgTGGT1_203020_2	AGCGCGAGCAGACGAGGCGA	0	0	171	0
sgTGGT1_203020_3	AACGAGCACAAAAGCCACGA	0	0	96	0
sgTGGT1_203020_4	TCACCTTCAGGACACCACGG	0	0	93	0
sgTGGT1_203020_5	GACGACACACCAGTTCACGA	0	0	198	1
sgTGGT1_203020_6	CGAGCCCGCAGTATATTCCG	0	0	71	0
sgTGGT1_203020_7	GAAGTCTGTGAAAGATCCCA	0	0	19	0
sgTGGT1_203020_8	GGCAAAGGCGAAACAAACAG	0	0	0	0
sgTGGT1_203020_9	GGAGAGAGGGAAACATCCAG	0	0	129	0
sgTGGT1_203030_1	GCAGCCTGGCCTTGGACAGG	0	0	153	0
sgTGGT1_203030_10	GCTGCTACTCCTTACGGAGC	0	0	410	0
sgTGGT1_203030_2	TAAGCGTAAGCCGCAGGCGG	8	0	297	0
sgTGGT1_203030_3	CCTGTCTGATAGCCTCCAGG	0	0	238	0
sgTGGT1_203030_4	GCTCCTGGAGAGGCACCTGG	3	0	174	0
sgTGGT1_203030_5	GCTTCCCTGACCTCGGGCGA	6	0	235	0
sgTGGT1_203030_6	ACAACCCCAGCCTCAAGCCT	0	0	146	0
sgTGGT1_203030_7	TAGTAGCCTTGGGGATACGC	21	0	309	0
sgTGGT1_203030_8	GGGGTTGCTGGTAGTAGCCT	29	0	211	0
sgTGGT1_203030_9	AGGTTGTCCATAATACCCAT	4	0	78	1
sgTGGT1_203040_1	GCGTGGCAGGGACACACGCA	220	1	318	0
sgTGGT1_203040_10	GGGCCGTAGGACGTTTCCGG	63	692	193	2
sgTGGT1_203040_2	GCTCCTAGGATGATGACTGG	0	0	91	0
sgTGGT1_203040_3	GGGCCGATGACGAACGGCTA	0	0	246	0
sgTGGT1_203040_4	CGCACGGGAAGCGGCCACAG	191	1	112	0
sgTGGT1_203040_5	GCGGCCACAGCGGCACCTGA	301	1831	432	2216
sgTGGT1_203040_6	TGATTAGGCCCAAAATGTTG	111	0	178	0
sgTGGT1_203040_7	GCCTTCGAGAGAGCGTGGCA	35	1467	412	1
sgTGGT1_203040_8	CACACGACTGGTCAGGCTCG	0	0	22	0
sgTGGT1_203040_9	GAGATGACCTGACGAAGCAG	0	0	97	0
sgTGGT1_203050_1	AGGAAGACGGACACACCCGG	177	816	126	7
sgTGGT1_203050_10	GAAATCCGAAGCAACAAGGG	488	1256	110	0
sgTGGT1_203050_2	TGAGGGGCCAGGCGATGCGA	0	0	246	0
sgTGGT1_203050_3	GAGACGATGCAGACGAGCAG	81	0	396	0
sgTGGT1_203050_4	GCATCACTGGGAAACAACGA	20	23	134	0
sgTGGT1_203050_5	GGTTTCCGGAAACTGAGCGG	0	0	55	0
sgTGGT1_203050_6	GGAACAGGTGGACTTCGTGG	248	1	169	0
sgTGGT1_203050_7	GCAACTATCGCAGACCGCGG	86	954	378	0
sgTGGT1_203050_8	GGAGATGGGATACAGAGAGA	0	0	32	0
sgTGGT1_203050_9	GGAGAGACAGACACTCCAGG	123	0	124	1
sgTGGT1_203060_1	GCACAACCAAGAACATGCAC	0	0	127	0
sgTGGT1_203060_10	CTGAAGTGTCGTCAAAAGAG	0	0	62	0
sgTGGT1_203060_2	AGTAAGTACACGTCATGCGG	0	0	210	0
sgTGGT1_203060_3	TCTGATGGAAATATCACCGA	0	0	58	0
sgTGGT1_203060_4	GGCACAACTCACCTGTACGA	0	0	62	1
sgTGGT1_203060_5	ATGCACACTCTCGTTAGCGG	0	0	142	0
sgTGGT1_203060_6	GCCCTGCCACTGTAGTGCGG	0	0	148	0
sgTGGT1_203060_7	GCAGCATATAGAACTGAGAG	0	0	46	0
sgTGGT1_203060_8	GCGTGCGCTCATTTAGCGGA	0	0	84	0
sgTGGT1_203060_9	GGTCTACATTCGTACGACGG	10	0	204	0
sgTGGT1_203070_1	GGTGTTCCTTCTTACGGCGA	113	104	81	1
sgTGGT1_203070_10	TTGCATGAATGCACCAACAC	0	0	100	0
sgTGGT1_203070_2	GTCCCGATCGCACTGTGCGA	370	2574	192	0
sgTGGT1_203070_3	AAGGAACACCTCATAAAGGA	0	0	14	0
sgTGGT1_203070_4	GATGTGATATCCTAGCTCCG	210	345	177	0
sgTGGT1_203070_5	GACGGTACGCGACCACAGCA	99	413	83	6468
sgTGGT1_203070_6	GCCCTAAGAGTCTCATCTCG	54	0	83	0
sgTGGT1_203070_7	CGTCTTGGTTATCCTTGCTG	173	399	111	0
sgTGGT1_203070_8	TTTTGTCGAGCAGTGCATGG	426	290	109	0
sgTGGT1_203070_9	GTGTACTACATAGCTGTAGC	0	0	169	0
sgTGGT1_203080_1	GATGCAACTTACCGAGGCCG	0	0	47	0
sgTGGT1_203080_10	CAAGTTCCGGACGATGGTGC	0	0	0	0
sgTGGT1_203080_2	GAAGTACAAATCTTTCGCGA	0	0	124	0
sgTGGT1_203080_3	GGCACCAGGCACAGACCCCA	0	0	39	0
sgTGGT1_203080_4	GCGACCCGACACTGGACGAA	0	0	94	1
sgTGGT1_203080_5	AAGAGGACAGGGAAGACGAG	0	0	21	0
sgTGGT1_203080_6	GCAGGAGATTACAGTGGTAC	0	0	103	0
sgTGGT1_203080_7	CTCGGTGTATCAGTCAACGG	0	0	64	0
sgTGGT1_203080_8	GTAGCGCAGAATGTGGCACC	0	0	265	0
sgTGGT1_203080_9	ATGGTGCAGGCGCCATGGAA	0	0	59	0
sgTGGT1_203090_1	GAGGCAAGGCCAGTGAGTGA	19	1	369	0
sgTGGT1_203090_10	AGGCCAGGACAACGGAACTG	117	389	67	0
sgTGGT1_203090_2	AGACGCAACACAAGTCGCGA	0	0	41	0
sgTGGT1_203090_3	AGCTCGGTCAAACAATCCAG	165	0	260	0
sgTGGT1_203090_4	TGCGTCCGCCGAAATCGCGG	0	0	60	0
sgTGGT1_203090_5	GAACAAAACTGCTGAGGCTG	43	0	67	0
sgTGGT1_203090_6	GGAGCGTTAAAGACGACGCA	660	1264	160	0
sgTGGT1_203090_7	AAGACTCTCGTGAAATGCTG	120	1563	79	0
sgTGGT1_203090_8	GTCCTCGTAGCGGCACGCGT	0	0	109	0
sgTGGT1_203090_9	GAAAACAGTGTTGGTGAAGA	0	0	30	0
sgTGGT1_203100_1	TAGTCCAGTTCGCTGCGTGG	515	80	647	0
sgTGGT1_203100_10	ACGAACTCAGTCGGAAGTTA	0	0	188	0
sgTGGT1_203100_2	GAATCGTATATTCGGTGTCG	1152	8499	200	0
sgTGGT1_203100_3	CAACGCGAAGACATTCGAGA	0	0	71	0
sgTGGT1_203100_4	CACAATTCTCGCAACTGGGC	0	0	236	0
sgTGGT1_203100_5	GCGGTAGCATTGTCAGTGTG	15	0	109	0
sgTGGT1_203100_6	CGACTGCTGCATGACATTCG	169	4450	290	0
sgTGGT1_203100_7	TTATGACCAAAGTGCTCCGC	66	0	165	2045
sgTGGT1_203100_8	TCTTCGAACTCGTCATCCAG	0	0	148	0
sgTGGT1_203100_9	AGCCATGTTTGGGACAGAAA	0	0	68	0
sgTGGT1_203110_1	GGAAAGATCCGAGTACCCGG	72	110	107	0
sgTGGT1_203110_10	TCAGTTCGTGATCCGCATGG	390	1019	539	0
sgTGGT1_203110_2	GGTGTGCATTGATCACACTG	335	1103	104	484
sgTGGT1_203110_3	GGGTCGTAGATGCGCAACGA	314	6401	167	0
sgTGGT1_203110_4	TCAGGGAGCAAACGAGGCTG	20	0	117	0
sgTGGT1_203110_5	GAACATCATCCGTCAAGTGG	0	0	293	0
sgTGGT1_203110_6	TCTGCGGTGTTGGCTCCGGG	33	0	213	3
sgTGGT1_203110_7	ATGGCTATGATGGATAGACG	0	0	80	0
sgTGGT1_203110_8	GACGCCAGTTGGGAAGCAGA	0	0	70	0
sgTGGT1_203110_9	GATGTCATGCTTGGCTGCTG	135	0	120	0
sgTGGT1_203120_1	AACAAAAGGTGAAATCACGG	0	0	52	0
sgTGGT1_203120_10	GAAGGCGTCCAAGGCGGCGC	0	0	123	0
sgTGGT1_203120_2	GTGTCGTTCAGATTGGCCAG	0	0	144	0
sgTGGT1_203120_3	GTATGTCCAAAGCCGCCAGG	0	0	62	0
sgTGGT1_203120_4	TTCCAAATCACACATGGGAG	0	0	194	0
sgTGGT1_203120_5	GCTAACCGTCCAACAACAAA	0	0	90	0
sgTGGT1_203120_6	TTATTTTCAGGCCATGGACG	0	0	199	0
sgTGGT1_203120_7	CCTCAAACTCTGGATACAGA	0	0	49	0
sgTGGT1_203120_8	ACTCAAGAGACTGCTGCCAC	0	0	138	0
sgTGGT1_203120_9	GCCACCGGCAGAACCTGCTG	0	0	104	0
sgTGGT1_203135_1	GATGCACTCAAAACAAGCAA	0	0	11	0
sgTGGT1_203135_10	GCTGACGTCTGTGCTGACGG	0	0	202	1
sgTGGT1_203135_2	GGTTCAACAAGACCTTCCGA	303	1711	100	0
sgTGGT1_203135_3	CAAGCGTGCAGACACAGCCG	17	0	128	0
sgTGGT1_203135_4	GAAGAAGCAAAAGCTGCAGG	0	0	94	0
sgTGGT1_203135_5	GAGGAGCCAACAAGAAGCAG	0	0	126	0
sgTGGT1_203135_6	CGAGCGGGCGAATGAGGCGG	0	0	35	0
sgTGGT1_203135_7	GAAGTGGATACAGAAAGTGA	0	0	59	0
sgTGGT1_203135_8	GATCTGGGCGGAGACAACGG	0	0	269	1
sgTGGT1_203135_9	GAGCCGTCCCAAGCTTGTCG	0	0	270	0
sgTGGT1_203150_1	GGAGAACGAACAGGAGGCGG	0	0	33	0
sgTGGT1_203150_10	GCGGAGAGAGAAGCCACAGG	0	0	63	0
sgTGGT1_203150_2	GACGAGGCCGGCAGATCCGG	564	609	154	8942
sgTGGT1_203150_3	GGTGAGAGTCACCCAAACGA	0	0	50	0
sgTGGT1_203150_4	GAGAGCAGAGGAAGAACCCG	70	0	64	0
sgTGGT1_203150_5	GGACAGAGGAAACTGAGGAG	0	0	75	0
sgTGGT1_203150_6	GCGTGGAGGCAGCTTGGCGG	0	0	151	1
sgTGGT1_203150_7	GAGAAACTGTGAGCTCAGGG	0	0	190	1
sgTGGT1_203150_8	GGGGAGGCAAGGAAGAACGG	0	0	51	0
sgTGGT1_203150_9	TCTTCTTCCAAGGACTGCCG	0	0	77	0
sgTGGT1_203160_1	CAACCGAAGAAAACAAGCAA	0	0	46	0
sgTGGT1_203160_10	GATGCTGGAGTACCTGGCCG	4	0	78	0
sgTGGT1_203160_2	GTTTGATTTCGAGAACGCGA	0	0	110	0
sgTGGT1_203160_3	GACTTGATGAAGAACGACGA	285	425	98	1
sgTGGT1_203160_4	GAGAGGCCCACCATAACTCA	0	0	139	0
sgTGGT1_203160_5	GCATCGCGAATACTCTCTGA	0	0	141	0
sgTGGT1_203160_6	GTAAACGAAAATGGGAGGCA	0	0	56	0
sgTGGT1_203160_7	CTAGTCCTTCAGGGTAGAGG	0	0	46	0
sgTGGT1_203160_8	GTTTCCGATGCAGAGAGTGG	0	0	140	0
sgTGGT1_203160_9	ATGGCTCTTCAGAGACGCAC	214	0	237	0
sgTGGT1_203170_1	GAAACTCGTGGAGAACGGCG	0	0	55	0
sgTGGT1_203170_10	GGCGCTCGAGAAGCGACGCG	0	0	71	1
sgTGGT1_203170_2	AGCAGACTTGAAAGACGCGT	0	0	114	0
sgTGGT1_203170_3	GAAACAGGTTTATTTCCGCG	0	0	67	0
sgTGGT1_203170_4	CCGCACAAGTCGCCTCACAG	0	0	84	0
sgTGGT1_203170_5	GACACCAGCGCACGACGTAG	0	0	65	0
sgTGGT1_203170_6	GGGGTGACGCTGCCGAGCAC	0	0	55	0
sgTGGT1_203170_7	GAGACTCGACCACGACAACG	0	0	23	0
sgTGGT1_203170_8	CCAGTGAAAGCGACAACTCG	0	0	31	0
sgTGGT1_203170_9	CAAGTTCGAGAGTGGCAAGG	0	0	167	0
sgTGGT1_203175_1	AAAGGGAGTCTCGAGAACCG	0	0	38	0
sgTGGT1_203175_10	CCAGAAGACACTTTTCGAAG	0	0	39	0
sgTGGT1_203175_2	AGGGTGGACGCCGAGAGCCA	0	0	87	0
sgTGGT1_203175_3	GTCTTTTAACCAAGAAGGAG	0	0	42	1
sgTGGT1_203175_4	TGTTCGCGGGAGAGGCAGGG	12	0	160	0
sgTGGT1_203175_5	CTAGACGCGAGAGAGGCGGG	0	0	65	0
sgTGGT1_203175_6	GTTGCATGTAAAGCAGACGC	0	1	119	0
sgTGGT1_203175_7	AAGAGCAGCGCCGCGACCCG	387	242	100	8118
sgTGGT1_203175_8	ACGCGGGTCCCCACCTCCAG	0	0	41	0
sgTGGT1_203175_9	GTGTACGTCCACTGGAGGTG	0	0	72	0
sgTGGT1_203180_1	GAGGAAGCGCCGGGAAGCTG	23	0	92	0
sgTGGT1_203180_10	GCGTTGGACCACTCGAGCGA	0	0	48	0
sgTGGT1_203180_2	GAAGCTGCGGAGAAAAGCTG	0	0	23	0
sgTGGT1_203180_3	AACGCGTCTGGAGACAACGG	0	0	105	0
sgTGGT1_203180_4	GCAGAGCAGAAAACGACCTG	57	0	69	0
sgTGGT1_203180_5	GAAGCGAGTAGACAGCGCAG	2	0	93	0
sgTGGT1_203180_6	GAAGGGAACAGAGGAAACGG	0	0	26	0
sgTGGT1_203180_7	GCTGCTGCCACAGAAAACGA	0	0	211	0
sgTGGT1_203180_8	GAGTGGAGGAGACCAAACGA	0	0	199	0
sgTGGT1_203180_9	GCTGCATGCAGATCTCGCCG	0	0	56	0
sgTGGT1_203200_1	GACGCCGGGGACGAAGACGG	0	0	13	0
sgTGGT1_203200_10	GAGACGAACGCACAGAATGA	0	0	95	0
sgTGGT1_203200_2	GAAAGGAAGCGACGACGCCG	0	0	0	0
sgTGGT1_203200_3	GATTCTTCTGCAGATCCTGG	1	0	244	0
sgTGGT1_203200_4	GGTCGAACTTGACGCCGCGA	0	0	40	0
sgTGGT1_203200_5	GGCAGAAGAAAACGACGAGG	0	0	2	0
sgTGGT1_203200_6	GCAGCAGGAAGACACAAGAG	0	0	61	0
sgTGGT1_203200_7	AGAGAGGACGCCGAAGACCG	0	0	27	0
sgTGGT1_203200_8	GAGGCACTGAAATGAAACCA	0	0	66	0
sgTGGT1_203200_9	GGTGTGCCGATTCCCCACAA	0	0	158	1
sgTGGT1_203220_1	GCAGCTGCTTGACATGGCGA	0	0	54	1
sgTGGT1_203220_10	GAGGTGCCTTCAAGATGTGG	0	0	135	0
sgTGGT1_203220_2	GGAGGAGACTCAGACGACGA	0	0	26	0
sgTGGT1_203220_3	GAAAGGAGGCGATTGGGCGC	0	0	144	0
sgTGGT1_203220_4	GCGGCGGACTGGATGGGCGT	0	0	92	0
sgTGGT1_203220_5	CATGAGACAGGGAATGGCGG	0	0	111	0
sgTGGT1_203220_6	AGAACGTGTTTCAGAGGCAG	0	0	40	0
sgTGGT1_203220_7	GTGAAGATCACAATCGGCGA	0	0	87	0
sgTGGT1_203220_8	GATGTCACTGTCGTCCACGG	0	0	175	0
sgTGGT1_203220_9	AAAGACTGGCTGCTGTGCGC	0	0	136	0
sgTGGT1_203230_1	GCAGCCGAGAAGCCAAGCCC	0	0	73	0
sgTGGT1_203230_10	GAGGCCACCCGCGACAAACG	28	0	156	0
sgTGGT1_203230_2	GAGGAACGGTCCGATACCGA	0	0	232	10943
sgTGGT1_203230_3	TGGAACTCCAGAATGAACGT	230	1	145	4308
sgTGGT1_203230_4	GCTGCAGCCACTAACACTCA	0	0	52	128
sgTGGT1_203230_5	GCCTTTGAAAAGAACTGCAG	0	0	111	0
sgTGGT1_203230_6	ACGGTGATGAAGTTCCTCGC	69	113	210	0
sgTGGT1_203230_7	GGGAAGAAGCACAGGAGCCT	0	0	54	0
sgTGGT1_203230_8	GGTATGAAACCTTTGTGCCG	0	0	186	0
sgTGGT1_203230_9	GCAGCTTCGATGACGTTCTG	73	0	127	0
sgTGGT1_203240_1	GAAGCGTCTGGTGTCTCCGG	54	0	520	1
sgTGGT1_203240_10	GCAGCCAAAACGCAGCGCCA	0	0	22	0
sgTGGT1_203240_2	GAGACGGCAGAGGAGCGGGG	0	0	72	0
sgTGGT1_203240_3	GCATGTTGAACAGGCAGCGG	0	0	70	0
sgTGGT1_203240_4	GAGACAGCACGAAGACACGA	0	0	37	0
sgTGGT1_203240_5	TCTTCGCGAAGAAACTGAGG	0	0	8	0
sgTGGT1_203240_6	AGTGCAGCGAAAGTCGACGC	0	0	30	0
sgTGGT1_203240_7	GGACCGCAAGAGTAGCCCTG	382	381	137	0
sgTGGT1_203240_8	AGTTTCCGGAAATTCAGGGG	319	0	115	0
sgTGGT1_203240_9	GGTGTTAGATAGCGGAGTGA	23	1	136	0
sgTGGT1_203250_1	GGGACCAAAGGATTGAACGG	4	0	141	0
sgTGGT1_203250_10	AGGCACACGCCGAAAAGCCG	121	1419	156	0
[truncated: 79,370 more rows]

## Sheet: Positive enrichment
Gene.ID	ME49_ID	Gene products description	S1_p-value	S1_enriched sgRNA number	S2_p-value	S2_enriched sgRNA number
TGGT1_226380	TGME49_226380	GRA35	7.2631e-07	7	6.0668e-07	7
TGGT1_237015	TGME49_237015	GRA43	7.2631e-07	7	0.00023236	3
TGGT1_234380	TGME49_234380	Hypothetical protein	7.2631e-07	7	0.0017187	2
TGGT1_232650	TGME49_232650	Hypothetical protein	7.2631e-07	4	0.0071145	2
TGGT1_265870A	TGME49_265870	pantoate-beta-alanine ligase	7.2631e-07	7	0.012811	1
TGGT1_308020	TGME49_308020	SAG-related sequence SRS57	7.2631e-07	6	0.079192	1
TGGT1_265450	TGME49_265450	hexokinase	2.1789e-06	6	0.088481	1
TGGT1_236870	TGME49_236870	GRA42	1.38e-05	5	6.0668e-07	4
TGGT1_315610	TGME49_315610	Hypothetical protein	3.2684e-05	6	0.062643	1
TGGT1_260440	TGME49_260440	nuclear factor NF3	9.8051e-05	3	0.01379	2
TGGT1_226690	TGME49_226690	Hypothetical protein	0.00026801	3	0.5708	0
TGGT1_208760	TGME49_208760	Hypothetical protein	0.00027672	3	0.7749	0
TGGT1_209960	TGME49_209960	glycosyltransferase	0.00029851	3	0.67763	0
TGGT1_262500	TGME49_262500	Hypothetical protein	0.00031158	3	0.7749	0
TGGT1_265870B	#N/A	pantoate-beta-alanine ligase	0.00033773	5	0.69915	0
TGGT1_297650	TGME49_297650	Ser/Thr phosphatase family protein	0.0003479	4	0.17305	0
TGGT1_263323	TGME49_263323	putative tetratricopeptide repeat protein 11	0.00040746	4	0.6255	0
TGGT1_266920	TGME49_266920	3'5'-cyclic nucleotide phosphodiesterase domain-containing protein	0.00053529	3	0.52836	0
TGGT1_267140	TGME49_267140	SAG-related sequence SRS38B	0.00063842	2	0.87624	0
TGGT1_219110	TGME49_219110	Hypothetical protein	0.00071251	4	0.2396	0
TGGT1_281910	TGME49_281910	Hypothetical protein	0.00097833	3	0.1241	1
TGGT1_229730	TGME49_229730	Hypothetical protein	0.0010001	4	0.20378	0
TGGT1_280730	TGME49_280730	putative cytosolic fe-s cluster assembling factor nbp35	0.0010161	1	0.44956	0
TGGT1_240070	TGME49_240070	RNA recognition motif-containing protein	0.0010364	3	0.46873	0
TGGT1_218955	TGME49_218955	Hypothetical protein	0.0010495	4	0.049319	1
TGGT1_247630	TGME49_247630	membrane protein, putative	0.0010742	1	0.15788	0
TGGT1_266070	TGME49_266070	ribosomal protein RPL31	0.0012267	1	0.54985	0
TGGT1_217728	TGME49_217728	Hypothetical protein	0.0013734	3	0.44956	0
TGGT1_227615	TGME49_227615	Hypothetical protein	0.0014112	4	0.14989	1
TGGT1_235960	TGME49_235960	Hypothetical protein	0.0016218	3	0.087313	1
TGGT1_260160	TGME49_260160	Hypothetical protein	0.001892	2	0.66324	0
TGGT1_248720	TGME49_248720	Hypothetical protein	0.0019516	3	0.78833	0
TGGT1_247310	TGME49_247310	cpw-wpc domain-containing protein	0.0019603	4	0.8124	0
TGGT1_252080	TGME49_252080	Hypothetical protein	0.0020053	4	0.84727	0
TGGT1_242600	TGME49_242600	6-phosphogluconate dehydrogenase	0.0021985	2	0.37226	0
TGGT1_226990	TGME49_226990	Hypothetical protein	0.0022479	3	0.072496	1
TGGT1_263135	TGME49_263135	Hypothetical protein	0.0022784	3	0.040911	1
TGGT1_245770A	TGME49_245770	hypothetical protein	0.0024803	2	0.21588	0
TGGT1_204090	TGME49_204090	eIF2 kinase IF2K-C	0.0025181	2	0.60718	0
TGGT1_221585	TGME49_221585	Hypothetical protein	0.0025791	3	0.059785	1
TGGT1_214590	TGME49_214590	micro-fibrillar-associated protein 1	0.0027244	1	0.1816	0
TGGT1_252255	TGME49_252255	Hypothetical protein	0.0028028	2	0.48865	0
TGGT1_356950	#N/A	hypothetical protein	0.0028595	2	0.13605	1
TGGT1_263260	TGME49_263260	transporter, major facilitator family protein TgApiAT7-2	0.0028871	2	0.92936	0
TGGT1_295945	TGME49_295945	Hypothetical protein	0.0029089	3	0.038733	1
TGGT1_202790	TGME49_202790	dihydrouridine synthase (dus) protein	0.003134	2	0.2396	0
TGGT1_231780	TGME49_231780	Hypothetical protein	0.0031427	4	0.087525	1
TGGT1_247025	TGME49_247025	Hypothetical protein	0.0033359	3	0.52836	0
TGGT1_216990	TGME49_216990	LysM domain-containing protein	0.0036686	2	0.48865	0
TGGT1_363940	TGME49_214410	putative transmembrane protein	0.0047464	4	0.039819	1
TGGT1_240700	TGME49_240700	ubiquitin family protein	0.0052316	3	0.027891	1
TGGT1_204050	TGME49_204050	subtilisin SUB1	0.0053202	3	0.13298	1
TGGT1_264160	TGME49_264160	DEAD/DEAH box helicase domain-containing protein	0.005342	1	0.5895	0
TGGT1_231450	TGME49_231450	Hypothetical protein	0.0054015	2	0.87624	0
TGGT1_226220	TGME49_226220	alveolin domain containing intermediate filament IMC9	0.0055439	3	0.76089	0
TGGT1_275860	TGME49_275860	Hypothetical protein	0.0055875	4	0.69915	0
TGGT1_218300	TGME49_218300	zinc finger (CCCH type) motif-containing protein	0.0057952	1	0.14075	1
TGGT1_224910	TGME49_224910	divalent cation tolerance protein, CutA1 family protein	0.0058199	4	0.6817	0
TGGT1_315740	TGME49_315740	SAG-related sequence SRS54	0.0060596	3	0.1816	0
TGGT1_254150	TGME49_254150	Hypothetical protein	0.0064125	3	0.43081	0
TGGT1_290870	TGME49_290870	patched family protein	0.0064983	3	0.25457	0
TGGT1_291160	TGME49_291160	putative dynein light polypeptide 4, axonemal	0.006629	2	0.44956	0
TGGT1_208320	TGME49_208320	polynucleotide kinase 3 phosphatase	0.0067074	1	0.16747	0
TGGT1_270925	TGME49_270925	Hypothetical protein	0.0067132	3	0.8943	0
TGGT1_210390	TGME49_210390	WD domain, G-beta repeat-containing protein	0.0070212	2	0.6255	0
TGGT1_217540	TGME49_217540	RNA recognition motif-containing protein	0.007258	3	0.54985	0
TGGT1_297340	TGME49_297340	Hypothetical protein	0.0078187	4	0.041103	1
TGGT1_221560	TGME49_221560	Hypothetical protein	0.0078637	2	0.1352	1
TGGT1_205760	TGME49_205760	membrane protein	0.0078695	3	0.54985	0
TGGT1_215460	TGME49_215460	ribosomal protein RPS24	0.0080191	1	0.5708	0
TGGT1_248470	TGME49_248470	subtilisin SUB6	0.0081034	1	0.41166	0
TGGT1_256050	TGME49_256050	signal recognition particle 14kd protein	0.0081542	1	0.5708	0
TGGT1_207350	TGME49_207350	Hypothetical protein	0.0085435	2	0.73168	0
TGGT1_255290	TGME49_255290	Hypothetical protein	0.0086931	2	0.44956	0
TGGT1_253320	TGME49_253320	Hypothetical protein	0.0087469	2	0.06615	1
TGGT1_282130	TGME49_282130	Hypothetical protein	0.0087498	2	0.52836	0
TGGT1_223420	TGME49_223420	DnaJ domain-containing protein	0.0088486	1	0.7749	0
TGGT1_240790	TGME49_240790	Hypothetical protein	0.0091681	1	0.87624	0
TGGT1_300070	TGME49_300070	Hypothetical protein	0.0091812	2	0.85815	0
TGGT1_277070	TGME49_277070	SWI2/SNF2-containing protein	0.0095342	2	0.37226	0
TGGT1_222910	TGME49_222910	phosphoglycerate mutase	0.009893	1	0.86714	0
TGGT1_305750	TGME49_305750	putative nucleolar gtp-binding protein 2	0.0098945	1	0.35425	0
TGGT1_253330	TGME49_253330	Rhoptry kinase family protein	0.009909	1	0.60718	0
TGGT1_305030	TGME49_305030	kinase, pfkB family protein	0.010412	2	0.35425	0
TGGT1_321480	TGME49_321480	SAG-related sequence SRS12B	0.010481	3	0.98328	0
TGGT1_204500	TGME49_204500	Hypothetical protein	0.010491	1	0.5708	0
TGGT1_201240	TGME49_201240	Hypothetical protein	0.010494	3	0.66324	0
TGGT1_279355	TGME49_279355	Hypothetical protein	0.010664	3	0.015852	2
TGGT1_462970	#N/A	hypothetical protein	0.0109	4	0.089842	1
TGGT1_312220	TGME49_312220	putative mitochondrial inner membrane translocase subunit TIM17	0.011203	1	0.71578	0
TGGT1_232320	TGME49_232320	Hypothetical protein	0.011601	2	0.22405	0
TGGT1_218570	TGME49_218570	Nin one binding (NOB1) Zn-ribbon family protein	0.011645	1	0.48865	0
TGGT1_206570	TGME49_206570	putative kinesin	0.011694	1	0.92309	0
TGGT1_209620	TGME49_209620	eukaryotic aspartyl protease superfamily protein	0.011744	2	0.33751	0
TGGT1_230070	TGME49_230070	BolA family protein	0.01193	3	0.019971	1
TGGT1_277080	TGME49_277080	microneme protein MIC5	0.012207	3	0.8856	0
TGGT1_233150	TGME49_233150	Hypothetical protein	0.012272	3	0.64295	0
TGGT1_232580	TGME49_232580	propionate-CoA ligase	0.012284	2	0.14586	1
TGGT1_287490	TGME49_287490	Hypothetical protein	0.012595	3	0.90954	0
TGGT1_277705	TGME49_277705	Hypothetical protein	0.012652	3	0.16961	0
TGGT1_315400	TGME49_315400	SAG-related sequence SRS53D	0.012669	1	0.54985	0
TGGT1_218530	TGME49_218530	proteasome-interacting thioredoxin domain-containing protein	0.012842	3	0.43343	0
TGGT1_321600	TGME49_321600	Hypothetical protein	0.013122	1	0.78833	0
TGGT1_219370	TGME49_219370	Hypothetical protein	0.013251	2	0.71578	0
TGGT1_295935	TGME49_295935	KRUF family protein	0.013318	2	0.41166	0
TGGT1_223095	TGME49_223095	Hypothetical protein	0.01336	1	0.50802	0
TGGT1_297350	TGME49_297350	Hypothetical protein	0.01336	2	0.94461	0
TGGT1_306510	TGME49_306510	Hypothetical protein	0.013516	3	0.6442	0
TGGT1_254730	TGME49_254730	POPLD (NUC188) domain-containing protein	0.013533	1	0.26987	0
TGGT1_243770	TGME49_243770	Hypothetical protein	0.013556	3	0.089129	1
TGGT1_215180	TGME49_215180	Hypothetical protein	0.013591	1	0.48865	0
TGGT1_248820	TGME49_248820	Hypothetical protein	0.013869	1	0.71578	0
TGGT1_248170	TGME49_248170	Hypothetical protein	0.014122	2	0.92309	0
TGGT1_214990	TGME49_214990	Hypothetical protein	0.014223	2	0.018771	2
TGGT1_310515	TGME49_310515	Hypothetical protein	0.014733	2	0.90954	0
TGGT1_291170	TGME49_291170	Hypothetical protein	0.014842	1	0.16952	0
TGGT1_260380	TGME49_260380	Hypothetical protein	0.015452	1	0.1886	0
TGGT1_219250	TGME49_219250	acetyltransferase, GNAT family protein	0.015709	1	0.74716	0
TGGT1_224880	TGME49_224880	kinesin motor domain-containing protein	0.015738	2	0.6817	0
TGGT1_358510	TGME49_280725	hypothetical protein	0.015788	2	0.32896	0
TGGT1_230640	TGME49_230640	Hypothetical protein	0.015975	2	0.85771	0
TGGT1_281400	TGME49_281400	phosphofructokinase domain-containing protein	0.016077	2	0.6817	0
TGGT1_243760	TGME49_243760	Hypothetical protein	0.016286	3	0.6817	0
TGGT1_231870	TGME49_231870	tetratricopeptide repeat-containing protein	0.016505	2	0.6442	0
TGGT1_211320	TGME49_211320	Hypothetical protein	0.017182	1	0.060096	1
TGGT1_275700	TGME49_275700	Hypothetical protein	0.017357	1	0.37226	0
TGGT1_212130	TGME49_212130	phospholipase, patatin family protein	0.017438	1	0.76089	0
TGGT1_291630	TGME49_291630	Hypothetical protein	0.017612	2	0.041433	1
TGGT1_273790	TGME49_273790	Hypothetical protein	0.017621	3	0.98623	0
TGGT1_272680	TGME49_272680	Hypothetical protein	0.017694	2	0.8943	0
TGGT1_213610	TGME49_213610	Hypothetical protein	0.017775	4	0.82413	0
TGGT1_233340	TGME49_233340	Hypothetical protein	0.018166	2	0.0026166	2
TGGT1_244940	TGME49_244940	Hypothetical protein	0.018192	3	0.044487	1
TGGT1_258490	TGME49_258490	Hypothetical protein	0.018292	2	0.41166	0
TGGT1_410770	TGME49_267360	histone deacetylase SIR2-like protein	0.018481	1	0.16671	0
TGGT1_300048	TGME49_300048	Hypothetical protein	0.018829	1	0.80341	0
TGGT1_263810	TGME49_263810	Hypothetical protein	0.019068	1	0.60718	0
TGGT1_218580	TGME49_218580	RNA methyltransferase, TrmH family protein	0.019126	3	0.84727	0
TGGT1_212910	TGME49_212910	rhomboid protease ROM3	0.019241	2	0.80341	0
TGGT1_224790	TGME49_224790	SAG-related sequence SRS40A	0.019242	1	0.66324	0
TGGT1_207450	TGME49_207450	DNA segment, Chr 10, Wayne State University 52, expressed family protein	0.019384	3	0.69915	0
TGGT1_207700	TGME49_207700	rhoptry kinase family protein ROP22 (incomplete catalytic triad)	0.020037	1	0.10447	1
TGGT1_244060	TGME49_244060	ankyrin repeat-containing protein	0.020902	3	0.74716	0
TGGT1_238200	TGME49_238200	alpha/beta hydrolase fold domain-containing protein	0.021449	2	0.076611	1
TGGT1_247960	TGME49_247960	Hypothetical protein	0.021457	4	0.37226	0
TGGT1_204510	TGME49_204510	WD domain, G-beta repeat-containing protein	0.021836	2	0.84176	0
TGGT1_294850	TGME49_294850	actin-like protein ALP7	0.021864	1	0.96082	0
TGGT1_289218	TGME49_289218	Hypothetical protein	0.021931	1	0.46873	0
TGGT1_311815	TGME49_311815	Hypothetical protein	0.022147	2	0.41505	0
TGGT1_204055	TGME49_204055	Hypothetical protein	0.022261	3	0.20378	0
TGGT1_257160	TGME49_257160	Hypothetical protein	0.022274	3	0.71578	0
TGGT1_220025	TGME49_220025	Hypothetical protein	0.022417	2	0.37226	0
TGGT1_289222	TGME49_289222	Hypothetical protein	0.022523	2	0.26639	0
TGGT1_365980	#N/A	putative transmembrane protein	0.022936	1	0.5708	0
TGGT1_293256	TGME49_293256	Does not exist anymore	0.023543	1	0.50802	0
TGGT1_203720	TGME49_203720	vitamin k epoxide reductase family protein	0.024053	2	0.091436	1
TGGT1_209860	TGME49_209860	SRP40, C-terminal domain-containing protein	0.024143	1	0.32048	0
TGGT1_255715	TGME49_255715	Hypothetical protein	0.024593	2	0.71578	0
TGGT1_306342	TGME49_306342	Hypothetical protein	0.024849	1	0.98875	0
TGGT1_295080	TGME49_295080	Hypothetical protein	0.024952	1	0.6255	0
TGGT1_253925	TGME49_253925	zonadhesin family protein	0.025201	2	0.0026081	2
TGGT1_285710	TGME49_285710	Hypothetical protein	0.025288	1	0.15476	1
TGGT1_254870	TGME49_254870	Hypothetical protein	0.025314	1	0.85771	0
TGGT1_239800	TGME49_239800	Hypothetical protein	0.025633	1	0.69915	0
TGGT1_408850	#N/A	hypothetical protein	0.025696	2	0.39231	0
TGGT1_254430	TGME49_254430	putative microneme protein	0.025787	2	0.69915	0
TGGT1_271740	TGME49_271740	Hypothetical protein	0.025801	2	0.0096601	1
TGGT1_321470	TGME49_321470	SAG-related sequence SRS12D	0.026	2	0.98623	0
TGGT1_221390	TGME49_221390	Hypothetical protein	0.026024	1	0.37226	0
TGGT1_288245	TGME49_288245	Hypothetical protein	0.026334	3	0.41166	0
TGGT1_203040	TGME49_203040	Hypothetical protein	0.026572	3	0.12154	1
TGGT1_213370	TGME49_213370	formin FRM3	0.026665	1	0.41166	0
TGGT1_273995	TGME49_273995	Hypothetical protein	0.0268	1	0.14159	1
TGGT1_305510	TGME49_305510	Hypothetical protein	0.027048	1	0.60718	0
TGGT1_263670	TGME49_263670	putative ribosomal RNA large subunit methyltransferase FTSJ1	0.027202	1	0.80073	0
TGGT1_254060	TGME49_254060	SAG-related sequence SRS14A	0.027242	1	0.46873	0
TGGT1_224090	TGME49_224090	enoyl-CoA hydratase/isomerase family protein	0.027407	1	0.43081	0
TGGT1_227130	TGME49_227130	Hypothetical protein	0.027635	3	0.15696	0
TGGT1_269600	TGME49_269600	biotin-requiring enzyme domain-containing protein	0.027679	1	0.44956	0
TGGT1_258880	TGME49_258880	putative axonemal dynein light chain p33	0.027773	1	0.6255	0
TGGT1_363640	#N/A	hypothetical protein	0.028305	2	0.21371	0
TGGT1_248200	TGME49_248200	ribosomal RNA (adenine(1779)-N(6)/adenine(1780)-N(6))- dimethyltransferase, putative	0.028562	1	0.6255	0
TGGT1_270060	TGME49_270060	Hypothetical protein	0.028867	2	0.5708	0
TGGT1_356060	TGME49_297480	hypothetical protein	0.028922	1	0.78833	0
TGGT1_268360	TGME49_268360	Hypothetical protein	0.029354	3	0.01633	2
TGGT1_233530	TGME49_233530	Hypothetical protein	0.029509	3	0.20378	0
TGGT1_224950	TGME49_224950	calcium-dependent protein kinase CDPK5	0.029622	3	0.1347	1
TGGT1_318580	TGME49_318580	glucosephosphate-mutase GPM2	0.029894	1	0.62426	0
TGGT1_229220	TGME49_229220	Hypothetical protein	0.030019	1	0.036481	1
TGGT1_212180	TGME49_212180	Hypothetical protein	0.030132	3	0.066364	1
TGGT1_283450	TGME49_283450	Toxoplasma gondii family B protein	0.030395	3	0.39231	0
TGGT1_203985	TGME49_203985	Hypothetical protein	0.030629	1	0.48865	0
TGGT1_236595	TGME49_236595	ankyrin repeat-containing protein	0.030851	2	0.12933	1
TGGT1_293450	TGME49_293450	protein phosphatase 2c containing protein	0.030908	2	0.97541	0
TGGT1_265000	TGME49_265000	phosphotransferase enzyme family protein	0.030963	3	0.99613	0
TGGT1_297920	TGME49_297920	Hypothetical protein	0.030992	2	0.35425	0
TGGT1_275755	TGME49_275755	Hypothetical protein	0.031503	1	0.82413	0
TGGT1_263220	TGME49_263220	rhoptry kinase family protein ROP21	0.031543	4	0.168	0
TGGT1_248225	TGME49_248225	PF2 arrest specific protein 8/11, putative	0.031556	2	0.46873	0
TGGT1_263720	TGME49_263720	HMG (high mobility group) box domain-containing protein	0.031641	2	0.34208	0
TGGT1_293020	TGME49_293020	Hypothetical protein	0.03217	1	0.045334	1
TGGT1_267435	TGME49_267435	Hypothetical protein	0.032175	3	0.023997	1
TGGT1_210950	TGME49_210950	oocyst wall protein	0.032558	1	0.86714	0
TGGT1_264745	TGME49_264745	Hypothetical protein	0.032593	3	0.96095	0
TGGT1_283495	TGME49_283495	Hypothetical protein	0.033029	1	0.33751	0
TGGT1_320030	TGME49_320030	Hypothetical protein	0.033042	1	0.14786	1
TGGT1_238150	TGME49_238150	Hypothetical protein	0.03327	3	0.22405	0
TGGT1_205130	TGME49_205130	Hypothetical protein	0.033305	1	0.48865	0
TGGT1_259895	TGME49_259895	Hypothetical protein	0.033335	1	0.97287	0
TGGT1_265520	TGME49_265520	Hypothetical protein	0.03344	3	0.058892	1
TGGT1_227100	TGME49_227100	Hypothetical protein	0.033498	1	0.86714	0
TGGT1_239530	TGME49_239530	alanine-glyoxylate aminotransferase	0.033588	2	0.019996	2
TGGT1_298840	TGME49_298840	Hypothetical protein	0.03379	1	0.5708	0
TGGT1_239270	TGME49_239270	Hypothetical protein	0.033893	2	0.8856	0
TGGT1_295685	TGME49_295685	Hypothetical protein	0.033938	1	0.01103	2
TGGT1_301310	TGME49_301310	Hypothetical protein	0.033977	2	0.54985	0
TGGT1_321610	TGME49_321610	Hypothetical protein	0.03405	1	0.8124	0
TGGT1_267540	TGME49_267540	AGC kinase	0.034223	1	0.7749	0
TGGT1_301200	TGME49_301200	Hypothetical protein	0.034256	1	0.8943	0
TGGT1_228320	TGME49_228320	Hypothetical protein	0.034446	1	0.33751	0
TGGT1_243360	TGME49_243360	Hypothetical protein	0.03448	2	0.11989	1
TGGT1_248260	TGME49_248260	Hypothetical protein	0.034919	1	0.60718	0
TGGT1_313055	TGME49_313055	Hypothetical protein	0.03519	2	0.69915	0
TGGT1_205410	TGME49_205410	RNA pseudouridine synthase superfamily protein	0.035264	2	0.32048	0
TGGT1_248360	TGME49_248360	Hypothetical protein	0.035296	1	0.35425	0
TGGT1_304480	TGME49_304480	3-oxo-5-alpha-steroid 4-dehydrogenase	0.035311	2	0.032906	1
TGGT1_243400	TGME49_243400	Hypothetical protein	0.035317	2	0.5895	0
TGGT1_306520	TGME49_306520	putative tRNA pseudouridine synthase B	0.035693	2	0.96739	0
TGGT1_246450	TGME49_246450	Hypothetical protein	0.036146	2	0.8124	0
TGGT1_278390	TGME49_278390	Toxoplasma gondii family A protein	0.036255	2	0.099817	1
TGGT1_232720	TGME49_232720	putative Lsm12	0.036293	2	0.22405	0
TGGT1_244150	TGME49_244150	glycerate kinase	0.036881	2	0.90954	0
TGGT1_289600	TGME49_289600	heat shock protein HSP29	0.037649	2	0.91631	0
TGGT1_315570	TGME49_315570	Hypothetical protein	0.037676	2	0.52836	0
TGGT1_240840	TGME49_240840	histone lysine demethylase JmjC NO66	0.037882	1	0.74716	0
TGGT1_263180	TGME49_263180	myosin D	0.037971	2	0.17232	0
TGGT1_202205	TGME49_202205	Hypothetical protein	0.03819	2	0.021539	1
TGGT1_307015	TGME49_307015	Hypothetical protein	0.038732	2	0.50802	0
TGGT1_311390	TGME49_311390	tRNA (guanine(9)-N(1))-methyltransferase	0.038849	2	0.71578	0
TGGT1_203700	TGME49_203700	SFT2 family protein	0.038878	1	0.5708	0
TGGT1_273690	TGME49_273690	Wee kinase	0.038883	3	0.82413	0
TGGT1_215900	TGME49_215900	Hypothetical protein	0.038922	2	0.16517	0
TGGT1_268650	TGME49_268650	putative chaperone clpB protein	0.039012	2	0.71578	0
TGGT1_320430	TGME49_320430	putative cell-cycle-control protein (translation regulation)	0.039358	1	0.2396	0
TGGT1_214830	TGME49_214830	Hypothetical protein	0.03952	2	0.10961	1
TGGT1_315123	TGME49_315123	Hypothetical protein	0.039648	2	0.86714	0
TGGT1_227870	TGME49_227870	Tim10/DDP family zinc finger superfamily protein	0.040388	1	0.99182	0
TGGT1_271145	TGME49_271145	Hypothetical protein	0.04069	1	0.54985	0
TGGT1_243960	TGME49_243960	nuclear transport factor 2 (ntf2) domain-containing protein	0.040704	1	0.7749	0
TGGT1_314480	TGME49_314480	Hypothetical protein	0.040729	1	0.48865	0
TGGT1_256800	TGME49_256800	Hypothetical protein	0.041219	2	0.97287	0
TGGT1_288945	TGME49_288945	Hypothetical protein	0.041274	2	0.48865	0
TGGT1_286260	TGME49_286260	tetratricopeptide repeat-containing protein	0.041325	1	0.28559	0
TGGT1_314330	TGME49_314330	ABC transporter, ATP-binding domain-containing protein	0.041412	1	0.85815	0
TGGT1_240610	TGME49_240610	Hypothetical protein	0.041599	2	0.8124	0
TGGT1_252500	TGME49_252500	polo kinase	0.041631	2	0.46873	0
TGGT1_267740	TGME49_267740	Hypothetical protein	0.041933	2	0.94461	0
TGGT1_203100	TGME49_203100	Hypothetical protein	0.042421	2	0.082991	1
TGGT1_204060	TGME49_204060	SNARE domain-containing protein	0.042478	2	0.5708	0
TGGT1_218450	TGME49_218450	Hypothetical protein	0.042529	2	0.20378	0
TGGT1_291900	TGME49_291900	Ydr279p family (RNase H2 complex component) protein	0.042635	2	0.5708	0
TGGT1_320715	TGME49_320715	Hypothetical protein	0.042718	1	0.8124	0
TGGT1_231900	TGME49_231900	acyl-CoA dehydrogenase domain-containing protein	0.042815	2	0.6255	0
TGGT1_204395	TGME49_204395	Hypothetical protein	0.043017	2	0.22405	0
TGGT1_246640	TGME49_246640	Hypothetical protein	0.043117	1	0.98623	0
TGGT1_213065	TGME49_213065	Hypothetical protein	0.043236	2	0.50802	0
TGGT1_307630	TGME49_307630	Hypothetical protein	0.043694	1	0.9899	0
TGGT1_221970	TGME49_221970	Hypothetical protein	0.043777	1	0.91631	0
TGGT1_226300	TGME49_226300	2,4-dienoyl CoA reductase 2, peroxisomal family protein	0.044153	2	0.26987	0
TGGT1_258910	TGME49_258910	Hypothetical protein	0.044254	1	0.96432	0
TGGT1_228990	TGME49_228990	zinc finger (CCCH type) motif-containing protein	0.044321	2	0.43081	0
TGGT1_223045	TGME49_223045	Hypothetical protein	0.044767	1	0.37226	0
TGGT1_224830	TGME49_224830	Hypothetical protein	0.044926	2	0.46873	0
TGGT1_278300	TGME49_278300	Toxoplasma gondii family A protein	0.045033	2	0.54985	0
TGGT1_213280	TGME49_213280	SAG-related sequence SRS25	0.045059	2	0.54985	0
TGGT1_250030	TGME49_250030	Hypothetical protein	0.045189	2	0.5895	0
TGGT1_215300	TGME49_215300	Hypothetical protein	0.045251	1	0.5708	0
TGGT1_288260	TGME49_288260	Hypothetical protein	0.04577	1	0.5708	0
TGGT1_232270	TGME49_232270	histidine acid phosphatase superfamily protein	0.045855	2	0.11106	1
TGGT1_214240	TGME49_214240	bromodomain-containing protein	0.046178	1	0.32048	0
TGGT1_295950	TGME49_295950	KRUF family protein	0.046258	1	0.41166	0
TGGT1_203560	TGME49_203560	Hypothetical protein	0.046324	2	0.82413	0
TGGT1_312435	TGME49_312435	Hypothetical protein	0.04633	2	0.35425	0
TGGT1_246160	TGME49_246160	Hypothetical protein	0.046614	1	0.51182	0
TGGT1_297110	TGME49_297110	kinesin motor domain-containing protein	0.046807	1	0.25457	0
TGGT1_239650	TGME49_239650	Hypothetical protein	0.047213	1	0.068779	1
TGGT1_201810	TGME49_201810	Hypothetical protein	0.047247	2	0.85771	0
TGGT1_218840	TGME49_218840	mutS domain protein	0.047369	1	0.41166	0
TGGT1_284615	TGME49_284615	Hypothetical protein	0.047476	1	0.96095	0
TGGT1_230520	TGME49_230520	putative cyclophilin 1	0.04762	1	0.26987	0
TGGT1_287235	TGME49_287235	Hypothetical protein	0.04767	1	0.25457	0
TGGT1_316550	TGME49_316550	Hypothetical protein	0.047709	1	0.99262	0
TGGT1_239670	TGME49_239670	Hypothetical protein	0.047896	2	0.5895	0
TGGT1_205680	TGME49_205680	Hypothetical protein	0.048095	1	0.19185	0
TGGT1_221818	TGME49_221818	Hypothetical protein	0.048243	2	0.41166	0
TGGT1_310520	TGME49_310520	3'5'-cyclic nucleotide phosphodiesterase domain-containing protein	0.048406	1	0.035867	1
TGGT1_244580	TGME49_244580	L1P family of ribosomal protein	0.048528	1	0.44956	0
TGGT1_253000	TGME49_253000	ELMO/CED-12 family protein	0.04856	3	0.74716	0
TGGT1_208350	TGME49_208350	Hypothetical protein	0.048582	2	0.003506	1
TGGT1_262120	TGME49_262120	IQ calmodulin-binding motif domain-containing protein	0.048781	3	0.034246	1
TGGT1_292190	TGME49_292190	Hypothetical protein	0.048883	1	0.6255	0
TGGT1_216875	TGME49_216875	cpw-wpc domain-containing protein	0.048917	1	0.85771	0
TGGT1_284190	TGME49_284190	pyruvate carboxylase	0.049523	2	0.6255	0
TGGT1_250820	TGME49_250820	Hypothetical protein	0.049753	1	0.74716	0
TGGT1_291860	TGME49_291860	HORMA domain-containing protein	0.04992	2	0.99331	0
TGGT1_224290	TGME49_224290	DHHC zinc finger domain-containing protein	0.050175	1	0.6442	0
TGGT1_244530	TGME49_244530	Hypothetical protein	0.050226	1	0.046577	1
TGGT1_258140	TGME49_258140	Hypothetical protein	0.050441	1	0.43081	0
TGGT1_301240	TGME49_301240	Hypothetical protein	0.050511	2	0.098958	1
TGGT1_320250	TGME49_320250	SAG-related sequence SRS15A	0.050624	2	0.0019747	1
TGGT1_289270	TGME49_289270	Hypothetical protein	0.050646	1	0.39231	0
TGGT1_290700	TGME49_290700	Hypothetical protein	0.050672	2	0.2396	0
TGGT1_254390	TGME49_254390	CRAL/TRIO domain-containing protein	0.050736	2	0.071703	1
TGGT1_279345	TGME49_279345	Hypothetical protein	0.050751	3	0.97287	0
TGGT1_288630	TGME49_288630	putative nucleosome assembly protein (NAP)	0.050772	1	0.6442	0
TGGT1_239755	TGME49_239755	Hypothetical protein	0.050986	2	0.048019	1
TGGT1_258470	TGME49_258470	Hypothetical protein	0.051009	2	0.91432	0
TGGT1_306895	TGME49_306895	Hypothetical protein	0.051146	1	0.040454	1
TGGT1_267680	TGME49_267680	microneme protein MIC12	0.051169	2	0.0018583	2
TGGT1_318150	TGME49_318150	transporter, major facilitator family protein, TgApiAT3-1	0.051278	2	0.8124	0
TGGT1_263335	TGME49_263335	Hypothetical protein	0.051308	2	0.9951	0
TGGT1_268182	TGME49_268182	Hypothetical protein	0.051477	1	0.35425	0
TGGT1_203870	TGME49_203870	RAB43, member RAS oncogene family protein	0.051539	1	0.94461	0
TGGT1_243530	TGME49_243530	pentatricopeptide repeat domain-containing protein	0.051693	1	0.69915	0
TGGT1_215970	TGME49_215970	Hypothetical protein	0.052007	2	0.014913	2
TGGT1_262440	TGME49_262440	Hypothetical protein	0.052434	1	0.52836	0
TGGT1_267290	TGME49_267290	Hypothetical protein	0.052441	1	0.48865	0
TGGT1_239830	TGME49_239830	TBC domain-containing protein	0.052591	1	0.0035873	1
TGGT1_316370	TGME49_316370	Hypothetical protein	0.052683	2	0.48865	0
TGGT1_239300	TGME49_239300	Hypothetical protein	0.052816	2	0.84727	0
TGGT1_257970	TGME49_257970	Hypothetical protein	0.053105	1	0.6442	0
TGGT1_236670B	#N/A	hypothetical protein	0.053338	2	0.12038	1
TGGT1_231815	TGME49_231815	Hypothetical protein	0.053595	1	0.20378	0
TGGT1_311650	TGME49_311650	leucine rich repeat-containing protein	0.053691	2	0.0072844	2
TGGT1_287240	TGME49_287240	Hypothetical protein	0.053798	1	0.82413	0
TGGT1_219570	TGME49_219570	Hypothetical protein	0.053901	3	0.048264	1
TGGT1_254090	TGME49_254090	Hypothetical protein	0.053913	1	0.061996	1
TGGT1_209560	TGME49_209560	Hypothetical protein	0.054076	3	0.60718	0
TGGT1_261600	TGME49_261600	creatinase domain-containing protein	0.054257	1	0.54985	0
TGGT1_254625	TGME49_254625	Hypothetical protein	0.054324	2	0.48865	0
TGGT1_213067	TGME49_213067	Hypothetical protein	0.054535	1	0.66324	0
TGGT1_252190	TGME49_252065	KRUF family protein	0.054628	2	0.71578	0
TGGT1_272645	TGME49_272645	Hypothetical protein	0.054693	3	0.025664	1
TGGT1_311510	TGME49_311510	eIF2 kinase IF2K-B	0.054877	2	0.13436	1
TGGT1_285680	TGME49_285680	putative dihydrolipoamide acyltransferase	0.054889	2	0.8943	0
TGGT1_216380	TGME49_216380	phospholipid-translocating P-type ATPase, flippase subfamily protein	0.055043	1	0.6255	0
TGGT1_202740	TGME49_202740	Hypothetical protein	0.055153	1	0.41166	0
TGGT1_261022	TGME49_261022	dynein heavy chain family protein	0.05549	1	0.96432	0
TGGT1_211030	TGME49_211030	Hypothetical protein	0.056005	1	0.69915	0
TGGT1_239430	TGME49_239430	EF hand domain-containing protein	0.056073	2	0.84727	0
TGGT1_233540	TGME49_233540	transporter, major facilitator family protein	0.056086	1	0.46873	0
TGGT1_206400	TGME49_206400	FAD binding domain of DNA photolyase domain-containing protein	0.05634	1	0.16422	0
TGGT1_258462	TGME49_258462	Hypothetical protein	0.056744	3	0.97765	0
TGGT1_301370	TGME49_301370	DHHC zinc finger domain-containing protein	0.056775	1	0.54985	0
TGGT1_265390	TGME49_265390	Hypothetical protein	0.056891	1	0.52836	0
TGGT1_206520	TGME49_206520	Hypothetical protein	0.057174	1	0.12421	1
TGGT1_289590	TGME49_289590	Hypothetical protein	0.057739	2	0.7749	0
TGGT1_321420	TGME49_321420	kelch repeat-containing protein	0.057918	1	0.74716	0
TGGT1_210300	TGME49_210300	Hypothetical protein	0.0582	1	0.13833	1
TGGT1_310300	TGME49_310300	Hypothetical protein	0.058374	1	0.44956	0
TGGT1_290930	TGME49_290930	Mnd1 family protein	0.058609	2	0.20378	0
TGGT1_216620	TGME49_216620	EF hand domain-containing protein	0.058616	1	0.37226	0
TGGT1_324600	TGME49_324600	heat shock protein	0.058667	2	0.19164	0
TGGT1_221895	TGME49_221895	Hypothetical protein	0.058731	2	0.99886	0
TGGT1_278522	TGME49_278522	Hypothetical protein	0.05894	1	0.6442	0
TGGT1_311070	TGME49_311070	Hypothetical protein	0.059812	1	0.69915	0
TGGT1_218310	TGME49_218310	microneme protein MIC14	0.059834	3	0.01562	1
TGGT1_255175	TGME49_255175	Hypothetical protein	0.060707	1	0.54985	0
TGGT1_221980	TGME49_221980	U1 zinc finger protein	0.060996	1	0.39231	0
TGGT1_284420	TGME49_284420	Hypothetical protein	0.061692	2	0.08654	1
TGGT1_364790	#N/A	putative transmembrane protein	0.061699	1	0.11566	1
TGGT1_292260	TGME49_292260	SAG-related sequence SRS36B	0.061718	1	0.042059	1
TGGT1_263750	TGME49_263750	Hypothetical protein	0.061767	2	0.057631	1
TGGT1_309920	TGME49_309920	Hypothetical protein	0.062072	2	0.82413	0
TGGT1_243350	TGME49_243350	gamma-glutamyl hydrolase	0.062181	1	0.73168	0
TGGT1_254606	TGME49_254606	Hypothetical protein	0.062585	2	0.32048	0
TGGT1_272450	TGME49_272450	Hypothetical protein	0.062781	2	0.056225	1
TGGT1_207050	TGME49_207050	Hypothetical protein	0.062851	2	0.072194	1
TGGT1_218740	TGME49_218740	membrane protein, putative	0.062919	2	0.080468	1
TGGT1_312970	TGME49_312970	Hypothetical protein	0.063287	2	0.20378	0
TGGT1_273360	TGME49_273360	ABC transporter transmembrane region domain-containing protein	0.063645	1	0.1816	0
TGGT1_226460	TGME49_226460	Hypothetical protein	0.063901	1	0.22405	0
TGGT1_263140	TGME49_263140	SWI2/SNF2-containing protein RAD26	0.064362	1	0.39231	0
TGGT1_256060	TGME49_256060	nucleosome assembly protein (nap) protein	0.064386	1	0.98157	0
TGGT1_309100	TGME49_309100	Hypothetical protein	0.064553	1	0.52836	0
TGGT1_257750	TGME49_257750	homocysteine s-methyltransferase domain-containing protein	0.064579	2	0.82413	0
TGGT1_313270	TGME49_313270	Hypothetical protein	0.064611	1	0.6442	0
TGGT1_296020	TGME49_296020	Hypothetical protein	0.064883	1	0.19518	0
TGGT1_313580	TGME49_313580	cytochrome b5 family heme/steroid binding domain-containing protein	0.06489	1	0.2396	0
TGGT1_246930	TGME49_246930	calmodulin CAM1	0.064983	1	0.25457	0
TGGT1_264000	TGME49_264000	aldehyde dehydrogenase	0.065373	1	0.43081	0
TGGT1_297670	TGME49_297670	Hypothetical protein	0.065574	1	0.063075	1
TGGT1_318430	TGME49_318430	malate dehydrogenase MDH	0.065637	2	0.6817	0
TGGT1_269990	TGME49_269990	Hypothetical protein	0.066373	2	0.99966	0
TGGT1_286750	TGME49_286750	MA3 domain-containing protein	0.066401	2	0.22405	0
TGGT1_254420	TGME49_254420	phospholipase, patatin family protein	0.06652	1	0.91631	0
TGGT1_204045	TGME49_204045	Hypothetical protein	0.066758	2	0.26987	0
TGGT1_260510	TGME49_260510	ubiquitin thioesterase otubain-like family protein	0.067399	1	0.48865	0
TGGT1_235600	TGME49_235600	SAG-related sequence SRS45	0.068342	1	0.020908	1
TGGT1_210450	TGME49_210450	Hypothetical protein	0.068407	2	0.26987	0
TGGT1_253680	TGME49_253680	Hypothetical protein	0.068695	1	0.84727	0
TGGT1_219300	TGME49_219300	ran binding protein	0.068789	2	0.52836	0
TGGT1_270780	TGME49_270780	DNA-directed RNA polymerase II RPB6	0.069084	1	0.99384	0
TGGT1_228050	TGME49_228050	Hypothetical protein	0.069085	2	0.6442	0
TGGT1_202170	TGME49_202170	Hypothetical protein	0.069282	1	0.56815	0
TGGT1_206640	TGME49_206640	Hypothetical protein	0.069472	1	0.60718	0
TGGT1_273860	TGME49_273860	Hypothetical protein	0.069675	2	0.8124	0
TGGT1_305498	TGME49_305498	Hypothetical protein	0.069838	3	0.71578	0
TGGT1_296000	TGME49_296000	Hypothetical protein	0.070011	1	0.18944	0
TGGT1_206510	TGME49_206510	toxolysin TLN4	0.070015	1	0.73168	0
TGGT1_258070	TGME49_258070	Hypothetical protein	0.070062	1	0.6442	0
TGGT1_237840	TGME49_237840	Hypothetical protein	0.070338	1	0.6255	0
TGGT1_253755	TGME49_253755	Hypothetical protein	0.070367	1	0.19233	0
TGGT1_249460	TGME49_249460	WD domain, G-beta repeat-containing protein	0.07037	1	0.30304	0
TGGT1_253560	TGME49_253560	Hypothetical protein	0.070435	1	0.48865	0
TGGT1_215580	TGME49_215580	Hypothetical protein	0.070561	2	0.78833	0
TGGT1_266670	TGME49_266670	Hypothetical protein	0.070829	1	0.14014	1
TGGT1_272550	TGME49_272550	Hypothetical protein	0.071074	1	0.20378	0
TGGT1_253940	TGME49_253940	CAM Kinase family, incomplete catalytic triad	0.071161	1	0.96432	0
TGGT1_208330	TGME49_208330	Hypothetical protein	0.071186	2	0.13284	1
TGGT1_231750	TGME49_231750	Hypothetical protein	0.071245	1	0.28559	0
TGGT1_287230	TGME49_287230	inorganic anion transporter, sulfate permease (SulP) family protein	0.071356	2	0.1816	0
TGGT1_253470	TGME49_253470	alveolin domain containing intermediate filament IMC13	0.071901	2	0.028506	1
TGGT1_261700	TGME49_261700	Hypothetical protein	0.071954	1	0.87624	0
TGGT1_212775	TGME49_212775	Hypothetical protein	0.071995	2	0.072614	1
TGGT1_273340	TGME49_273340	Hypothetical protein	0.071996	2	0.16726	0
TGGT1_295995	TGME49_295995	Hypothetical protein	0.072172	2	0.92936	0
TGGT1_203580	TGME49_203580	NAD-binding domain 4 domain-containing protein	0.072226	1	0.12586	1
TGGT1_268860	TGME49_268860	enolase 1	0.072425	1	0.8124	0
TGGT1_201670	TGME49_201670	DnaJ domain-containing protein	0.07245	1	0.99182	0
TGGT1_211385	TGME49_211385	Hypothetical protein	0.072476	2	0.43081	0
TGGT1_225420	TGME49_225420	histidine triad domain-containing protein	0.072548	1	0.5708	0
TGGT1_227970	TGME49_227970	histone family DNA-binding protein	0.07257	1	0.82413	0
TGGT1_305250	TGME49_305250	Hypothetical protein	0.072711	1	0.092634	1
TGGT1_248480	TGME49_248480	ribosomal protein RPS9	0.072743	1	0.91432	0
TGGT1_290925	TGME49_290925	Hypothetical protein	0.072945	1	0.35425	0
TGGT1_280670	TGME49_280670	Hypothetical protein	0.073198	1	0.37226	0
TGGT1_319988	TGME49_319988	Hypothetical protein	0.073294	1	0.13669	1
TGGT1_213580	TGME49_213580	Hypothetical protein	0.073819	2	0.98157	0
TGGT1_216840	TGME49_216840	Hypothetical protein	0.073962	1	0.33751	0
TGGT1_279440	TGME49_279440	PA14 domain-containing protein	0.074037	1	0.86714	0
TGGT1_304690	TGME49_304690	Hypothetical protein	0.074624	1	0.60718	0
TGGT1_216680	TGME49_216680	ankyrin repeat-containing protein	0.075095	1	0.96095	0
TGGT1_232160	TGME49_232160	zinc finger, C3HC4 type (RING finger) domain-containing protein	0.07531	1	0.50802	0
TGGT1_219160	TGME49_219160	Hypothetical protein	0.075409	2	0.6442	0
TGGT1_285865	TGME49_285865	Hypothetical protein	0.075599	1	0.033008	1
TGGT1_319695	TGME49_319695	Hypothetical protein	0.075747	1	0.6442	0
TGGT1_271935	TGME49_271935	Hypothetical protein	0.075801	3	0.5895	0
TGGT1_232960	TGME49_232960	oxidoreductase, 2OG-Fe(II) oxygenase family protein	0.075958	1	0.92936	0
TGGT1_221865	TGME49_221865	Hypothetical protein	0.076054	1	0.15807	0
TGGT1_254915	TGME49_254915	Hypothetical protein	0.076177	2	0.0015501	2
TGGT1_207130	TGME49_207130	SAG-related sequence SRS49A	0.076295	2	0.6255	0
TGGT1_283890	TGME49_283890	histone lysine demethylase JMJD6b	0.076649	1	0.37226	0
TGGT1_247410	TGME49_247410	Hypothetical protein	0.076774	1	0.80073	0
TGGT1_240900	TGME49_240900	AP2 domain transcription factor AP2VI-2	0.07678	1	0.5895	0
TGGT1_203875	TGME49_203875	Hypothetical protein	0.076818	2	0.39231	0
TGGT1_280660	TGME49_280660	HECT-domain (ubiquitin-transferase) domain-containing protein	0.07707	1	0.081736	1
TGGT1_230670	TGME49_230670	Tubulin-tyrosine ligase family protein	0.077078	1	0.6255	0
TGGT1_270950	TGME49_270950	Hypothetical protein	0.077124	1	0.063384	1
TGGT1_255350	TGME49_255350	putative ATPase	0.07714	1	0.37226	0
TGGT1_409720	TGME49_235630	hypothetical protein	0.077243	1	0.95308	0
TGGT1_202600	TGME49_202600	Hypothetical protein	0.077312	2	0.52836	0
TGGT1_310780	TGME49_310780	dense granule protein GRA4	0.077313	1	0.14577	1
TGGT1_299800	TGME49_299800	Hypothetical protein	0.077389	1	0.35425	0
TGGT1_257000	TGME49_257000	Hypothetical protein	0.077506	2	0.0011133	2
TGGT1_250080	TGME49_250080	Hypothetical protein	0.077913	1	0.5708	0
TGGT1_258570	TGME49_258570	Hypothetical protein	0.077977	2	0.74716	0
TGGT1_265255	TGME49_265255	Hypothetical protein	0.078009	1	0.37226	0
TGGT1_248520	TGME49_248520	Hypothetical protein	0.078125	1	0.5895	0
TGGT1_200590	TGME49_200590	Toxoplasma gondii family C protein	0.078343	2	0.12982	1
TGGT1_224040	TGME49_224040	flagellar associated protein	0.078491	2	0.74716	0
TGGT1_311010	TGME49_311010	Hypothetical protein	0.078676	2	0.095078	1
TGGT1_227030	TGME49_227030	Hypothetical protein	0.078697	2	0.099706	1
TGGT1_256090	TGME49_256090	glycerophosphodiester phosphodiesterase family protein	0.078835	2	0.48865	0
TGGT1_246635	TGME49_246635	Hypothetical protein	0.078978	1	0.92309	0
TGGT1_289980	TGME49_289980	HAD hydrolase, family IIA protein	0.079175	1	0.019949	2
TGGT1_249750	TGME49_249750	Hypothetical protein	0.079373	2	0.15902	0
TGGT1_408740	TGME49_251958	SAG-related sequence protein SRS59B	0.079515	2	0.28559	0
TGGT1_218350	TGME49_218350	Hypothetical protein	0.079614	2	0.093374	1
TGGT1_294785	TGME49_294785	zinc finger (CCCH type) motif-containing protein	0.079723	2	0.21342	0
TGGT1_295035	TGME49_295035	Hypothetical protein	0.079857	2	0.48865	0
TGGT1_223140	TGME49_223140	tRNA binding domain-containing protein	0.079903	2	0.14901	1
TGGT1_233510	TGME49_233510	Hypothetical protein	0.079981	1	0.12714	1
TGGT1_309030	TGME49_309030	Hypothetical protein	0.080448	2	0.37226	0
TGGT1_264752	TGME49_264752	HEAT repeat-containing protein	0.080474	1	0.69915	0
TGGT1_203250	TGME49_203250	Hypothetical protein	0.080544	2	0.17274	0
TGGT1_268176	TGME49_268176	Hypothetical protein	0.08082	1	0.50802	0
TGGT1_210370	TGME49_210370	Hypothetical protein	0.080899	1	0.95308	0
TGGT1_278400	TGME49_278400	Toxoplasma gondii family A protein	0.081104	2	0.040998	1
TGGT1_258508	TGME49_258508	3'5'-cyclic nucleotide phosphodiesterase domain-containing protein	0.081146	2	0.32048	0
TGGT1_277980	TGME49_277980	dynein light chain	0.081312	2	0.98623	0
TGGT1_308965	TGME49_308965	Hypothetical protein	0.081328	2	0.6817	0
TGGT1_207410	TGME49_207410	tetratricopeptide repeat-containing protein	0.081393	2	0.11998	1
TGGT1_320170	TGME49_320170	SAG-related sequence SRS16E	0.081552	2	0.6442	0
TGGT1_312830	TGME49_312830	Hypothetical protein	0.081713	1	0.50802	0
TGGT1_249300	TGME49_249300	Hypothetical protein	0.081905	2	0.11281	1
TGGT1_221310	TGME49_221310	aminopeptidase N protein	0.082092	1	0.94893	0
TGGT1_279315	TGME49_279315	Hypothetical protein	0.08213	1	0.88521	0
TGGT1_311880	TGME49_311880	Hypothetical protein	0.082181	2	0.76089	0
TGGT1_310802	TGME49_310802	CRAL/TRIO domain-containing protein	0.082253	1	0.52836	0
TGGT1_314080	TGME49_314080	Hypothetical protein	0.082259	2	0.9348	0
TGGT1_316470	TGME49_316470	Hypothetical protein	0.082358	1	0.1816	0
TGGT1_320180	TGME49_320180	SAG-related sequence SRS16C	0.082823	1	0.074516	1
TGGT1_225090	TGME49_225090	Hypothetical protein	0.082842	1	0.6442	0
TGGT1_217724	TGME49_217724	Hypothetical protein	0.083017	1	0.1186	1
TGGT1_270040	TGME49_270040	Hypothetical protein	0.083152	2	0.8943	0
TGGT1_251885	TGME49_251885	Hypothetical protein	0.083199	1	0.5708	0
TGGT1_221690	TGME49_221690	Hypothetical protein	0.083449	1	0.44956	0
TGGT1_289880	TGME49_289880	Hypothetical protein	0.083657	2	0.0016289	2
TGGT1_258400	TGME49_258400	PA14 domain-containing protein	0.08369	2	0.44956	0
TGGT1_294800A	TGME49_294800	putative elongation factor 1-alpha (EF-1-ALPHA)	0.083903	2	0.0095145	2
TGGT1_260390	TGME49_260390	Hypothetical protein	0.08406	1	0.22405	0
TGGT1_315210	TGME49_315210	rhoptry protein, putative	0.084339	1	0.35425	0
TGGT1_273065	TGME49_273065	Hypothetical protein	0.084345	2	0.15937	0
TGGT1_293520	TGME49_293520	Hypothetical protein	0.084721	1	0.14922	1
TGGT1_255650	TGME49_255650	DHHC zinc finger domain-containing protein	0.084948	1	0.25457	0
TGGT1_291130	TGME49_291130	Hypothetical protein	0.085012	1	0.39231	0
TGGT1_221380	TGME49_221380	alba 1	0.085134	1	0.66324	0
TGGT1_202255	TGME49_202255	Hypothetical protein	0.085167	1	0.027348	1
TGGT1_284680	TGME49_284680	Hypothetical protein	0.085192	2	0.28559	0
TGGT1_229420	TGME49_229420	putative cytochrome c	0.085202	1	0.73168	0
TGGT1_249410	TGME49_249410	Hypothetical protein	0.085283	2	0.41166	0
TGGT1_229230	TGME49_229230	Hypothetical protein	0.085324	2	0.017905	2
TGGT1_244670	TGME49_244670	Hypothetical protein	0.085727	1	0.30304	0
TGGT1_305000	TGME49_305000	Hypothetical protein	0.085921	2	0.20378	0
TGGT1_238040A	TGME49_238040	protein disulfide-isomerase domain-containing protein	0.086097	1	0.80073	0
TGGT1_288265	TGME49_288265	Hypothetical protein	0.08637	1	0.0042146	1
TGGT1_313250	TGME49_313250	Hypothetical protein	0.086464	1	0.020383	2
TGGT1_232680	TGME49_232680	Hypothetical protein	0.086533	1	0.76089	0
TGGT1_262650	TGME49_262650	WD domain, G-beta repeat-containing protein	0.086572	1	0.76089	0
TGGT1_315465	TGME49_315465	Hypothetical protein	0.086752	1	0.17023	0
TGGT1_269910	TGME49_269910	putative transcription factor C2H2	0.08681	2	0.58639	0
TGGT1_275320	TGME49_275320	penicillin amidase	0.08695	2	0.83594	0
TGGT1_260340	TGME49_260340	DNL zinc finger protein	0.087173	2	0.29435	0
TGGT1_297410	TGME49_297410	Hypothetical protein	0.087532	1	0.41166	0
TGGT1_233450	TGME49_233450	SAG-related sequence SRS29A	0.087699	3	0.10922	1
TGGT1_292960	TGME49_292960	Hypothetical protein	0.0881	1	0.43081	0
TGGT1_276860	TGME49_276860	Hypothetical protein	0.08837	1	0.12314	1
TGGT1_257572	TGME49_257572	Hypothetical protein	0.088382	1	0.0065382	2
TGGT1_286570	TGME49_286570	Hypothetical protein	0.08852	2	0.90221	0
TGGT1_223258	TGME49_223258	Hypothetical protein	0.089436	1	0.96739	0
TGGT1_248970	TGME49_248970	leucine rich repeat-containing protein	0.089646	1	0.35425	0
TGGT1_276920	TGME49_276920	protein phosphatase 2C domain-containing protein	0.089698	1	0.21249	0
TGGT1_272570	TGME49_272570	dihydrouridine synthase (dus) protein	0.089747	1	0.10001	1
TGGT1_222010	TGME49_222010	HAD hydrolase, family IIID protein	0.089903	1	0.91631	0
TGGT1_320410	TGME49_320410	Hypothetical protein	0.090401	1	0.22405	0
TGGT1_220290	TGME49_220290	Hypothetical protein	0.090516	1	0.15203	1
TGGT1_212045	TGME49_212045	Hypothetical protein	0.091344	1	0.010105	2
TGGT1_306680	TGME49_306680	Hypothetical protein	0.091518	2	0.12859	1
TGGT1_240340B	#N/A	Toxoplasma gondii family E protein	0.091682	1	0.0061827	2
TGGT1_364690	TGME49_224040	hypothetical protein	0.092064	1	0.30304	0
TGGT1_214575	TGME49_214575	Hypothetical protein	0.092092	2	0.064922	1
TGGT1_293850	TGME49_293850	Hypothetical protein	0.092313	2	0.20378	0
TGGT1_300055	TGME49_300055	Hypothetical protein	0.092371	2	0.1167	1
TGGT1_270360	TGME49_270360	Hypothetical protein	0.092599	2	0.43081	0
TGGT1_301415	TGME49_301415	Hypothetical protein	0.093155	1	0.25457	0
TGGT1_240490	TGME49_240490	Hypothetical protein	0.093165	1	0.97541	0
TGGT1_307080	TGME49_307080	Hypothetical protein	0.093369	1	0.010201	2
TGGT1_312350	TGME49_312350	putative IMPACT	0.093588	1	0.73168	0
TGGT1_208380	TGME49_208380	Hypothetical protein	0.093767	2	0.12187	1
TGGT1_289023	TGME49_289023	Hypothetical protein	0.093897	1	0.83594	0
TGGT1_305120	TGME49_305120	transporter, solute:sodium symporter (SSS) family protein	0.094147	1	0.062222	1
TGGT1_288460	TGME49_288460	Hypothetical protein	0.094184	1	0.11512	1
TGGT1_285980A	TGME49_285980	glucosephosphate-mutase GPM1	0.094367	1	0.22405	0
TGGT1_217630	TGME49_217630	Hypothetical protein	0.094393	1	0.00018868	3
TGGT1_247520	TGME49_247520	Hypothetical protein	0.094403	2	0.0507	1
TGGT1_295980	TGME49_295980	Hypothetical protein	0.094457	1	0.33751	0
TGGT1_263460	TGME49_263460	Hypothetical protein	0.095099	1	0.2396	0
TGGT1_292290	TGME49_292290	Hypothetical protein	0.095222	1	0.48865	0
TGGT1_315962	TGME49_315962	Hypothetical protein	0.095283	1	0.25457	0
TGGT1_217660	TGME49_217660	Tctex-1 family protein	0.095306	2	0.021202	2
TGGT1_273980	TGME49_273980	Hypothetical protein	0.095428	1	0.92644	0
TGGT1_213340	TGME49_213340	GMC oxidoreductase	0.095453	2	0.11013	1
TGGT1_219450	TGME49_219450	WD domain, G-beta repeat-containing protein	0.095523	1	0.14621	1
TGGT1_256975	TGME49_256975	Hypothetical protein	0.095659	2	0.41166	0
TGGT1_272440	TGME49_272440	RNA recognition motif-containing protein	0.096441	2	0.54985	0
TGGT1_223855	TGME49_223855	RNA recognition motif-containing protein	0.096514	2	0.41166	0
TGGT1_267460	TGME49_267460	AP2 domain transcription factor AP2IX-1	0.096798	1	0.97287	0
TGGT1_246750	TGME49_246750	Hypothetical protein	0.097342	1	0.7749	0
TGGT1_273770	TGME49_273770	Hypothetical protein	0.097397	1	0.54985	0
TGGT1_265380	TGME49_265380	tetratricopeptide repeat (TPR)-/ U-box domain-containing protein	0.097429	1	0.32048	0
TGGT1_222340	TGME49_222340	NOL1/NOP2/sun family protein	0.097509	1	0.92309	0
TGGT1_265100	TGME49_265100	Hypothetical protein	0.097605	1	0.52836	0
TGGT1_280465	TGME49_280465	Hypothetical protein	0.09784	1	0.14232	1
TGGT1_258225	TGME49_258225	Hypothetical protein	0.097876	2	0.064562	1
TGGT1_319658	TGME49_319658	CBF/Mak21 family protein	0.0982	0	0.54985	0
TGGT1_254670	TGME49_254670	Hypothetical protein	0.098209	1	0.18911	0
TGGT1_269120	TGME49_269120	putative oxidoreductase	0.098289	2	0.83594	0
TGGT1_216965	TGME49_216965	leucine rich repeat-containing protein	0.098475	1	0.48865	0
TGGT1_203735	TGME49_203735	Hypothetical protein	0.09861	1	0.083954	1
TGGT1_218510	TGME49_218510	Hypothetical protein	0.098675	2	0.94461	0
TGGT1_217500	TGME49_217500	HMG (high mobility group) box domain-containing protein	0.098764	1	0.2396	0
TGGT1_252380	TGME49_252380	Hypothetical protein	0.099242	1	0.66324	0
TGGT1_255200	TGME49_255200	putative Radial spoke head protein 9	0.09933	2	0.11186	1
TGGT1_318440	TGME49_318440	helicase associated domain (ha2) protein	0.099622	1	0.71578	0
TGGT1_210830	TGME49_210830	RIO1 family protein	0.099634	0	0.82413	0
TGGT1_266710	TGME49_266710	NEK kinase	0.10012	2	0.013686	1
TGGT1_247485	TGME49_247485	zinc finger, C3HC4 type (RING finger) domain-containing protein	0.10136	0	0.18579	0
TGGT1_235460	TGME49_235460	Hypothetical protein	0.10147	2	0.86714	0
TGGT1_281490	TGME49_281490	putative glutamine amidotransferase subunit pdxt	0.10161	1	0.32048	0
TGGT1_255730	TGME49_255730	Hypothetical protein	0.10169	1	0.6255	0
TGGT1_200385	TGME49_200385	Myb family DNA-binding domain-containing protein	0.10184	1	0.92936	0
TGGT1_249280	TGME49_249280	Hypothetical protein	0.10203	1	0.69915	0
TGGT1_224845	TGME49_224845	Hypothetical protein	0.10211	2	0.99841	0
TGGT1_278370	TGME49_278370	Toxoplasma gondii family A protein	0.10261	1	0.98875	0
TGGT1_292200	TGME49_292200	RNA recognition motif-containing protein	0.103	1	0.39231	0
TGGT1_237140	TGME49_237140	putative ethylene inducible protein	0.10321	2	0.97287	0
TGGT1_281675	TGME49_281675	putative protein kinase	0.10337	1	0.48865	0
TGGT1_227880	TGME49_227880	Hypothetical protein	0.10348	1	0.9899	0
TGGT1_274170	TGME49_274170	protein kinase (incomplete catalytic triad)	0.10358	1	0.86796	0
TGGT1_316410	TGME49_316410	Hypothetical protein	0.10377	1	0.83594	0
TGGT1_251390	TGME49_251390	rieske [2fe-2s] domain-containing protein	0.10385	1	0.16822	0
TGGT1_243410	TGME49_243410	tetratricopeptide repeat-containing protein	0.10387	1	0.44956	0
TGGT1_311680	TGME49_311680	FUN14 family protein	0.10429	2	0.29369	0
TGGT1_221590	TGME49_221590	dual specificity phosphatase, catalytic domain-containing protein	0.10435	1	0.50802	0
TGGT1_257520	TGME49_257520	synaptobrevin protein	0.10478	1	0.32048	0
TGGT1_312410	TGME49_312410	Hypothetical protein	0.10489	2	4.3074e-05	4
TGGT1_314485	TGME49_314485	Hypothetical protein	0.10507	1	0.66324	0
TGGT1_237550	TGME49_237550	Hypothetical protein	0.10508	2	0.052927	1
TGGT1_226680	TGME49_226680	Hypothetical protein	0.10595	2	0.83594	0
TGGT1_285920	TGME49_285920	Hypothetical protein	0.10608	1	0.86714	0
TGGT1_313560	TGME49_313560	putative 60S ribosomal protein L7a	0.10611	0	0.69915	0
TGGT1_220580	TGME49_220580	Hypothetical protein	0.10622	2	0.43081	0
TGGT1_243520	TGME49_243520	Hypothetical protein	0.1063	1	0.6255	0
TGGT1_319312	TGME49_319312	Hypothetical protein	0.10646	1	0.43081	0
TGGT1_235390	TGME49_235390	PAN domain-containing protein	0.10674	1	0.73875	0
TGGT1_261580	TGME49_261580	histone H2AX	0.10692	1	0.6442	0
TGGT1_275870	TGME49_275870	tubulin/FtsZ family, GTPase domain-containing protein	0.10716	2	0.13628	1
TGGT1_259710	TGME49_259710	protein kinase	0.10762	2	0.13053	1
TGGT1_208340	TGME49_208340	Hypothetical protein	0.10826	1	0.26987	0
TGGT1_313725	TGME49_313725	Hypothetical protein	0.10831	2	0.73168	0
TGGT1_225820	TGME49_225820	Hypothetical protein	0.10835	2	0.021663	2
TGGT1_299250	TGME49_299250	Hypothetical protein	0.10842	1	0.74716	0
TGGT1_232655	TGME49_232655	Hypothetical protein	0.10881	2	0.7749	0
TGGT1_267360	TGME49_267360	histone deacetylase	0.10882	1	0.25457	0
TGGT1_205110	TGME49_205110	Hypothetical protein	0.10894	0	0.035554	1
TGGT1_273705	TGME49_273705	Hypothetical protein	0.10922	1	0.9312	0
TGGT1_249030	TGME49_249030	endonuclease/exonuclease/phosphatase family protein	0.10928	2	0.6442	0
TGGT1_290010	TGME49_290010	Hypothetical protein	0.1093	1	0.28559	0
TGGT1_292360	TGME49_292360	Hypothetical protein	0.1096	0	0.6442	0
TGGT1_211710	TGME49_211710	TB2/DP1, HVA22 family protein	0.10994	1	0.10687	1
TGGT1_234560	TGME49_234560	Hypothetical protein	0.10999	1	0.2396	0
TGGT1_273472	TGME49_273472	Hypothetical protein	0.11002	1	0.37916	0
TGGT1_228080	TGME49_228080	dihydrouridine synthase (dus) protein	0.11034	2	0.5895	0
TGGT1_259250	TGME49_259250	ATP-dependent DNA helicase, RecQ family protein	0.1106	1	0.22405	0
TGGT1_272280	TGME49_272280	putative PP2C	0.11071	1	0.8856	0
TGGT1_247750	TGME49_247750	Hypothetical protein	0.11074	2	0.014226	2
TGGT1_278920	TGME49_278920	Hypothetical protein	0.11074	1	0.43081	0
TGGT1_239770	TGME49_239770	alveolin domain containing intermediate filament IMC11	0.11075	1	0.66324	0
TGGT1_201160	TGME49_201160	Hypothetical protein	0.11091	2	0.16063	0
TGGT1_313770	TGME49_313770	Hypothetical protein	0.11091	1	0.6817	0
TGGT1_249000	TGME49_249000	regulator of chromosome condensation (RCC1) repeat-containing protein	0.11097	2	0.87624	0
TGGT1_289027	TGME49_289027	Hypothetical protein	0.11105	1	0.71578	0
TGGT1_276980	TGME49_276980	Hypothetical protein	0.11106	1	0.41166	0
TGGT1_264790	TGME49_264790	Hypothetical protein	0.11114	1	0.60718	0
TGGT1_251400	TGME49_251400	Hypothetical protein	0.11127	1	0.075139	1
TGGT1_308060	TGME49_308060	Hypothetical protein	0.11164	1	0.057758	1
TGGT1_237190	TGME49_237190	Hypothetical protein	0.11208	1	0.69915	0
TGGT1_264875	TGME49_264875	Hypothetical protein	0.11241	2	0.088803	1
TGGT1_243560	TGME49_243560	Hypothetical protein	0.11248	1	0.11146	1
TGGT1_285790	TGME49_285790	Hypothetical protein	0.11249	2	0.44956	0
TGGT1_304755	TGME49_304755	Hypothetical protein	0.11255	3	0.20378	0
TGGT1_245550	TGME49_245550	Hypothetical protein	0.11261	1	0.74716	0
TGGT1_318500	TGME49_318500	cpw-wpc domain-containing protein	0.11273	1	0.54985	0
TGGT1_362670	#N/A	hypothetical protein	0.11316	1	0.95308	0
TGGT1_209150	TGME49_209150	non-proton pumping type-II NADH dehydrogenase I	0.11323	1	0.17683	0
TGGT1_232750	TGME49_232750	putative 23S rRNA (adenine(1618)-N(6))-methyltransferase	0.11338	1	0.6817	0
TGGT1_245680	TGME49_245680	ribosomal protein RPL21	0.1134	0	0.99182	0
TGGT1_266750	TGME49_266750	putative transporter/permease protein	0.11342	1	0.32048	0
TGGT1_269460	TGME49_269460	Ser/Thr phosphatase family protein	0.11348	1	0.91432	0
TGGT1_263520	TGME49_263520	microtubule associated protein SPM1	0.11353	1	0.69915	0
TGGT1_237860	TGME49_237860	protein kinase domain-containing protein	0.11365	0	0.96095	0
TGGT1_251830	TGME49_251830	Hypothetical protein	0.11379	1	0.060639	1
TGGT1_223672	TGME49_223672	3'(2'),5'-bisphosphate nucleotidase	0.11394	1	0.8943	0
TGGT1_216090	TGME49_216090	Hypothetical protein	0.11426	1	0.37226	0
TGGT1_231090	TGME49_231090	Hypothetical protein	0.1143	1	0.41166	0
TGGT1_286530	TGME49_286530	Hypothetical protein	0.11432	0	0.0019808	2
TGGT1_237425	TGME49_237425	AP2 domain transcription factor AP2X-6	0.11475	1	0.76089	0
TGGT1_227020	TGME49_227020	histone deacetylase SIR2	0.11498	1	0.073363	1
TGGT1_316600	TGME49_316600	Hypothetical protein	0.11499	2	0.35425	0
TGGT1_299010	TGME49_299010	Hypothetical protein	0.11525	1	0.25457	0
TGGT1_316670	TGME49_316670	Toxoplasma gondii family D protein	0.11539	2	0.31163	0
TGGT1_269050	TGME49_269050	Hypothetical protein	0.11545	1	0.13359	1
TGGT1_219125	TGME49_219125	Hypothetical protein	0.11546	2	0.6817	0
TGGT1_285180	TGME49_285180	Hypothetical protein	0.11551	1	0.86714	0
TGGT1_221470	TGME49_221470	Hypothetical protein	0.11559	1	0.54985	0
TGGT1_238460	TGME49_238460	SAG-related sequence SRS22B	0.11571	1	0.8124	0
TGGT1_236880	TGME49_236880	Hypothetical protein	0.11578	2	0.66324	0
TGGT1_257760	TGME49_257760	Hypothetical protein	0.11583	2	0.43081	0
TGGT1_214290	TGME49_214290	DJ-1 family protein	0.11587	2	0.087077	1
TGGT1_237540	TGME49_237540	Hypothetical protein	0.1161	1	0.8856	0
TGGT1_259610	TGME49_259610	Hypothetical protein	0.11621	1	0.46873	0
TGGT1_242890	TGME49_242890	Hypothetical protein	0.11651	1	0.28559	0
TGGT1_311640	TGME49_311640	Hypothetical protein	0.11653	1	0.52836	0
TGGT1_228030	TGME49_228030	Hypothetical protein	0.11673	1	0.54985	0
TGGT1_220540	TGME49_220540	Hypothetical protein	0.11693	1	0.8124	0
TGGT1_307030	TGME49_307030	Purine nucleoside phosphorylase	0.11703	1	0.95308	0
TGGT1_248510	TGME49_248510	Hypothetical protein	0.11749	0	0.73168	0
TGGT1_258512	TGME49_258512	Hypothetical protein	0.11752	2	0.25457	0
TGGT1_262825	TGME49_262825	peptidase family c50 protein	0.11753	1	0.76601	0
TGGT1_230940	TGME49_230940	Hypothetical protein	0.11795	0	0.73168	0
TGGT1_292220	TGME49_292220	PCI domain-containing protein	0.11807	0	0.60718	0
TGGT1_227850	TGME49_227850	peptidyl-prolyl cis-trans isomerase, cyclophilin-type domain-containing protein	0.11824	0	0.92309	0
TGGT1_261018	TGME49_261018	kelch repeat-containing protein	0.1184	0	0.012922	2
TGGT1_239070	TGME49_239070	Hypothetical protein	0.1184	1	0.48865	0
TGGT1_248430	TGME49_248430	Hypothetical protein	0.11844	0	0.11554	1
TGGT1_270970	TGME49_270970	Hypothetical protein	0.11846	1	0.00093004	2
TGGT1_309095	TGME49_309095	Hypothetical protein	0.1186	2	0.37226	0
TGGT1_255980	TGME49_255980	Hypothetical protein	0.11863	2	0.73168	0
TGGT1_255330	TGME49_255330	Hypothetical protein	0.11873	2	0.52836	0
TGGT1_283460	TGME49_283460	SAG-related sequence SRS21	0.11875	1	0.9348	0
TGGT1_234570	TGME49_234570	sterol carrier protein-2 HAD-2SCP-2	0.11879	1	0.072001	1
TGGT1_242760	TGME49_242760	Hypothetical protein	0.11885	0	0.84727	0
TGGT1_256035	TGME49_256035	Hypothetical protein	0.11902	2	0.73168	0
TGGT1_211370	TGME49_211370	tetratricopeptide repeat-containing protein	0.11903	1	0.33751	0
TGGT1_309840	TGME49_309840	Hypothetical protein	0.11908	1	0.19558	0
TGGT1_305810	TGME49_305810	Hypothetical protein	0.11939	1	0.1656	0
TGGT1_222192	TGME49_222192	Hypothetical protein	0.12006	1	0.94893	0
TGGT1_269085	TGME49_269085	Hypothetical protein	0.12018	1	0.020434	2
TGGT1_307650	TGME49_307650	uracil-DNA glycosylase	0.12058	2	0.41166	0
TGGT1_231390	TGME49_231390	Hypothetical protein	0.12064	2	0.90954	0
TGGT1_286120	TGME49_286120	prolyl endopeptidase	0.12094	2	0.2396	0
TGGT1_205658	TGME49_205658	F5/8 type C domain-containing protein	0.12104	1	0.024581	1
TGGT1_217860	TGME49_217860	Hypothetical protein	0.12131	1	0.33751	0
TGGT1_215360	TGME49_215360	Hypothetical protein	0.12132	1	0.85771	0
TGGT1_221550	TGME49_221550	CMGC kinase, MAPK family, MEK kinase-related (incomplete catalytic triad)	0.1215	1	0.7749	0
TGGT1_297465	TGME49_297465	Hypothetical protein	0.12156	2	0.6255	0
TGGT1_408790	#N/A	hypothetical protein	0.12157	1	0.094016	1
TGGT1_320730	TGME49_320730	putative homoserine O-acetyltransferase	0.1216	1	0.11033	1
TGGT1_266675	TGME49_266675	Hypothetical protein	0.12166	2	0.035093	1
TGGT1_288540	TGME49_288540	nucleoside transporter protein	0.12174	0	0.1816	0
TGGT1_206300	TGME49_206300	Hypothetical protein	0.12197	2	0.00068494	3
TGGT1_205265	TGME49_205265	transporter, cation channel family protein	0.12203	1	0.071376	1
TGGT1_233370	TGME49_233370	Hypothetical protein	0.12209	2	0.11258	1
TGGT1_312270	TGME49_312270	rhoptry protein ROP13	0.12228	1	0.92936	0
TGGT1_248810	TGME49_248810	nuclear factor NF7	0.12231	1	0.73168	0
TGGT1_246490	TGME49_246490	Hypothetical protein	0.12239	2	0.13703	1
TGGT1_269885B	#N/A	rhoptry metalloprotease toxolysin TLN1	0.1224	1	0.046471	1
TGGT1_311300	TGME49_311300	cyclic nucleotide-binding domain-containing protein	0.12312	2	0.091018	1
TGGT1_226740	TGME49_226740	zinc finger, C3HC4 type (RING finger) domain-containing protein	0.12354	2	0.012512	2
TGGT1_253360	TGME49_253360	Hypothetical protein	0.12368	1	0.98749	0
TGGT1_249150	TGME49_249150	PAN domain-containing protein	0.12398	1	0.35425	0
TGGT1_235730	TGME49_235730	Hypothetical protein	0.12405	0	0.52836	0
TGGT1_211910	TGME49_211910	putative kinesin-related protein 3A	0.12421	1	0.39231	0
TGGT1_276100	TGME49_276100	Hypothetical protein	0.12459	1	0.25457	0
TGGT1_270190	TGME49_270190	protein phosphatase 2C domain-containing protein	0.12461	1	0.99841	0
TGGT1_272240	TGME49_272240	Toxoplasma gondii family D protein	0.12462	1	0.92936	0
TGGT1_364920	#N/A	hypothetical protein	0.12469	1	0.068572	1
TGGT1_299015	TGME49_299015	Hypothetical protein	0.1247	1	0.5708	0
TGGT1_236975	TGME49_236975	Toxoplasma gondii family D protein	0.12487	1	0.92936	0
TGGT1_304955	TGME49_304955	serine/threonine specific protein phosphatase	0.12523	2	0.26987	0
TGGT1_219485	TGME49_219485	Hypothetical protein	0.12536	1	0.87624	0
TGGT1_274030	TGME49_274030	Hypothetical protein	0.12569	1	0.11753	1
TGGT1_224840	TGME49_224840	3'5'-cyclic nucleotide phosphodiesterase domain-containing protein	0.1259	1	0.042818	1
TGGT1_249575	TGME49_249575	Hypothetical protein	0.12601	2	0.19124	0
TGGT1_366510	#N/A	hypothetical protein	0.12617	1	0.13382	1
TGGT1_215530	TGME49_215530	Hypothetical protein	0.12665	2	0.078161	1
TGGT1_309080	TGME49_309080	Hypothetical protein	0.12683	1	0.15134	1
TGGT1_244540	TGME49_244540	mitochondrial carrier superfamily protein	0.12712	2	0.39231	0
TGGT1_267160	TGME49_267160	SAG-related sequence SRS38D	0.12727	1	0.71578	0
TGGT1_204870	TGME49_204870	Hypothetical protein	0.12789	2	0.6255	0
TGGT1_220460	TGME49_220460	SNF7 family protein	0.12795	1	0.43081	0
TGGT1_297980	TGME49_297980	Hypothetical protein	0.12861	0	0.46873	0
TGGT1_234460	TGME49_234460	Hypothetical protein	0.12862	2	0.093484	1
TGGT1_307620	TGME49_307620	Hypothetical protein	0.12866	1	0.061611	1
TGGT1_201520	TGME49_201520	protein phosphatase 2C domain-containing protein	0.12906	2	0.5708	0
TGGT1_294760	TGME49_294760	Hypothetical protein	0.12911	1	0.39231	0
TGGT1_207780	TGME49_207780	Hypothetical protein	0.12916	1	0.50802	0
TGGT1_247440	TGME49_247440	Hypothetical protein	0.12926	2	0.0013814	2
TGGT1_256020	TGME49_256020	putative EFHC1	0.12956	2	0.0084164	2
TGGT1_217770	TGME49_217770	Hypothetical protein	0.1296	1	0.74716	0
TGGT1_264610	TGME49_264610	RNA recognition motif-containing protein	0.12971	0	0.76089	0
TGGT1_202290	TGME49_202290	putative membrane protein	0.13007	1	0.98328	0
TGGT1_320630	TGME49_320630	phosphotransferase enzyme family protein	0.13025	1	0.54985	0
TGGT1_257120	TGME49_257120	sugar transporter ST1	0.13048	1	0.022632	1
TGGT1_221675A	TGME49_221675	hypothetical protein	0.13101	1	0.37226	0
TGGT1_320280	TGME49_320280	Hypothetical protein	0.13116	2	0.99395	0
TGGT1_297730	TGME49_297730	putative transcription elongation factor 1	0.13119	1	0.33751	0
TGGT1_289720	TGME49_289720	Hypothetical protein	0.13134	1	0.44956	0
TGGT1_249660	TGME49_249660	Hypothetical protein	0.13144	1	0.67763	0
TGGT1_273075	TGME49_273075	Hypothetical protein	0.13209	2	0.10912	1
TGGT1_208450	TGME49_208450	protease inhibitor PI2	0.13211	1	0.12603	1
TGGT1_294400	TGME49_294400	Hypothetical protein	0.13245	1	0.98157	0
TGGT1_356030	#N/A	hypothetical protein	0.13269	1	0.2396	0
TGGT1_270760	TGME49_270760	asparagine synthase	0.13275	0	0.83762	0
TGGT1_212275	TGME49_212275	Hypothetical protein	0.13282	1	0.60718	0
TGGT1_227995	TGME49_227995	Hypothetical protein	0.13295	1	0.52836	0
TGGT1_316190	TGME49_316190	superoxide dismutase SOD3	0.13298	2	0.24664	0
TGGT1_273595	TGME49_273595	Hypothetical protein	0.1331	1	0.50802	0
TGGT1_318180	TGME49_318180	Hypothetical protein	0.13343	1	0.29444	0
TGGT1_316710	TGME49_316710	Hypothetical protein	0.13351	2	0.041759	1
TGGT1_304980	TGME49_304980	Hypothetical protein	0.13366	1	0.1435	1
TGGT1_307820	TGME49_307820	Hypothetical protein	0.13425	0	0.69915	0
TGGT1_316280	TGME49_316280	transporter, major facilitator family protein	0.13435	1	0.16033	0
TGGT1_226880	TGME49_226880	Hypothetical protein	0.13464	1	0.66055	0
TGGT1_269015	TGME49_269015	Hypothetical protein	0.13466	1	0.87624	0
TGGT1_262740	TGME49_262740	Hypothetical protein	0.13491	1	0.84727	0
TGGT1_462968	TGME49_255210	putative ATPase family protein	0.13494	1	0.60718	0
TGGT1_248940	TGME49_248940	Hypothetical protein	0.13521	2	0.10176	1
TGGT1_298070	TGME49_298070	Hypothetical protein	0.13536	1	0.48865	0
TGGT1_293400	TGME49_293400	Hypothetical protein	0.13543	1	0.30304	0
TGGT1_285160	TGME49_285160	cyclin-dependent kinase family 5 protein	0.13548	1	0.76089	0
TGGT1_210800	TGME49_210800	putative activator of hsp90 ATPase	0.13564	1	0.52836	0
TGGT1_202590	TGME49_202590	Hypothetical protein	0.13576	1	0.60718	0
TGGT1_312245	TGME49_312245	Hypothetical protein	0.13588	1	0.088384	1
TGGT1_200310	TGME49_200310	Hypothetical protein	0.13593	1	0.93999	0
TGGT1_253820	TGME49_253820	Hypothetical protein	0.13611	2	0.99771	0
TGGT1_294990	TGME49_294990	Hypothetical protein	0.13618	2	0.078973	1
TGGT1_231400B	TGME49_231400	tubulin/FtsZ family, GTPase domain-containing protein	0.1362	1	0.44956	0
TGGT1_281610	TGME49_281610	Hypothetical protein	0.13627	1	0.26987	0
TGGT1_313305	TGME49_313305	Hypothetical protein	0.13655	1	0.92309	0
TGGT1_221540	TGME49_221540	Hypothetical protein	0.13683	1	0.99092	0
TGGT1_244360	TGME49_244360	Hypothetical protein	0.13685	1	0.98749	0
TGGT1_274290	TGME49_274290	Toxoplasma gondii family B protein	0.13698	1	0.86796	0
TGGT1_253770	TGME49_253770	Hypothetical protein	0.13713	1	0.97765	0
TGGT1_307800	TGME49_307800	GDA1/CD39 (nucleoside phosphatase) family protein	0.1373	1	0.26987	0
TGGT1_243550	TGME49_243550	putative H-SHIPPO 1	0.13748	2	0.25457	0
TGGT1_286430	TGME49_286430	Hypothetical protein	0.13795	0	0.6817	0
TGGT1_219670	TGME49_219670	zinc finger (CCCH type) motif-containing protein	0.13807	1	0.098519	1
TGGT1_229680	TGME49_229680	Hypothetical protein	0.1383	1	0.085694	1
TGGT1_217520	TGME49_217520	Hypothetical protein	0.13839	1	0.15213	1
TGGT1_266690	TGME49_266690	Hypothetical protein	0.13855	1	0.5708	0
TGGT1_299260	TGME49_299260	Hypothetical protein	0.1388	1	0.2396	0
TGGT1_356590	#N/A	hypothetical protein	0.13885	2	0.0087805	1
TGGT1_362200	#N/A	hypothetical protein	0.13889	1	0.8943	0
TGGT1_316570A	TGME49_316570	hypothetical protein	0.13908	0	0.97016	0
TGGT1_232390	TGME49_232390	18S rRNA biogenesis protein RCL1 protein	0.14004	1	0.98488	0
TGGT1_244620	TGME49_244620	NEK kinase	0.14005	1	0.90954	0
TGGT1_258040	TGME49_258040	Hypothetical protein	0.14014	1	0.73168	0
TGGT1_208718	TGME49_208718	protein tyrosine phosphatase type IVA A, putative	0.14037	1	0.74716	0
TGGT1_234350	TGME49_234350	Hypothetical protein	0.14048	1	0.37226	0
TGGT1_300110	TGME49_300110	Hypothetical protein	0.1405	1	0.08972	1
TGGT1_216460	TGME49_216460	Hypothetical protein	0.14062	2	0.13022	1
TGGT1_315550	TGME49_315550	calcium binding egf domain-containing protein	0.14079	2	0.065026	1
TGGT1_269588	TGME49_269588	Hypothetical protein	0.14118	1	0.037025	1
TGGT1_248210	TGME49_248210	Hypothetical protein	0.14152	1	0.83594	0
TGGT1_205020	TGME49_205020	Hypothetical protein	0.14156	2	0.10495	1
TGGT1_253550	TGME49_253550	putative WD repeat-containing protein 92	0.14177	2	0.80073	0
TGGT1_214390	TGME49_214390	Hypothetical protein	0.1423	1	0.48865	0
TGGT1_318720	TGME49_318720	pyridoxal phosphate enzyme, YggS family protein	0.14241	1	0.15736	0
TGGT1_204325	TGME49_204325	Hypothetical protein	0.14243	2	0.036157	1
TGGT1_202100	TGME49_202100	Hypothetical protein	0.14251	1	0.82413	0
TGGT1_306380	TGME49_306380	U1 zinc finger protein	0.14256	1	0.079632	1
TGGT1_226450	TGME49_226450	Hypothetical protein	0.14288	1	0.78833	0
TGGT1_305490	TGME49_305490	programmed cell death protein 2, c-terminal domain-containing protein	0.14305	1	0.28559	0
TGGT1_240800	TGME49_240800	MORN repeat-containing protein	0.14338	2	0.35425	0
TGGT1_237880	TGME49_237880	Hypothetical protein	0.14343	1	0.17192	0
TGGT1_247340	TGME49_247340	Hypothetical protein	0.1439	1	0.74716	0
TGGT1_297505	TGME49_297505	Hypothetical protein	0.14409	1	0.25457	0
TGGT1_205060	TGME49_205060	Hypothetical protein	0.14439	1	0.5895	0
TGGT1_269100	TGME49_269100	Hypothetical protein	0.14448	1	0.20378	0
TGGT1_291050	TGME49_291050	putative histone kinase SNF1	0.1449	1	0.010553	2
TGGT1_244440	TGME49_244440	nucleoside transporter protein	0.1449	1	0.97969	0
TGGT1_210400	TGME49_210400	Hypothetical protein	0.1452	1	0.5895	0
TGGT1_215140	TGME49_215140	Hypothetical protein	0.14617	1	0.011671	1
TGGT1_226930	TGME49_226930	Hypothetical protein	0.1464	1	0.057284	1
TGGT1_290300	TGME49_290300	Hypothetical protein	0.14697	1	0.0041976	2
TGGT1_226850	TGME49_226850	TBC domain-containing protein	0.14701	1	0.33751	0
TGGT1_309530	TGME49_309530	Hypothetical protein	0.14701	1	0.8856	0
TGGT1_306460	TGME49_306460	bromodomain-containing protein	0.14745	0	0.37226	0
TGGT1_238165	TGME49_238165	Hypothetical protein	0.14819	2	0.10484	1
TGGT1_209485	TGME49_209485	Hypothetical protein	0.14829	1	0.35425	0
TGGT1_233670	TGME49_233670	Hypothetical protein	0.14834	1	0.17492	0
TGGT1_205290	TGME49_205290	serine/threonine specific protein phosphatase	0.14839	2	0.071592	1
TGGT1_319090	TGME49_319090	IgA-specific serine endopeptidase	0.14843	1	0.14415	1
TGGT1_224460	TGME49_224460	aminopeptidase n, putative	0.14871	1	0.10717	1
TGGT1_202400	TGME49_202400	calcium binding egf domain-containing protein	0.14872	1	0.086989	1
TGGT1_268720	TGME49_268720	Hrf1 family protein	0.14901	0	0.22405	0
TGGT1_319640	TGME49_319640	Hypothetical protein	0.14901	1	0.99926	0
TGGT1_315410	TGME49_315410	SAG-related sequence SRS53F	0.14915	1	0.8124	0
TGGT1_318710	TGME49_318710	ATP-binding cassette sub-family F member 1	0.14936	1	0.30304	0
TGGT1_229380	TGME49_229380	Hypothetical protein	0.1494	1	0.94461	0
TGGT1_246110	TGME49_246110	Hypothetical protein	0.14944	1	0.019605	2
TGGT1_208050	TGME49_208050	putative ABC transporter	0.14966	1	0.4524	0
TGGT1_306470	TGME49_306470	isoprenylcysteine carboxyl methyltransferase (icmt) family protein	0.14996	1	0.66324	0
TGGT1_309352	TGME49_309352	SAG-related sequence SRS55N	0.15029	1	0.013323	2
TGGT1_272020	TGME49_272020	Hypothetical protein	0.15032	1	0.5895	0
TGGT1_298600	TGME49_298600	leucine zipper-like transcriptional regulator	0.15089	2	0.92309	0
TGGT1_222870	TGME49_222870	Hypothetical protein	0.15096	1	0.99718	0
TGGT1_242790A	TGME49_242790	putative trichohyalin	0.15097	1	0.60718	0
TGGT1_253460	TGME49_253460	Hypothetical protein	0.15104	1	0.52836	0
TGGT1_250720	TGME49_250720	Hypothetical protein	0.15182	1	0.87624	0
TGGT1_201200	TGME49_201200	zinc finger (CCCH type) motif-containing protein	0.15192	1	0.5895	0
TGGT1_205360	TGME49_205360	Hypothetical protein	0.15201	1	0.86714	0
TGGT1_315127	TGME49_315127	Hypothetical protein	0.15207	0	0.39231	0
TGGT1_222160	TGME49_222160	aldehyde dehydrogenase	0.1521	1	0.39231	0
TGGT1_219180	TGME49_219180	acetyltransferase, GNAT family protein	0.15225	2	0.78833	0
TGGT1_315260	TGME49_315260	alanine dehydrogenase	0.15236	1	0.43081	0
TGGT1_214400	TGME49_214400	Hypothetical protein	0.15255	1	0.6817	0
TGGT1_273740	TGME49_273740	putative acetyl-CoA acyltransferase B	0.15268	1	0.60718	0
TGGT1_227560	TGME49_227560	putative IWS1 transcription factor	0.15289	1	0.82413	0
TGGT1_210730	TGME49_210730	putative ATP-dependent hsl protease ATP-binding subunit hslU	0.15317	1	0.11543	1
TGGT1_409760	#N/A	putative transmembrane protein	0.15319	1	0.48865	0
TGGT1_265455	TGME49_265455	Hypothetical protein	0.15324	1	0.021101	2
TGGT1_231230	TGME49_231230	Hypothetical protein	0.15345	1	0.15001	1
TGGT1_234470	TGME49_234470	Hypothetical protein	0.15382	2	0.017568	2
TGGT1_306980	TGME49_306980	Hypothetical protein	0.15388	1	0.062445	1
TGGT1_209600	TGME49_209600	Hypothetical protein	0.15389	2	0.1353	1
TGGT1_365100	#N/A	hypothetical protein	0.1539	0	0.30304	0
TGGT1_259155	TGME49_259155	Hypothetical protein	0.15412	1	0.39231	0
TGGT1_289340	TGME49_289340	Hypothetical protein	0.15418	1	0.33751	0
TGGT1_318550	TGME49_318550	Hypothetical protein	0.15431	1	0.5895	0
TGGT1_235875	TGME49_235875	Hypothetical protein	0.15441	1	0.54985	0
TGGT1_263240	TGME49_263240	Hypothetical protein	0.15443	1	0.059686	1
TGGT1_207430	TGME49_207430	putative ATP-dependent RNA helicase DDX1	0.1549	1	0.46873	0
TGGT1_270980	TGME49_270980	phosphoglycerate mutase family protein	0.15509	1	0.20378	0
TGGT1_237835	TGME49_237835	Hypothetical protein	0.1552	1	0.22405	0
TGGT1_295360	TGME49_295360	Hypothetical protein	0.15544	2	0.99872	0
TGGT1_221265	TGME49_221265	Hypothetical protein	0.15576	1	0.50802	0
TGGT1_227390	TGME49_227390	Hypothetical protein	0.15598	1	0.6442	0
TGGT1_359630	#N/A	nucleoside transporter	0.15606	1	0.098307	1
TGGT1_205170	TGME49_205170	Hypothetical protein	0.15623	1	0.50802	0
TGGT1_288590	TGME49_288590	Hypothetical protein	0.15627	2	0.6817	0
TGGT1_281990	TGME49_281990	Nicotinamidase	0.15636	2	0.60718	0
TGGT1_224210	TGME49_224210	Hypothetical protein	0.15669	0	0.87624	0
TGGT1_295300	TGME49_295300	Toxoplasma gondii family B protein	0.1568	1	0.25457	0
TGGT1_272370	TGME49_272370	Hypothetical protein	0.15685	2	0.90221	0
TGGT1_238500	TGME49_238500	SAG-related sequence SRS22F	0.15698	1	0.74716	0
TGGT1_318290	TGME49_318290	Hypothetical protein	0.15709	1	0.28559	0
TGGT1_241240	TGME49_241240	Hypothetical protein	0.15745	2	0.1284	1
TGGT1_294595	TGME49_294595	Hypothetical protein	0.15748	1	0.73168	0
TGGT1_240365	TGME49_240365	Hypothetical protein	0.15753	1	0.46873	0
TGGT1_222075	TGME49_222075	Hypothetical protein	0.15754	2	0.52836	0
TGGT1_250360	TGME49_250360	alpha/beta hydrolase fold domain-containing protein	0.15785	2	0.95308	0
TGGT1_288600	TGME49_288600	WD domain, G-beta repeat-containing protein	0.15828	2	0.7749	0
TGGT1_294285	TGME49_294285	Hypothetical protein	0.15837	1	0.91631	0
TGGT1_219610	TGME49_219610	hypothetical protein	0.15844	1	0.43081	0
TGGT1_205100	TGME49_205100	Hypothetical protein	0.15858	2	0.95308	0
TGGT1_234640	TGME49_234640	Hypothetical protein	0.15859	1	0.28559	0
TGGT1_276870	TGME49_276870	Hypothetical protein	0.15885	1	0.69915	0
TGGT1_214570	TGME49_214570	Hypothetical protein	0.15911	1	0.010785	1
TGGT1_250940	TGME49_250940	Hypothetical protein	0.15915	1	0.1127	1
TGGT1_293470	TGME49_293470	Hypothetical protein	0.15923	1	0.061904	1
TGGT1_268980	TGME49_268980	Hypothetical protein	0.15937	2	0.048683	1
TGGT1_221665	TGME49_221665	Hypothetical protein	0.15957	1	0.2396	0
TGGT1_214070	TGME49_214070	Hypothetical protein	0.15961	2	0.5708	0
TGGT1_223510	TGME49_223510	Hypothetical protein	0.16034	2	0.39231	0
TGGT1_272770	TGME49_272770	Hypothetical protein	0.16035	0	0.93999	0
TGGT1_203770	TGME49_203770	Hypothetical protein	0.1604	1	0.12543	1
TGGT1_221230	TGME49_221230	Hypothetical protein	0.1606	1	0.092973	1
TGGT1_283765	TGME49_283765	B9 domain-containing protein	0.16069	1	0.93999	0
TGGT1_220840	TGME49_220840	threonine synthase	0.16074	2	0.050482	1
TGGT1_238077	TGME49_238077	Hypothetical protein	0.16083	1	0.5895	0
TGGT1_310020	TGME49_310020	Hypothetical protein	0.16087	1	0.010408	2
TGGT1_229290	TGME49_229290	kelch repeat-containing protein	0.16131	2	0.74716	0
TGGT1_284610	TGME49_284610	Hypothetical protein	0.16143	1	0.5708	0
TGGT1_204440	TGME49_204440	cyclic nucleotide-binding domain-containing protein	0.16146	1	0.33751	0
TGGT1_299000	TGME49_299000	Hypothetical protein	0.16149	2	0.99718	0
TGGT1_239752	TGME49_239752	Hypothetical protein	0.16198	0	0.74716	0
TGGT1_218192	TGME49_218188	Hypothetical protein	0.16221	1	0.013543	2
TGGT1_267670	TGME49_267670	Hypothetical protein	0.16226	1	0.84727	0
TGGT1_205420	TGME49_205420	aspartate-semialdehyde dehydrogenase	0.16246	1	0.91631	0
TGGT1_243310	TGME49_243310	Hypothetical protein	0.16269	1	0.33751	0
TGGT1_207920	TGME49_207920	Hypothetical protein	0.16313	0	0.9348	0
TGGT1_244490	TGME49_244490	insulysin, putative	0.16344	0	0.52836	0
TGGT1_315730	TGME49_315730	apical membrane antigen 1 protein	0.16395	2	0.83594	0
TGGT1_253830	TGME49_253830	Hypothetical protein	0.16398	0	0.99683	0
TGGT1_201110	TGME49_201110	Hypothetical protein	0.16405	1	0.50802	0
TGGT1_244070	TGME49_244070	Hypothetical protein	0.16415	1	0.10727	1
TGGT1_225580	TGME49_225580	putative proteasome (prosome, macropain) 26S subunit, non-ATPase, 9	0.16419	1	0.7749	0
TGGT1_313440	TGME49_313440	Hypothetical protein	0.16445	1	0.46873	0
TGGT1_315900	TGME49_315900	Hypothetical protein	0.16501	1	0.014791	1
TGGT1_301150	TGME49_301150	SAG-related sequence SRS19B	0.16504	1	0.30304	0
TGGT1_221350	TGME49_221350	Ctr copper transporter family protein	0.16505	1	0.60718	0
TGGT1_215895	TGME49_215895	AP2 domain-containing protein	0.16516	1	0.54467	0
TGGT1_257420	TGME49_257420	Hypothetical protein	0.16527	1	0.010784	2
TGGT1_248540	TGME49_248540	Hypothetical protein	0.16551	1	0.92936	0
TGGT1_245432	TGME49_245432	Hypothetical protein	0.16559	2	0.00048716	3
TGGT1_316180	TGME49_316180	Hypothetical protein	0.16562	0	0.33751	0
TGGT1_266910	TGME49_266910	cell-cycle-associated protein kinase GSK, putative	0.16568	2	0.021712	2
TGGT1_225680	TGME49_225680	Hypothetical protein	0.16604	1	0.6817	0
TGGT1_269075	TGME49_269075	Hypothetical protein	0.16606	1	0.80073	0
TGGT1_247760	TGME49_247760	AMP-binding enzyme domain-containing protein	0.16631	1	0.6817	0
TGGT1_248425	TGME49_248425	Hypothetical protein	0.16658	1	0.21518	0
TGGT1_207665	TGME49_207665	kinesin motor domain-containing protein	0.16661	2	0.10973	1
TGGT1_213650	TGME49_213650	ATP-binding domain 1 family protein	0.16674	1	0.95308	0
TGGT1_231770	TGME49_231770	putative alpha-tubulin I	0.16708	1	0.69915	0
TGGT1_271980	TGME49_271980	SAG-related sequence SRS32	0.16718	1	0.8124	0
TGGT1_223400	TGME49_223400	Hypothetical protein	0.16746	1	0.99182	0
TGGT1_293720	TGME49_293720	Hypothetical protein	0.16771	2	0.43081	0
TGGT1_266730	TGME49_266730	leucyl-tRNA synthetase (LeuRS2)	0.16787	1	0.8943	0
TGGT1_266720	TGME49_266720	Hypothetical protein	0.16791	0	0.7749	0
TGGT1_201850	TGME49_201850	WD domain, G-beta repeat-containing protein	0.16806	1	0.46873	0
TGGT1_241010	TGME49_241010	K+ channel tetramerisation domain-containing protein	0.16832	1	0.71578	0
TGGT1_224580	TGME49_224580	RNA recognition motif-containing protein	0.16866	1	0.85771	0
TGGT1_240890	TGME49_240890	6-phosphofructokinase	0.16901	1	0.82413	0
TGGT1_237270	TGME49_237270	Hypothetical protein	0.16902	2	0.96095	0
TGGT1_224935	TGME49_224935	Hypothetical protein	0.16915	1	0.6442	0
TGGT1_245710	TGME49_245710	putative phosphatidylinositol-4-phosphate 5-kinase	0.16918	1	0.075473	1
TGGT1_236030	TGME49_236030	Hypothetical protein	0.1693	1	0.20378	0
TGGT1_297065	TGME49_297065	Hypothetical protein	0.16939	1	0.019032	2
TGGT1_305280	TGME49_305280	Hypothetical protein	0.16946	2	0.05945	1
TGGT1_234540	TGME49_234540	Hypothetical protein	0.16966	2	0.067536	1
TGGT1_226030	TGME49_226030	AGC kinase	0.16968	1	0.94461	0
TGGT1_309790	TGME49_309790	Hypothetical protein	0.16972	0	0.50802	0
TGGT1_231865	TGME49_231865	Hypothetical protein	0.16975	1	0.44956	0
TGGT1_267090	TGME49_267090	Hypothetical protein	0.16992	1	0.11894	1
TGGT1_217560	TGME49_217560	DNA-directed RNA polymerase II RPB10	0.16994	1	0.6255	0
TGGT1_289910	TGME49_289910	Hypothetical protein	0.17	1	0.99455	0
TGGT1_208510	TGME49_208510	Hypothetical protein	0.17048	1	0.16933	0
TGGT1_262020	TGME49_262020	Hypothetical protein	0.17064	1	0.026736	1
TGGT1_290610	TGME49_290610	Hypothetical protein	0.1707	2	0.17204	0
TGGT1_240060	TGME49_240060	Hypothetical protein	0.1708	2	0.17441	0
TGGT1_232660	TGME49_232660	Hsp70 interacting protein HIP	0.17093	2	0.11418	1
TGGT1_203400	TGME49_203400	Hypothetical protein	0.17102	1	0.12692	1
TGGT1_250685	TGME49_250685	Hypothetical protein	0.17105	1	0.90221	0
TGGT1_280510	TGME49_280510	Dpy-30 motif protein	0.17128	1	0.020731	2
TGGT1_286932	TGME49_286932	ATPase family associated with various cellular activities (AAA) domain-containing protein	0.17143	1	0.21439	0
TGGT1_304670	TGME49_304670	leucine rich repeat-containing protein	0.17148	2	0.017298	2
TGGT1_313160	TGME49_313160	Hypothetical protein	0.17154	0	0.1816	0
TGGT1_269400	TGME49_269400	oxidoreductase, short chain dehydrogenase/reductase family protein	0.17185	1	0.74716	0
TGGT1_319740	TGME49_319740	transporter, major facilitator family protein	0.17189	1	0.11933	1
TGGT1_264660	TGME49_264660	SAG-related sequence SRS44	0.17194	2	0.83594	0
TGGT1_259220	TGME49_259220	DEAD/DEAH box helicase domain-containing protein	0.172	0	0.25457	0
TGGT1_203620	TGME49_203620	Hypothetical protein	0.17214	0	0.44956	0
TGGT1_211675	TGME49_211675	Hypothetical protein	0.17219	2	0.97287	0
TGGT1_271220	TGME49_271220	Hypothetical protein	0.17238	1	0.54985	0
TGGT1_314450	TGME49_314450	Hypothetical protein	0.17243	1	0.66324	0
TGGT1_264620	TGME49_264620	Hypothetical protein	0.17272	1	0.90954	0
TGGT1_409970	TGME49_210600	KRUF family protein	0.17281	1	0.6255	0
TGGT1_315240	TGME49_315240	Hypothetical protein	0.17288	0	0.27764	0
TGGT1_247790	TGME49_247790	VRR-NUC domain-containing protein	0.17292	1	0.26987	0
TGGT1_236400	TGME49_236400	Hypothetical protein	0.17313	1	0.66324	0
TGGT1_230605	TGME49_230605	Hypothetical protein	0.17327	0	0.44956	0
TGGT1_357130	#N/A	WD domain, G-beta repeat protein	0.1736	1	0.39231	0
TGGT1_242670	TGME49_242670	Hypothetical protein	0.17385	0	0.30929	0
TGGT1_219080	TGME49_219080	putative edge expressed protein	0.17425	0	0.92309	0
TGGT1_215560	TGME49_215560	histone arginine methyltransferase PRMT5	0.17438	1	0.50802	0
TGGT1_228300	TGME49_228300	CCDC25 protein	0.17469	1	0.20378	0
TGGT1_290960	TGME49_290960	pyruvate phosphate dikinase, pep/pyruvate binding domain-containing protein	0.17475	1	0.6255	0
TGGT1_257360	TGME49_257360	Hypothetical protein	0.17486	1	0.051322	1
TGGT1_301340	TGME49_301340	DnaJ domain-containing protein	0.1749	0	0.35425	0
TGGT1_221610	TGME49_221610	ubiquitin carboxyl-terminal hydrolase	0.17497	1	0.14085	1
TGGT1_306330	TGME49_306330	phospholipase	0.17519	1	0.56815	0
TGGT1_258890	TGME49_258890	Hypothetical protein	0.17529	1	0.043024	1
TGGT1_246230	TGME49_246230	Hypothetical protein	0.17556	2	0.12272	1
TGGT1_318240	TGME49_318240	Tubulin-tyrosine ligase family protein	0.17556	1	0.35425	0
TGGT1_253130	TGME49_253130	transporter, major facilitator family protein	0.17565	1	0.22405	0
TGGT1_263170	TGME49_263170	Hypothetical protein	0.1757	0	0.83594	0
TGGT1_242370	TGME49_242370	Hypothetical protein	0.17577	1	0.6442	0
TGGT1_203135	TGME49_203135	dynein heavy chain family protein	0.1758	1	0.35425	0
TGGT1_319730	TGME49_319730	YOU2 family C2C2 zinc finger protein	0.17585	2	0.97016	0
TGGT1_293860	TGME49_293860	Hypothetical protein	0.17591	1	0.22405	0
TGGT1_295130	TGME49_295130	Hypothetical protein	0.17618	1	0.83594	0
TGGT1_297910	TGME49_297910	Hypothetical protein	0.17621	1	0.43081	0
TGGT1_239620	TGME49_239620	5'-nucleotidase, C-terminal domain-containing protein	0.17628	1	0.31172	0
TGGT1_310173	TGME49_310173	Hypothetical protein	0.17699	1	0.35425	0
TGGT1_241175	TGME49_241175	Hypothetical protein	0.177	1	0.11312	1
TGGT1_301210	TGME49_301210	NAD(P) transhydrogenase subunit beta, putative	0.17703	1	0.30304	0
TGGT1_246910	TGME49_246910	putative histone lysine methyltransferase, SET	0.17728	1	0.14764	1
TGGT1_261680	TGME49_261680	Hypothetical protein	0.17748	1	0.37226	0
TGGT1_295105	TGME49_295105	rhoptry protein, putative	0.17761	1	0.65317	0
TGGT1_271600	TGME49_271600	Hypothetical protein	0.17775	0	0.52836	0
TGGT1_294600	TGME49_294600	Toxoplasma gondii family D protein	0.17801	1	0.73168	0
TGGT1_214420	TGME49_214420	Hypothetical protein	0.17804	2	0.19243	0
TGGT1_305630	TGME49_305630	Hypothetical protein	0.17923	1	0.2396	0
TGGT1_217650	TGME49_217650	Hypothetical protein	0.17943	1	0.54985	0
TGGT1_215050	TGME49_215050	Hypothetical protein	0.17976	1	0.33751	0
TGGT1_223685	TGME49_223685	Hypothetical protein	0.17981	2	0.15756	0
TGGT1_243378	TGME49_243378	Hypothetical protein	0.17986	1	0.2124	0
TGGT1_272650	TGME49_272650	3'5'-cyclic nucleotide phosphodiesterase domain-containing protein	0.17991	1	0.96095	0
TGGT1_244165	TGME49_244170	Hypothetical protein	0.17992	2	0.043462	1
TGGT1_238960	TGME49_238960	EF hand domain-containing protein	0.17995	1	0.69915	0
TGGT1_278240	TGME49_278240	Zn-finger in Ran binding protein and others domain-containing protein	0.18002	1	0.6817	0
TGGT1_318170	TGME49_318170	Hypothetical protein	0.18011	1	0.33751	0
TGGT1_253910	TGME49_253910	Hypothetical protein	0.1803	1	0.46873	0
TGGT1_249550	TGME49_249550	Hypothetical protein	0.18038	1	0.28559	0
TGGT1_289160	TGME49_289160	Hypothetical protein	0.18113	1	0.048019	1
TGGT1_229440	TGME49_229440	zinc finger, C3HC4 type (RING finger) domain-containing protein	0.18138	1	0.60718	0
TGGT1_270805	TGME49_270805	Hypothetical protein	0.18162	1	0.30304	0
TGGT1_315700	TGME49_315700	Hypothetical protein	0.18173	1	0.19056	0
TGGT1_202200	TGME49_202200	Hypothetical protein	0.18184	1	0.9899	0
TGGT1_254700	TGME49_254700	Hypothetical protein	0.18186	0	0.90954	0
TGGT1_232400	TGME49_232400	PAN domain-containing protein	0.18193	1	0.71578	0
TGGT1_294020	TGME49_294020	zinc finger, C3HC4 type (RING finger) domain-containing protein	0.18201	0	0.8124	0
TGGT1_248280	TGME49_248280	Hypothetical protein	0.1824	1	0.21632	0
TGGT1_230555	TGME49_230555	adenylate and guanylate cyclase catalytic domain-containing protein	0.18277	1	0.5708	0
TGGT1_253710	TGME49_253710	Hypothetical protein	0.18282	2	0.50802	0
TGGT1_315770	TGME49_315770	cytochrome p450 superfamily protein	0.18288	1	0.92604	0
TGGT1_262890	TGME49_262890	Hypothetical protein	0.18334	1	0.60718	0
TGGT1_228360	TGME49_228360	putative peptidyl-prolyl isomerase FKBP12	0.18368	2	0.19465	0
TGGT1_313480	TGME49_313480	Hypothetical protein	0.18377	1	0.81821	0
TGGT1_255420	TGME49_255420	Hypothetical protein	0.18389	1	0.41166	0
TGGT1_216660	TGME49_216660	Hypothetical protein	0.18418	1	0.012376	1
TGGT1_231175	TGME49_231175	Hypothetical protein	0.18433	2	0.99613	0
TGGT1_249200	TGME49_249200	Ctr copper transporter family protein	0.18464	1	0.0023788	2
TGGT1_311700	TGME49_311700	Hypothetical protein	0.18475	1	0.69915	0
TGGT1_232600	TGME49_232600	phospholipase, patatin family protein	0.18479	1	0.73168	0
TGGT1_240770	TGME49_240770	cytochrome b5 family heme/steroid binding domain-containing protein	0.18501	1	0.010327	1
TGGT1_237060	TGME49_237060	Hypothetical protein	0.18505	1	0.43081	0
TGGT1_225435	TGME49_225435	Hypothetical protein	0.18527	1	0.19268	0
TGGT1_312370	TGME49_312370	RNA pseudouridine synthase superfamily protein	0.18531	1	0.6255	0
TGGT1_234940	TGME49_234940	Hypothetical protein	0.18535	1	0.43081	0
TGGT1_288340	TGME49_288340	UBX domain-containing protein	0.18553	1	0.39231	0
TGGT1_215070	TGME49_215070	ferodoxin FD	0.18556	0	0.91631	0
TGGT1_249870	TGME49_249870	Hypothetical protein	0.18579	1	0.072415	1
TGGT1_219678	TGME49_219678	Hypothetical protein	0.1858	1	0.20378	0
TGGT1_253650	TGME49_253650	DnaJ C terminal region domain-containing protein	0.186	1	0.73168	0
TGGT1_233842	TGME49_233842	Hypothetical protein	0.18614	2	0.1239	1
TGGT1_291340	TGME49_291340	Hypothetical protein	0.18647	1	0.52836	0
TGGT1_227430	TGME49_227430	transmembrane amino acid transporter protein	0.18678	1	0.007248	2
TGGT1_214260	TGME49_214260	putative alpha-glucan water dikinase 1	0.18719	1	0.96432	0
TGGT1_218820	TGME49_218820	alba 2	0.18748	2	0.0040108	2
TGGT1_314265	TGME49_314265	Hypothetical protein	0.18781	1	0.5895	0
TGGT1_263380	TGME49_263380	Dullard family phosphatase domain-containing protein	0.18804	1	0.91631	0
TGGT1_267045	TGME49_267045	Ras family protein	0.18848	1	0.0072079	2
TGGT1_286485	TGME49_286485	Hypothetical protein	0.1889	2	0.15295	1
TGGT1_230200	TGME49_230200	Hypothetical protein	0.18965	1	0.031641	1
TGGT1_239570	TGME49_239570	Hypothetical protein	0.18965	1	0.74716	0
TGGT1_223450A	TGME49_223450	ubiquitin carboxyl-terminal hydrolase	0.18983	1	0.5895	0
TGGT1_216030B	TGME49_216030	hypothetical protein	0.18985	1	0.69915	0
TGGT1_203430	TGME49_203430	Hypothetical protein	0.19006	1	0.78833	0
TGGT1_252090	TGME49_252090	Hypothetical protein	0.19014	1	0.74716	0
TGGT1_256990	TGME49_256990	glycyl-tRNA synthetase	0.19022	0	0.6817	0
TGGT1_257460	TGME49_257460	Hypothetical protein	0.1903	1	0.10758	1
TGGT1_203500	TGME49_203500	alanine dehydrogenase/pyridine nucleotide transhydrogenase domain-containing protein	0.19041	1	0.33751	0
TGGT1_306620	TGME49_306620	AP2 domain transcription factor AP2IX-9	0.19048	2	0.1209	1
TGGT1_236040	TGME49_236040	fructose-1,6-bisphosphate aldolase	0.19049	1	0.1816	0
TGGT1_272260	TGME49_272260	Dpy-30 motif protein	0.19105	1	0.20378	0
TGGT1_270655	TGME49_270655	Hypothetical protein	0.19149	1	0.58639	0
TGGT1_214900	TGME49_214900	Hypothetical protein	0.19152	1	0.52836	0
TGGT1_230920	TGME49_230920	adaptor complexes medium subunit family protein	0.19167	1	0.0015185	2
TGGT1_316780	TGME49_316780	Hypothetical protein	0.19175	0	0.54985	0
TGGT1_315490	TGME49_315490	rhoptry protein ROP10	0.19179	1	0.2396	0
TGGT1_210345	TGME49_210345	Hypothetical protein	0.19188	1	0.69915	0
TGGT1_286240	TGME49_286240	putative kelch repeat protein	0.19192	2	0.071052	1
TGGT1_204290	TGME49_204290	Hypothetical protein	0.19202	1	0.85771	0
TGGT1_216610	TGME49_216610	ribosomal RNA large subunit methyltransferase J protein	0.19203	1	0.97016	0
TGGT1_260580	TGME49_260580	Hypothetical protein	0.19224	1	0.37226	0
TGGT1_208310	TGME49_208310	Hypothetical protein	0.19264	1	0.69915	0
TGGT1_219840	TGME49_219840	Hypothetical protein	0.19265	0	0.28559	0
TGGT1_297390	TGME49_297390	Hypothetical protein	0.193	0	0.22405	0
TGGT1_220212	TGME49_220212	pseudouridine synthase	0.19301	1	0.6442	0
TGGT1_218900	TGME49_218900	Hypothetical protein	0.19307	1	0.8124	0
TGGT1_226500	TGME49_226500	Hypothetical protein	0.19335	1	0.8124	0
TGGT1_305770	TGME49_305770	ABC transporter, ATP-binding domain-containing protein	0.19352	0	0.01735	2
TGGT1_239560	TGME49_239560	myosin E	0.19381	1	1	0
TGGT1_258010	TGME49_258010	putative calcium signaling protein kinase RAD53	0.19429	1	0.7244	0
TGGT1_316520	TGME49_316520	1,4-alpha-glucan-branching enzyme	0.19439	1	0.2143	0
TGGT1_202300	TGME49_202300	putative inosine triphosphate pyrophosphatase	0.19451	1	0.46873	0
TGGT1_284550	TGME49_284550	EF hand domain-containing protein	0.19454	1	0.22405	0
TGGT1_313840	TGME49_313840	Hypothetical protein	0.1947	1	0.78833	0
TGGT1_247010	TGME49_247010	Hypothetical protein	0.19527	1	0.14008	1
TGGT1_292950	TGME49_292950	Hypothetical protein	0.19549	0	0.8124	0
TGGT1_242310	TGME49_242310	Hypothetical protein	0.196	0	0.32048	0
TGGT1_254770	TGME49_254770	Ser/Thr phosphatase family protein	0.19612	1	0.12357	1
TGGT1_213810	TGME49_213810	iron-sulfur cluster protein ISCA	0.19627	0	0.1816	0
TGGT1_204460	TGME49_204460	putative hydroxymethylglutaryl-CoA lyase	0.19647	0	0.164	0
TGGT1_229240	TGME49_229240	Hypothetical protein	0.19656	1	0.10427	1
TGGT1_315855	TGME49_315855	Hypothetical protein	0.19679	1	0.067843	1
TGGT1_204270	TGME49_204270	Hypothetical protein	0.197	1	0.41166	0
TGGT1_289610	TGME49_289610	Hypothetical protein	0.19701	2	0.081514	1
TGGT1_249365	TGME49_249365	Hypothetical protein	0.1971	1	0.50802	0
TGGT1_249890	TGME49_249890	Hypothetical protein	0.19721	1	0.1816	0
TGGT1_295100	TGME49_295100	Hypothetical protein	0.19723	1	0.36079	0
TGGT1_264870	TGME49_264870	Sodium:neurotransmitter symporter family protein	0.19749	1	0.047829	1
TGGT1_202285	TGME49_202285	EGF family domain-containing protein	0.19779	1	0.80341	0
TGGT1_206460	TGME49_206460	Hypothetical protein	0.19781	1	0.15284	1
TGGT1_311375	TGME49_311375	Hypothetical protein	0.19792	2	0.22405	0
TGGT1_310275	TGME49_310275	Hypothetical protein	0.19801	0	0.50802	0
TGGT1_264748	TGME49_264748	Hypothetical protein	0.1981	1	0.25457	0
TGGT1_239480	TGME49_239480	RNB family domain-containing protein	0.19817	0	0.22405	0
TGGT1_257720	TGME49_257720	putative proton ATPase	0.19834	0	0.84727	0
TGGT1_214550	TGME49_214550	Hypothetical protein	0.19848	2	0.07026	1
TGGT1_319935	TGME49_319935	Hypothetical protein	0.19865	1	0.28559	0
TGGT1_221500	TGME49_221500	dual specificity phosphatase, catalytic domain-containing protein	0.19873	0	0.30304	0
TGGT1_312100	TGME49_312100	plasma membrane-type Ca(2+)-ATPase A1 PMCAA1	0.19899	1	0.41166	0
TGGT1_230118	TGME49_230118	Hypothetical protein	0.19925	1	0.90062	0
TGGT1_249780	TGME49_249780	Hypothetical protein	0.19927	1	0.17387	0
TGGT1_408800	TGME49_277240	NTPase	0.19934	2	0.018379	1
TGGT1_211720	TGME49_211720	AP2 domain transcription factor AP2IV-5	0.19962	1	0.17325	0
TGGT1_299240	TGME49_299240	Hypothetical protein	0.19964	1	0.69029	0
TGGT1_264050	TGME49_264050	ubiquitin-conjugating enzyme subfamily protein	0.19968	0	0.78833	0
TGGT1_292160	TGME49_292160	Hypothetical protein	0.20002	0	0.90954	0
TGGT1_202460	TGME49_202460	diacylglycerol kinase accessory domain (presumed) domain-containing protein	0.20025	0	0.8856	0
TGGT1_232000	TGME49_232000	Hypothetical protein	0.2003	2	0.00921	2
TGGT1_299220	TGME49_299220	Hypothetical protein	0.20052	0	0.46873	0
TGGT1_201180B	TGME49_201180	hypothetical protein	0.20081	1	0.040562	1
TGGT1_203110	TGME49_203110	putative citrate synthase	0.20091	1	0.12462	1
TGGT1_218230	TGME49_218230	putative histone lysine methyltransferase, SET	0.20108	1	0.91631	0
TGGT1_264630	TGME49_264630	Hypothetical protein	0.20122	1	0.30304	0
TGGT1_313650	TGME49_313650	Hypothetical protein	0.20159	2	0.0010405	3
TGGT1_219120	TGME49_219120	zinc finger (CCCH type) motif-containing protein	0.20171	1	0.8943	0
TGGT1_294180	TGME49_294180	tRNA -methyltransferase family protein	0.20174	1	0.92936	0
TGGT1_314042	TGME49_314042	putative cytochrome c1 heme lyase	0.20186	1	0.2396	0
TGGT1_313673	TGME49_313673	Hypothetical protein	0.20219	1	0.54985	0
TGGT1_225730	TGME49_225730	putative membrane protein	0.20246	0	0.32048	0
TGGT1_285300	TGME49_285300	Hypothetical protein	0.20269	1	0.90954	0
TGGT1_311160	TGME49_311160	PWI domain-containing protein	0.20273	1	0.016273	2
TGGT1_242040	TGME49_242040	Hypothetical protein	0.20288	1	0.60718	0
TGGT1_310430B	#N/A	Hsp90 domain-containing protein	0.20315	0	0.1816	0
TGGT1_202070	TGME49_202070	Hypothetical protein	0.20318	1	0.25457	0
TGGT1_209280	TGME49_209280	Hypothetical protein	0.20326	1	0.12703	1
TGGT1_294705	TGME49_294705	Hypothetical protein	0.20359	1	3.3367e-05	4
TGGT1_306900	TGME49_306900	NOL1/NOP2/sun family protein	0.20371	1	0.73168	0
TGGT1_278690	TGME49_278690	cpw-wpc domain-containing protein	0.20379	1	0.15329	1
TGGT1_224740	TGME49_224740	Hypothetical protein	0.20404	1	0.1816	0
TGGT1_257500	TGME49_257500	Hypothetical protein	0.20406	1	0.96095	0
TGGT1_261540	TGME49_261540	DNA-directed RNA polymerase I RPAC2	0.20427	0	0.50802	0
TGGT1_264860	TGME49_264860	zinc finger, C3HC4 type (RING finger) domain-containing protein	0.20448	1	0.5895	0
TGGT1_252330	TGME49_252330	Hypothetical protein	0.20453	1	0.97287	0
TGGT1_200010	TGME49_200010	Hypothetical protein	0.20476	1	0.023673	1
TGGT1_211860	TGME49_211860	Hypothetical protein	0.2048	1	0.6817	0
TGGT1_262575	TGME49_262575	Hypothetical protein	0.20499	0	0.091941	1
TGGT1_239780	TGME49_239780	Hypothetical protein	0.20499	1	0.8943	0
TGGT1_319890	TGME49_319890	Hypothetical protein	0.20538	0	0.6442	0
TGGT1_225570	TGME49_225570	Hypothetical protein	0.20604	1	0.84727	0
TGGT1_306230	TGME49_306230	Hypothetical protein	0.20621	1	0.60718	0
TGGT1_290240	TGME49_290240	Hypothetical protein	0.20686	1	0.84727	0
TGGT1_316360	TGME49_316360	Hypothetical protein	0.2069	2	0.32048	0
TGGT1_212990	TGME49_212990	Hypothetical protein	0.20715	1	0.84727	0
TGGT1_238440	TGME49_238440	SAG-related sequence SRS22A	0.20718	1	0.83594	0
TGGT1_318675	TGME49_318675	3'5'-cyclic nucleotide phosphodiesterase domain-containing protein	0.20724	1	0.60513	0
TGGT1_248290	TGME49_248290	WD domain, G-beta repeat-containing protein	0.20725	1	0.32048	0
TGGT1_200360	TGME49_200360	Hypothetical protein	0.20746	1	0.19225	0
TGGT1_251820	TGME49_251820	Hypothetical protein	0.2078	1	0.90221	0
TGGT1_205250	TGME49_205250	rhoptry protein ROP18	0.20787	1	0.52836	0
TGGT1_224760	TGME49_224760	SAG-related sequence SRS40E	0.20788	1	0.072841	1
TGGT1_205720	TGME49_205720	Adenosine/AMP deaminase domain-containing protein	0.208	1	0.046257	1
TGGT1_307000	TGME49_307000	Hypothetical protein	0.2082	1	0.32048	0
TGGT1_227600	TGME49_227600	ribosomal protein RPL34	0.2083	0	0.32048	0
TGGT1_264940	TGME49_264940	kelch repeat-containing protein	0.20831	1	0.6255	0
TGGT1_214090	TGME49_214090	signal peptidase	0.20845	1	0.98488	0
TGGT1_255195	TGME49_255195	Hypothetical protein	0.20854	1	0.83594	0
TGGT1_255990	TGME49_255990	Hypothetical protein	0.20863	1	0.25457	0
TGGT1_216230	TGME49_216230	Hypothetical protein	0.20888	0	0.26987	0
TGGT1_216180	TGME49_216180	Hypothetical protein	0.20892	1	0.6817	0
TGGT1_273720	TGME49_273720	Hypothetical protein	0.20934	1	0.71578	0
TGGT1_230470	TGME49_230470	putative rhoptry kinase family protein ROP46	0.2094	1	0.018034	2
TGGT1_229250B	#N/A	ribosomal protein RPL28	0.20955	0	0.60718	0
TGGT1_254340	TGME49_254340	Hypothetical protein	0.20998	0	0.87624	0
TGGT1_219682	TGME49_219682	putative pyruvate dehydrogenase kinase	0.21049	1	0.30304	0
TGGT1_258220	TGME49_258220	Hypothetical protein	0.21059	1	0.69915	0
TGGT1_209970	TGME49_209970	Spc97 / Spc98 family protein	0.21073	0	0.6442	0
TGGT1_214080	TGME49_214080	toxofilin	0.21081	1	0.01083	2
TGGT1_244030	TGME49_244030	inner membrane complex protein IMC3	0.21082	2	0.17428	0
TGGT1_297790	TGME49_297790	Hypothetical protein	0.2109	1	0.25457	0
TGGT1_216420	TGME49_216420	Hypothetical protein	0.21125	1	0.058107	1
TGGT1_294630	TGME49_294630	Hypothetical protein	0.21139	1	0.26245	0
TGGT1_205050	TGME49_205050	Hypothetical protein	0.21158	2	0.5708	0
TGGT1_299080	TGME49_299080	VTC domain-containing protein	0.21163	0	0.69915	0
TGGT1_200350	TGME49_200350	subtilisin SUB3	0.21183	1	0.017774	2
TGGT1_282220	TGME49_282220	AP2 domain transcription factor AP2VIIa-9	0.21196	1	0.5895	0
TGGT1_216190	TGME49_216190	Hypothetical protein	0.21206	1	0.69915	0
TGGT1_409630	#N/A	toxoplasma gondii family E protein	0.21208	1	0.085139	1
TGGT1_242770	TGME49_242770	Hypothetical protein	0.21214	1	0.5895	0
TGGT1_273200	TGME49_273200	Hypothetical protein	0.21215	1	0.69915	0
TGGT1_310400	TGME49_310400	glycosyl transferase family 8 protein	0.21242	1	0.78833	0
TGGT1_258870B	TGME49_258870	Hypothetical protein	0.21245	1	0.6817	0
TGGT1_209430	TGME49_209430	putative 40S ribosomal protein S4	0.21256	0	0.92936	0
TGGT1_201750	TGME49_201750	Tctex-1 family protein	0.21273	1	0.1088	1
TGGT1_299120	TGME49_299120	Hypothetical protein	0.21282	1	0.073648	1
TGGT1_219348	TGME49_219348	SAG-related sequence SRS55M	0.21295	1	0.28559	0
TGGT1_248690	TGME49_248690	Hypothetical protein	0.21302	1	0.73168	0
TGGT1_281380	TGME49_281380	Hypothetical protein	0.21313	1	0.69915	0
TGGT1_283855	TGME49_283855	Hypothetical protein	0.21319	0	0.26987	0
TGGT1_216335	TGME49_216335	Hypothetical protein	0.21336	1	0.44956	0
TGGT1_289490	TGME49_289490	serine/threonine specific protein phosphatase	0.21344	1	0.28559	0
TGGT1_282055	TGME49_282055	protein phosphatase PP2C-hn	0.21345	1	0.74716	0
TGGT1_269310	TGME49_269310	Hypothetical protein	0.21359	1	0.41166	0
TGGT1_273040	TGME49_273040	Hypothetical protein	0.21367	1	0.95709	0
TGGT1_210740	TGME49_210740	Hypothetical protein	0.21395	1	0.98488	0
TGGT1_316510	TGME49_316510	Hypothetical protein	0.21403	1	0.035007	1
TGGT1_288050	TGME49_288050	intraflagellar transport protein 172, putative	0.21409	1	0.063926	1
TGGT1_233310	TGME49_233310	putative peptidase D	0.21411	1	0.26987	0
TGGT1_311440	TGME49_311440	SAG-related sequence SRS50	0.21415	2	0.088919	1
TGGT1_234510	TGME49_234510	ankyrin repeat-containing protein_TgACBP2 Mbio paper	0.21428	1	0.90954	0
TGGT1_293710	TGME49_293710	Zn-finger in Ran binding protein and others domain-containing protein	0.21432	1	0.9348	0
TGGT1_242870	TGME49_242870	putative histone lysine methyltransferase, SET	0.21439	1	0.43081	0
TGGT1_217510	TGME49_217510	Hypothetical protein	0.21519	1	0.84727	0
TGGT1_320105	TGME49_320105	Hypothetical protein	0.21532	1	0.13479	1
TGGT1_202940	TGME49_202940	Hypothetical protein	0.21534	1	0.60718	0
TGGT1_225920	TGME49_225920	Hypothetical protein	0.21556	1	0.01674	2
TGGT1_201100	TGME49_201100	Hypothetical protein	0.21568	1	0.19443	0
TGGT1_260400	TGME49_260400	Hypothetical protein	0.21569	1	0.0086543	2
TGGT1_271100	TGME49_271100	NUC153 domain-containing protein	0.21612	0	0.46873	0
TGGT1_264170	TGME49_264170	Hypothetical protein	0.21652	1	0.30304	0
TGGT1_206415	TGME49_206415	myosin K	0.21666	0	0.41166	0
TGGT1_224310	TGME49_224310	DHHC zinc finger domain-containing protein	0.21689	1	0.01727	1
TGGT1_292335	TGME49_292335	Hypothetical protein	0.21707	1	0.10071	1
TGGT1_291910	TGME49_291910	Hypothetical protein	0.21732	2	0.016688	2
TGGT1_202800	TGME49_202800	putative cytochrome c oxidase assembly protein COX11	0.21741	0	0.46873	0
TGGT1_269425	TGME49_269425	Hypothetical protein	0.21759	2	0.018342	2
TGGT1_243180	TGME49_243180	Toxoplasma gondii family A protein	0.21761	1	0.43081	0
TGGT1_294820	TGME49_294820	putative type I fatty acid synthase	0.21779	1	0.92309	0
TGGT1_213850	TGME49_213850	MORN repeat-containing protein	0.21824	1	0.30304	0
TGGT1_217640	TGME49_217640	Hypothetical protein	0.2185	1	0.059997	1
TGGT1_263250	TGME49_263250	Pb-fam-5 protein	0.21878	1	0.50802	0
TGGT1_282230	TGME49_282230	sulfate adenylyltransferase/adenylylsulfate kinase	0.21888	1	0.43081	0
TGGT1_207940	TGME49_207940	putative ribosomal protein S9	0.21895	0	0.91631	0
TGGT1_206690	TGME49_206690	glideosome-associated protein with multiple-membrane spans GAPM2B	0.21901	1	0.95308	0
TGGT1_255190	TGME49_255190	myosin C	0.21912	2	1	0
TGGT1_252295	TGME49_252295	Hypothetical protein	0.2192	1	0.13489	1
TGGT1_210095	TGME49_210095	Hypothetical protein	0.21935	1	0.8856	0
TGGT1_208750	TGME49_208750	RWD domain-containing protein	0.21937	1	0.87624	0
TGGT1_269320	TGME49_269320	Hypothetical protein	0.21992	1	0.057191	1
TGGT1_246070	TGME49_246070	SAG-related sequence SRS56	0.22015	2	0.30304	0
TGGT1_209580	TGME49_209580	RNA methylase family UPF0020 protein	0.22019	0	0.26987	0
TGGT1_270580	TGME49_270580	HECT-domain (ubiquitin-transferase) domain-containing protein	0.22031	0	0.5708	0
TGGT1_312120	TGME49_312120	Hypothetical protein	0.22061	1	0.41166	0
TGGT1_219780	TGME49_219780	Hypothetical protein	0.22064	0	0.43343	0
TGGT1_232010	TGME49_232010	protein phosphatase 2C domain-containing protein	0.22085	1	0.33751	0
TGGT1_254310	TGME49_254310	Hypothetical protein	0.22086	1	0.95308	0
TGGT1_206440	TGME49_206440	cpw-wpc domain-containing protein	0.22094	1	0.12893	1
TGGT1_205402	TGME49_205402	SNF2 family N-terminal domain-containing protein	0.22107	1	0.10034	1
TGGT1_313290	TGME49_313290	MORN repeat-containing protein	0.22127	1	0.90954	0
TGGT1_270680	TGME49_270680	Hypothetical protein	0.22129	1	0.018509	2
TGGT1_293890	TGME49_293890	intraflagellar transport 80 family protein	0.22137	1	0.073591	1
TGGT1_262510	TGME49_262510	putative GTP-binding protein engB	0.22155	0	0.6255	0
TGGT1_312380	TGME49_312380	tetratricopeptide repeat-containing protein	0.22222	1	0.1617	0
TGGT1_227400	TGME49_227400	Hypothetical protein	0.22249	1	0.1816	0
TGGT1_258810	TGME49_258810	SAG-related sequence SRS27B	0.22253	1	0.21277	0
TGGT1_288700	TGME49_288700	RecF/RecN/SMC N terminal domain-containing protein	0.22258	0	0.43081	0
TGGT1_236080	TGME49_236080	replication factor-a protein 1 (rpa1) subfamily protein	0.22258	0	0.48865	0
TGGT1_266130	TGME49_266130	peroxiredoxin PRX2	0.22269	1	0.1816	0
TGGT1_267150	TGME49_267150	SAG-related sequence SRS38C	0.2228	1	0.033646	1
TGGT1_213560	TGME49_213560	Hypothetical protein	0.22296	1	0.040757	1
TGGT1_319520	TGME49_319520	Hypothetical protein	0.22312	0	0.90221	0
TGGT1_255910	TGME49_255910	PfMNL-2 CISD1 family iron-sulfur protein, putative	0.22325	1	0.068161	1
TGGT1_225200	TGME49_225200	Hypothetical protein	0.22334	0	0.43081	0
TGGT1_215165	TGME49_215165	Hypothetical protein	0.22339	1	0.15696	0
TGGT1_297850	TGME49_297850	Branched-chain-amino-acid aminotransferase	0.22359	0	0.02108	2
TGGT1_254840	TGME49_254840	tetratricopeptide repeat-containing protein	0.22359	0	0.6817	0
TGGT1_285825	TGME49_285825	Hypothetical protein	0.2237	1	0.10367	1
TGGT1_309150	TGME49_309150	Hypothetical protein	0.2239	1	0.5895	0
TGGT1_311830	TGME49_311830	Hypothetical protein	0.22413	1	0.6255	0
TGGT1_308075	TGME49_308075	Hypothetical protein	0.22424	1	0.80073	0
TGGT1_305530	TGME49_305530	Hypothetical protein	0.22431	1	0.13145	1
TGGT1_255480	TGME49_255480	thioredoxin domain-containing protein	0.2244	1	0.05831	1
TGGT1_245760	TGME49_245760	Hypothetical protein	0.22476	1	0.050277	1
TGGT1_247590	TGME49_247590	methyltransferase domain-containing protein	0.22501	1	0.37226	0
TGGT1_257480	TGME49_257480	NADP-dependent succinate-semialdehyde dehydrogenase	0.2253	1	0.87624	0
TGGT1_214220	TGME49_214220	Hypothetical protein	0.22531	1	0.14531	1
TGGT1_200270	TGME49_200270	PApple domain-containing protein	0.22564	1	0.41166	0
TGGT1_234507	TGME49_234507	Hypothetical protein	0.22575	1	0.80073	0
TGGT1_228200	TGME49_228200	vacuolar (h+)-atpase g subunit protein	0.22587	0	0.2396	0
TGGT1_272590	TGME49_272590	Hypothetical protein	0.22595	1	0.50802	0
TGGT1_286110	TGME49_286110	Hypothetical protein	0.226	1	0.39231	0
TGGT1_286170	TGME49_286170	Hypothetical protein	0.22609	0	0.15144	1
TGGT1_293620	TGME49_293620	Hypothetical protein	0.22655	1	0.6817	0
TGGT1_202620	TGME49_202620	Hypothetical protein	0.22655	1	0.80073	0
TGGT1_267990	TGME49_267990	Hypothetical protein	0.22663	1	0.95308	0
TGGT1_248160	TGME49_248160	Hypothetical protein	0.22671	1	0.5895	0
TGGT1_294898	TGME49_294898	tetratricopeptide repeat-containing protein	0.22688	1	0.43081	0
TGGT1_269300	TGME49_269300	lipase	0.22768	0	0.66324	0
TGGT1_310760	TGME49_310760	protein phosphatase 2C domain-containing protein	0.22775	1	0.50802	0
TGGT1_254070	TGME49_254070	Hypothetical protein	0.22784	1	0.80073	0
TGGT1_202340	TGME49_202340	proline dehydrogenase	0.228	0	0.90788	0
TGGT1_304700	TGME49_304700	Hypothetical protein	0.22825	0	0.20378	0
TGGT1_222980	TGME49_222980	Hypothetical protein	0.22857	1	0.12242	1
TGGT1_252385	TGME49_252385	Hypothetical protein	0.22859	1	0.8856	0
TGGT1_222250	TGME49_222250	Hypothetical protein	0.22873	1	0.12673	1
TGGT1_262880	TGME49_262880	Hypothetical protein	0.22891	0	0.26158	0
TGGT1_219470	TGME49_219470	Hypothetical protein	0.22914	1	0.055901	1
TGGT1_293430	TGME49_293430	Hypothetical protein	0.22922	1	0.039511	1
TGGT1_241830	TGME49_241830	peptidyl-prolyl cis-trans isomerase	0.2296	1	0.35425	0
TGGT1_211080	TGME49_211080	Hypothetical protein	0.22996	1	0.35425	0
TGGT1_249740	TGME49_249740	translation machinery associated tma7 protein	0.23008	1	0.030696	1
TGGT1_288030	TGME49_288030	Hypothetical protein	0.23012	1	0.33751	0
TGGT1_233065	TGME49_233050	3'5'-cyclic nucleotide phosphodiesterase domain-containing protein	0.2304	1	0.54985	0
TGGT1_286060	TGME49_286060	tricarboxylate carrier protein	0.23048	1	0.13329	1
TGGT1_267642	TGME49_267642	Hypothetical protein	0.23085	1	0.48865	0
TGGT1_307060	TGME49_307060	Hypothetical protein	0.23109	1	0.69915	0
TGGT1_239820	TGME49_239820	D-3-phosphoglycerate dehydrogenase	0.2311	1	0.80073	0
TGGT1_250750	TGME49_250750	tRNA (uracil-5-)-methyltransferase	0.23152	1	0.97016	0
TGGT1_311860	TGME49_311860	Hypothetical protein	0.23167	0	0.30304	0
TGGT1_243700	TGME49_243700	Hypothetical protein	0.23169	1	0.22405	0
TGGT1_240080	TGME49_240080	Hypothetical protein	0.23193	0	0.54985	0
TGGT1_230663	TGME49_230663	Hypothetical protein	0.23205	1	0.94461	0
TGGT1_320720	TGME49_320720	Hypothetical protein	0.23233	1	0.6442	0
TGGT1_297360	TGME49_297360	Hypothetical protein	0.23233	1	0.93999	0
TGGT1_262730	TGME49_262730	rhoptry protein ROP16	0.23244	1	0.064026	1
TGGT1_227875	TGME49_227875	Hypothetical protein	0.23263	1	0.21664	0
TGGT1_297970	TGME49_297970	aspartyl aminopeptidase	0.2329	1	0.26987	0
TGGT1_245590B	TGME49_245590	rhomboid protease ROM6	0.23299	1	0.070048	1
TGGT1_281470	TGME49_281470	Hypothetical protein	0.23311	1	0.92309	0
TGGT1_250220	TGME49_250220	Hypothetical protein	0.23314	1	0.54985	0
TGGT1_279540	TGME49_279540	Hypothetical protein	0.23318	1	0.16096	0
TGGT1_225460	TGME49_225460	Hypothetical protein	0.23319	1	0.44956	0
TGGT1_360740	#N/A	hypothetical protein	0.23372	1	0.60718	0
TGGT1_292235	TGME49_292235	Hypothetical protein	0.23397	0	0.41505	0
TGGT1_239855	TGME49_239855	Ras-associated protein Rap1 isoform 1 family protein	0.23405	1	0.78833	0
TGGT1_245752	TGME49_245752	WD domain, G-beta repeat-containing protein	0.23411	1	0.69915	0
TGGT1_204000	TGME49_204000	Hypothetical protein	0.23417	1	0.7749	0
TGGT1_259030	TGME49_259030	Hypothetical protein	0.23422	1	0.11397	1
TGGT1_293258	TGME49_293258	Hypothetical protein	0.23425	1	0.061712	1
TGGT1_278770	TGME49_278770	Hypothetical protein	0.23437	1	0.41166	0
TGGT1_207360	TGME49_207360	Hypothetical protein	0.23444	1	0.84727	0
TGGT1_309410	TGME49_309410	AP2 domain transcription factor AP2XI-1	0.23453	1	0.52836	0
TGGT1_202900	TGME49_202900	zinc finger (CCCH type) motif-containing protein	0.23487	1	0.11742	1
TGGT1_312210	TGME49_312210	Hypothetical protein	0.2349	0	0.2396	0
TGGT1_309200	TGME49_309200	zinc finger (CCCH type) motif-containing protein	0.23523	1	0.029307	1
TGGT1_292350	TGME49_292350	Hypothetical protein	0.23531	1	0.80073	0
TGGT1_265030	TGME49_265030	Hypothetical protein	0.23541	1	0.0077637	2
TGGT1_265005	TGME49_265005	Hypothetical protein	0.23546	1	0.66324	0
TGGT1_246650	TGME49_246650	DHHC zinc finger domain-containing protein	0.23568	1	0.0093896	2
TGGT1_214280	TGME49_214280	phosphoadenosine phosphosulfate reductase family protein	0.23584	0	0.32048	0
TGGT1_221630	TGME49_221630	Hypothetical protein	0.23607	1	0.69915	0
TGGT1_236940	TGME49_236940	Hypothetical protein	0.23615	0	0.66324	0
TGGT1_203460	TGME49_203460	Hypothetical protein	0.23672	0	0.96739	0
TGGT1_250760	TGME49_250760	pentatricopeptide repeat domain-containing protein	0.23713	1	0.15957	0
TGGT1_320150	TGME49_320150	elongation factor Tu GTP binding domain-containing protein	0.23732	1	0.6255	0
TGGT1_280680	TGME49_280680	Hypothetical protein	0.23749	1	0.6442	0
TGGT1_243110	TGME49_243110	Hypothetical protein	0.23815	1	0.6255	0
TGGT1_289890	TGME49_289890	Hypothetical protein	0.23824	0	0.1816	0
TGGT1_254135	TGME49_254135	Hypothetical protein	0.23835	0	0.74716	0
TGGT1_233260	TGME49_233260	putative GTP-binding protein	0.23835	1	0.94461	0
TGGT1_313970	TGME49_313970	Phytanoyl-CoA dioxygenase (PhyH) superfamily protein	0.23878	0	0.5708	0
TGGT1_212240	TGME49_212240	putative beta-1 tubulin	0.23903	1	0.08141	1
TGGT1_310055	TGME49_310055	Hypothetical protein	0.23907	1	0.23242	0
TGGT1_297680	TGME49_297680	putative calmodulin	0.23922	1	0.33751	0
TGGT1_235183	TGME49_235183	PAN domain-containing protein	0.23968	1	0.69915	0
TGGT1_309550	TGME49_309550	Hypothetical protein	0.24052	1	0.66324	0
TGGT1_283760	TGME49_283760	Hypothetical protein	0.24069	0	0.20378	0
TGGT1_202580	TGME49_202580	ATPase, AAA family protein	0.24069	1	0.86714	0
TGGT1_298060	TGME49_298060	Toxoplasma gondii family C protein	0.24075	2	0.16609	0
TGGT1_227350	TGME49_227350	Hypothetical protein	0.24095	0	0.081618	1
TGGT1_409570	TGME49_243130	putative toxoplasma gondii family A protein	0.24115	1	0.35425	0
TGGT1_310170	TGME49_310170	Hypothetical protein	0.24124	1	0.73168	0
TGGT1_200300	TGME49_200300	Hypothetical protein	0.24129	1	0.091631	1
TGGT1_209570	TGME49_209570	suppressor of mitotic defects protein	0.24139	1	0.9348	0
TGGT1_319360	TGME49_319360	SAG-related sequence SRS17A	0.24141	1	0.30304	0
TGGT1_249540	TGME49_249540	Hypothetical protein	0.24147	1	0.8943	0
TGGT1_231430	TGME49_231430	putative oligosaccharyl transferase stt3 protein	0.24151	0	0.39231	0
TGGT1_232955	TGME49_232955	Hypothetical protein	0.24164	1	0.39231	0
TGGT1_304660	TGME49_304660	prostaglandin-E synthase	0.24168	1	0.35425	0
TGGT1_304900	TGME49_304900	Hypothetical protein	0.24169	0	0.6442	0
TGGT1_226985	TGME49_226985	Hypothetical protein	0.24184	1	0.6442	0
TGGT1_221840	TGME49_221840	Hypothetical protein	0.24185	1	0.69915	0
TGGT1_289060	TGME49_289060	Hypothetical protein	0.24204	1	0.97287	0
TGGT1_258350	TGME49_258350	Hypothetical protein	0.24215	1	0.84727	0
TGGT1_286760	TGME49_286760	Hypothetical protein	0.24252	1	0.30304	0
TGGT1_207930	TGME49_207930	phosphatidylethanolamine-binding protein	0.24271	0	0.35425	0
TGGT1_231605	TGME49_231605	Hypothetical protein	0.24303	0	0.37919	0
TGGT1_261710	TGME49_261710	ankyrin repeat-containing protein	0.24309	1	0.69915	0
TGGT1_272415	TGME49_272415	Hypothetical protein	0.24325	1	0.028302	1
TGGT1_294560	TGME49_294560	rhoptry kinase family protein ROP37 (incomplete catalytic triad)	0.24342	1	0.69915	0
TGGT1_251750	TGME49_251750	MORN repeat-containing protein	0.24361	2	0.11837	1
TGGT1_226532	TGME49_226532	Hypothetical protein	0.24361	1	0.74716	0
TGGT1_234590	TGME49_234590	Hypothetical protein	0.24367	1	0.39231	0
TGGT1_205230	TGME49_205230	Hypothetical protein	0.24401	1	0.034478	1
TGGT1_293180	TGME49_293180	NADP-specific glutamate dehydrogenase	0.24425	1	0.32048	0
TGGT1_305270	TGME49_305270	Hypothetical protein	0.24437	0	0.91631	0
TGGT1_312930	TGME49_312930	putative cystathione gamma lyase	0.24442	1	0.52836	0
TGGT1_216415	TGME49_216415	Hypothetical protein	0.24452	1	0.5895	0
TGGT1_228220	TGME49_228220	MYND finger domain-containing protein	0.24454	1	0.5895	0
TGGT1_228040	TGME49_228040	PPIC-type PPIASE domain-containing protein	0.2446	1	0.5708	0
TGGT1_217688	TGME49_217688	Hypothetical protein	0.24468	1	0.58639	0
TGGT1_301350	TGME49_301350	SNARE associated protein	0.24469	1	0.10312	1
TGGT1_204140	TGME49_204140	PHD-finger domain-containing protein	0.24558	0	0.2396	0
TGGT1_283540	TGME49_283540	Hypothetical protein	0.24563	1	0.1539	1
TGGT1_219620	TGME49_219620	Hypothetical protein	0.24567	1	0.32048	0
TGGT1_287170	TGME49_287170	Hypothetical protein	0.24592	1	0.077147	1
TGGT1_231060	TGME49_231060	subtilisin SUB9	0.24607	1	0.017477	1
TGGT1_223845	TGME49_223845	Hypothetical protein	0.24608	1	0.092262	1
TGGT1_293330	TGME49_293330	Hypothetical protein	0.2463	0	0.48865	0
TGGT1_297480	TGME49_297480	Hypothetical protein	0.24636	1	0.89766	0
TGGT1_280580	TGME49_280580	SAG-related sequence SRS35B	0.24643	0	0.5708	0
TGGT1_205330	TGME49_205330	Hypothetical protein	0.24674	2	0.075989	1
TGGT1_232120	TGME49_232120	Hypothetical protein	0.24682	0	0.84727	0
TGGT1_313775	TGME49_313775	Hypothetical protein	0.24684	1	0.36079	0
TGGT1_205630	TGME49_205630	Hypothetical protein	0.2471	1	0.87624	0
TGGT1_272420	TGME49_272420	putative phosphatidylcholine-sterol O-acyltransferase	0.24728	1	0.11775	1
TGGT1_278420	TGME49_278420	Toxoplasma gondii family A protein	0.2476	0	0.1656	0
TGGT1_221480	TGME49_221480	Hypothetical protein	0.24763	1	0.52836	0
TGGT1_310600	TGME49_310600	heat shock factor binding protein 1 protein	0.24774	1	0.32048	0
TGGT1_309180	TGME49_309180	Hypothetical protein	0.24857	1	0.020882	2
TGGT1_314715	TGME49_314715	Hypothetical protein	0.24865	2	0.17109	0
TGGT1_223985	TGME49_223985	serine/threonine specific protein phosphatase	0.2493	1	0.32048	0
TGGT1_221570	TGME49_221570	putative pre-rRNA-processing protein	0.24966	0	0.2396	0
TGGT1_205010	TGME49_205010	putative U2 small nuclear ribonucleoprotein family protein	0.24974	0	0.73168	0
TGGT1_200410	TGME49_200410	Hypothetical protein	0.24976	1	0.15768	0
TGGT1_268680	TGME49_268680	Hypothetical protein	0.24991	1	0.92309	0
TGGT1_211070	TGME49_211070	Hypothetical protein	0.25011	0	0.5895	0
TGGT1_219260B	TGME49_219260	putative cation-transporting ATPase	0.25013	1	0.1816	0
TGGT1_259850	TGME49_259850	Hypothetical protein	0.25056	0	0.1816	0
TGGT1_247670	TGME49_247670	ribulose-phosphate 3 epimerase family protein	0.25078	1	0.28559	0
TGGT1_258160	TGME49_258160	carbohydrate kinase	0.25092	0	0.6817	0
TGGT1_318738	TGME49_318738	Hypothetical protein	0.25098	1	0.034572	1
TGGT1_203830	TGME49_203830	FHA domain-containing protein	0.25106	0	0.32048	0
TGGT1_313660	TGME49_313660	Hypothetical protein	0.25113	1	0.60718	0
TGGT1_213255	TGME49_213255	Hypothetical protein	0.25149	1	0.030581	1
TGGT1_212075	TGME49_212075	Hypothetical protein	0.25153	1	0.50802	0
TGGT1_315160	TGME49_315160	Hypothetical protein	0.25157	0	0.8124	0
TGGT1_224140	TGME49_224140	Hypothetical protein	0.25176	1	0.33751	0
TGGT1_318360	TGME49_318360	Hypothetical protein	0.25177	2	0.015898	2
TGGT1_362090	#N/A	hypothetical protein	0.25181	1	0.6255	0
TGGT1_226540	TGME49_226540	protein kinase	0.25191	2	0.96739	0
TGGT1_242360	TGME49_242360	tetratricopeptide repeat-containing protein	0.25215	1	0.2149	0
TGGT1_213960	TGME49_213960	Hypothetical protein	0.25225	0	0.54985	0
TGGT1_242900	TGME49_242900	Toxoplasma gondii family A protein	0.25267	1	0.082031	1
TGGT1_202440	TGME49_202440	Hypothetical protein	0.25278	0	0.37226	0
TGGT1_253640	TGME49_253640	Hypothetical protein	0.25282	1	0.6255	0
TGGT1_231070	TGME49_231070	protein kinase	0.25329	1	0.99988	0
TGGT1_234370	TGME49_234370	SAG-related sequence SRS42	0.25397	1	0.92936	0
TGGT1_229170	TGME49_229170	formate/nitrite transporter protein	0.25406	1	0.69915	0
TGGT1_206330	TGME49_206330	PHD-finger domain-containing protein	0.25441	0	0.5895	0
TGGT1_271930	TGME49_271930	Hypothetical protein	0.25454	1	0.11428	1
TGGT1_271375	TGME49_271375	Hypothetical protein	0.25469	1	0.80073	0
TGGT1_230905	TGME49_230905	hydrolase, alpha/beta fold family protein	0.25471	1	0.50802	0
TGGT1_268790	TGME49_268790	Hypothetical protein	0.25535	1	0.16639	0
TGGT1_232770	TGME49_232770	Hypothetical protein	0.25571	1	0.5895	0
TGGT1_203090	TGME49_203090	Hypothetical protein	0.25577	1	0.71578	0
TGGT1_219218	TGME49_219218	Hypothetical protein	0.2558	1	0.25457	0
TGGT1_224200	TGME49_224200	tRNA pseudouridine synthase	0.25591	1	0.22405	0
TGGT1_242320	TGME49_242320	B-box zinc finger domain-containing protein	0.25618	1	0.84727	0
TGGT1_242390	TGME49_242390	enoyl-coa hydratase/isomerase family protein	0.25622	1	0.5708	0
TGGT1_306195	TGME49_306195	Hypothetical protein	0.25623	1	0.78833	0
TGGT1_311250	TGME49_311250	Hypothetical protein	0.25643	1	0.80073	0
TGGT1_263480	TGME49_263480	sodium/hydrogen exchanger 3 protein	0.25661	0	0.30304	0
TGGT1_258170	TGME49_258170	Hypothetical protein	0.25674	1	0.25457	0
TGGT1_272640	TGME49_272640	eukaryotic initiation factor-2B, epsilon subunit, putative	0.25717	1	0.8124	0
TGGT1_215775	TGME49_215775	rhoptry protein ROP8	0.25743	1	0.016823	2
TGGT1_306070	TGME49_306070	Hypothetical protein	0.25754	0	0.12304	1
TGGT1_222080	TGME49_222080	Hypothetical protein	0.25763	1	0.50802	0
TGGT1_313810	TGME49_313810	transcription initiation factor TFIID complex subunit TAF8	0.25806	0	0.71578	0
TGGT1_239510	TGME49_239510	Hypothetical protein	0.25814	1	0.91631	0
TGGT1_247530	TGME49_247530	Hypothetical protein	0.25816	1	0.80073	0
TGGT1_262000	TGME49_262000	AP2 domain-containing protein	0.25827	1	0.26987	0
TGGT1_256792	TGME49_256792	Hypothetical protein	0.25833	1	0.7749	0
TGGT1_236790	TGME49_236790	Hypothetical protein	0.25841	0	0.37226	0
TGGT1_209140	TGME49_209140	anti-silencing protein, ASF1 family protein	0.25872	0	0.54985	0
TGGT1_266290	TGME49_266290	Hypothetical protein	0.25877	0	0.062752	1
TGGT1_218890	TGME49_218890	Hypothetical protein	0.25882	0	0.86714	0
TGGT1_205500	TGME49_205500	Hypothetical protein	0.25894	0	0.78833	0
TGGT1_230150	TGME49_230150	ChAPs (Chs5p-Arf1p-binding proteins) protein	0.25913	1	0.50802	0
TGGT1_309190	TGME49_309190	Hypothetical protein	0.25953	1	0.9951	0
TGGT1_311000	TGME49_311000	Hypothetical protein	0.25978	0	0.5895	0
TGGT1_286230	TGME49_286230	Hypothetical protein	0.25992	0	0.6442	0
TGGT1_294860	TGME49_294860	Hypothetical protein	0.26003	0	0.50802	0
TGGT1_267490	TGME49_267490	preprocathepsin c precursor, putative	0.26023	1	0.94893	0
TGGT1_245980	TGME49_245980	Hypothetical protein	0.26034	1	0.16124	0
TGGT1_215670	TGME49_215670	cAMP-dependent protein kinase	0.26037	1	0.21304	0
TGGT1_216290B	TGME49_216290	Hypothetical protein	0.26058	1	0.85815	0
TGGT1_265790	TGME49_265790	Hypothetical protein	0.26074	0	0.5708	0
TGGT1_219500	TGME49_219500	Hypothetical protein	0.26107	1	0.51751	0
TGGT1_310610	TGME49_310610	Hypothetical protein	0.26175	1	0.13359	1
TGGT1_292070	TGME49_292070	Hypothetical protein	0.26198	2	0.85771	0
TGGT1_319350	TGME49_319350	SAG-related sequence SRS17B	0.26207	1	0.78833	0
TGGT1_225120	TGME49_225120	Hypothetical protein	0.26236	1	0.052563	1
TGGT1_266100	TGME49_266100	rhoptry kinase family protein ROP41	0.26236	1	0.063493	1
TGGT1_239010	TGME49_239010	Hypothetical protein	0.26246	1	0.049834	1
TGGT1_260570	TGME49_260570	Hypothetical protein	0.26247	0	0.10199	1
TGGT1_235010	TGME49_235010	Hypothetical protein	0.26248	1	0.021749	1
TGGT1_276990	TGME49_276990	cytochrome b5 family heme/steroid binding domain-containing protein	0.26255	1	0.232	0
TGGT1_203810	TGME49_203810	kelch repeat-containing protein	0.26276	1	0.1816	0
TGGT1_202980	TGME49_202980	Hypothetical protein	0.26304	0	0.69915	0
TGGT1_288680	TGME49_288680	endonuclease IV APN	0.26308	1	0.22405	0
TGGT1_288230	TGME49_288230	Hypothetical protein	0.2631	0	0.6442	0
TGGT1_227090	TGME49_227090	aspartokinase	0.26312	1	0.99977	0
TGGT1_214760	TGME49_214760	erythronate-4-phosphate dehydrogenase domain-containing protein	0.2632	1	0.1816	0
TGGT1_289850	TGME49_289850	Hypothetical protein	0.26325	1	0.48865	0
TGGT1_305610	TGME49_305610	Hypothetical protein	0.26341	1	0.1632	0
TGGT1_223970	TGME49_223970	putative translation elongation and release factors (gtpases)	0.26353	0	0.22405	0
TGGT1_233040	TGME49_233040	3'5'-cyclic nucleotide phosphodiesterase domain-containing protein	0.26366	1	0.6255	0
TGGT1_228370	TGME49_228370	Hypothetical protein	0.26368	1	0.69915	0
TGGT1_278360	TGME49_278360	Toxoplasma gondii family A protein	0.26435	1	0.30304	0
TGGT1_205520	TGME49_205520	Hypothetical protein TgApiAT5-1	0.26442	1	0.7749	0
TGGT1_306890	TGME49_306890	Hypothetical protein	0.26451	2	0.48865	0
TGGT1_251420	TGME49_251420	Hypothetical protein	0.26452	1	0.6442	0
TGGT1_236980	TGME49_236980	AMP-binding enzyme domain-containing protein	0.26475	1	0.9483	0
TGGT1_264178B	TGME49_264178	flagellar associated protein	0.26479	1	0.50802	0
TGGT1_270700	TGME49_270700	Hypothetical protein	0.26524	2	0.039079	1
TGGT1_239810	TGME49_239810	Hypothetical protein	0.26524	1	0.6255	0
TGGT1_225110	TGME49_225110	AP2 domain transcription factor AP2X-2	0.26546	1	0.25457	0
TGGT1_268930	TGME49_268930	Hypothetical protein	0.26562	1	0.84727	0
TGGT1_229720	TGME49_229720	Hypothetical protein	0.26596	1	0.1618	0
TGGT1_215328	TGME49_215328	Hypothetical protein	0.26619	0	0.54985	0
TGGT1_286270	TGME49_286270	Hypothetical protein	0.26629	1	0.74716	0
TGGT1_301180	TGME49_301180	SAG-related sequence SRS19F	0.26641	1	0.66324	0
TGGT1_228350	TGME49_228350	elongation factor Tu GTP binding domain-containing protein	0.26666	0	0.26987	0
TGGT1_221295	TGME49_221295	Hypothetical protein	0.26671	1	0.54985	0
TGGT1_230160	TGME49_230160	Hypothetical protein	0.26691	2	0.40222	0
TGGT1_237700	TGME49_237700	putative ADP/ATP carrier protein	0.26693	1	0.31	0
TGGT1_222975	TGME49_222975	Hypothetical protein	0.26713	1	0.54985	0
TGGT1_248890	TGME49_248890	actin-like protein ALP3b	0.26725	0	0.1816	0
TGGT1_261380	TGME49_261380	putative ribosomal protein S8	0.26725	0	0.20378	0
TGGT1_283530	TGME49_283530	small rab-related GTPase	0.2675	0	0.25457	0
TGGT1_301420	TGME49_301420	Hypothetical protein	0.26762	1	0.94461	0
TGGT1_269170	TGME49_269170	Hypothetical protein	0.26772	1	0.33751	0
TGGT1_318770	TGME49_318770	aurora kinase(incomplete catalytic triad)	0.26774	0	0.76089	0
TGGT1_289010	TGME49_289010	RNA recognition motif-containing protein	0.26775	0	0.52836	0
TGGT1_228500	TGME49_228500	3'5'-cyclic nucleotide phosphodiesterase domain-containing protein	0.26829	2	0.098745	1
TGGT1_220340	TGME49_220340	Hypothetical protein	0.26839	0	0.053762	1
TGGT1_240240	TGME49_240240	subtilisin SUB5	0.26853	0	0.41505	0
TGGT1_202930	TGME49_202930	Hypothetical protein	0.26856	1	0.0077831	2
TGGT1_213860	TGME49_213860	Hypothetical protein	0.26864	1	0.46873	0
TGGT1_273280	TGME49_273280	Hypothetical protein	0.26864	0	0.73168	0
TGGT1_251640	TGME49_251640	ubiquitin-conjugating enzyme subfamily protein	0.26875	0	0.057084	1
TGGT1_246080	TGME49_246080	NAD dependent epimerase/dehydratase family protein	0.26875	1	0.9348	0
TGGT1_230598	TGME49_230598	Hypothetical protein	0.26883	1	0.54985	0
TGGT1_295610	TGME49_295610	putative histone lysine methyltransferase, SET	0.26895	0	0.2396	0
TGGT1_268630	TGME49_268630	YagE family protein	0.26927	1	0.41166	0
TGGT1_210682	TGME49_210682	Hypothetical protein	0.26941	0	0.35425	0
TGGT1_216430	TGME49_216430	TBC domain-containing protein	0.26968	1	0.66324	0
TGGT1_254960	TGME49_254960	Hypothetical protein	0.2699	1	0.25457	0
TGGT1_258530	TGME49_258530	flagellar associated protein	0.27	1	0.5708	0
TGGT1_293252	TGME49_293252	Hypothetical protein	0.27018	0	0.67749	0
TGGT1_211040	TGME49_211040	Sec61beta family protein	0.27093	0	0.95308	0
TGGT1_285750	TGME49_285750	6,7-dihydropteridine reductase	0.27102	1	0.82413	0
TGGT1_202760	TGME49_202760	Hypothetical protein	0.27142	0	0.41166	0
TGGT1_299168	TGME49_299168	ATPase, AAA family protein	0.27165	1	0.32048	0
TGGT1_281600	TGME49_281600	Hypothetical protein	0.2717	0	0.045023	1
TGGT1_316320	TGME49_316320	ABC transporter transmembrane region domain-containing protein	0.272	1	0.37226	0
TGGT1_286740	TGME49_286740	microneme-like protein	0.27207	0	0.0083242	1
TGGT1_300130	TGME49_300130	apical membrane antigen 1 domain-containing protein	0.27211	1	0.045841	1
TGGT1_259620	TGME49_259620	Hypothetical protein	0.27219	1	0.9348	0
TGGT1_310410	TGME49_310410	WD domain, G-beta repeat-containing protein	0.27245	0	0.031417	1
TGGT1_257430	TGME49_257430	Hypothetical protein	0.27308	0	0.8124	0
TGGT1_285860	TGME49_285860	SAG-related sequence SRS20C	0.27308	1	0.83594	0
TGGT1_220510	TGME49_220510	Hypothetical protein	0.27335	1	0.060411	1
TGGT1_215885	TGME49_215885	Hypothetical protein	0.27341	0	0.019209	1
TGGT1_289870	TGME49_289870	Hypothetical protein	0.27348	1	0.6255	0
TGGT1_227380	TGME49_227380	Hypothetical protein	0.27388	1	0.82413	0
TGGT1_320015	TGME49_320015	Hypothetical protein	0.27392	0	0.60513	0
TGGT1_222850	TGME49_222850	stress responsive a/b barrel domain-containing protein	0.27402	1	0.60718	0
TGGT1_201630B	TGME49_201520	protein phosphatase 2C domain-containing protein	0.27437	1	0.32048	0
TGGT1_271590	TGME49_271590	Toxoplasma gondii family D protein	0.27465	1	0.011974	2
TGGT1_314070	TGME49_314070	Hypothetical protein	0.27468	0	0.019522	1
TGGT1_220420	TGME49_220420	3'5'-cyclic nucleotide phosphodiesterase domain-containing protein	0.27468	0	0.12253	1
TGGT1_233870	TGME49_233870	Hypothetical protein	0.27527	1	0.021512	2
TGGT1_260850	TGME49_260850	putative mitochondrial import inner membrane translocase subunit TIM10	0.27534	1	0.83594	0
TGGT1_313880	TGME49_313880	nuclear protein-like family protein	0.27547	1	0.075707	1
TGGT1_267960	TGME49_267960	Hypothetical protein	0.27558	1	0.39231	0
TGGT1_210990	TGME49_210990	Hypothetical protein	0.27566	0	0.20378	0
TGGT1_249860	TGME49_249860	Hypothetical protein	0.2757	1	0.92936	0
TGGT1_285510	TGME49_285510	Hypothetical protein	0.27615	0	0.74716	0
TGGT1_273905	TGME49_273905	Hypothetical protein	0.27634	1	0.48865	0
TGGT1_279410	TGME49_279410	Hypothetical protein	0.27637	1	0.6442	0
TGGT1_258360	TGME49_258360	Hypothetical protein	0.27652	0	0.00051143	1
TGGT1_217400	TGME49_217400	Hypothetical protein	0.2768	1	0.11806	1
TGGT1_266740	TGME49_266740	RNA recognition motif-containing protein	0.27694	0	0.69915	0
TGGT1_225105	TGME49_225105	Hypothetical protein	0.27703	1	0.73168	0
TGGT1_262480	TGME49_262480	putative dynein light chain roadblock-type 2	0.27714	0	0.54985	0
TGGT1_225160	TGME49_225160	Hypothetical protein	0.27733	1	0.6817	0
TGGT1_203450	TGME49_203450	DUF3228 domain-containing protein	0.27738	0	0.44956	0
TGGT1_243600	TGME49_243600	acetyltransferase, GNAT family protein	0.27741	0	0.60718	0
TGGT1_254380	TGME49_254380	putative ribosomal protein L11	0.27743	0	0.26987	0
TGGT1_238210	TGME49_238210	EGF family domain-containing protein	0.27754	1	0.11343	1
TGGT1_297290	TGME49_297290	Hypothetical protein	0.27756	0	0.16768	0
TGGT1_248670	TGME49_248670	V-type H(+)-translocating pyrophosphatase VP1	0.27762	1	0.97969	0
TGGT1_264680	TGME49_264680	Hypothetical protein	0.27766	1	0.028402	1
TGGT1_270160	TGME49_270160	Hypothetical protein	0.27766	0	0.97016	0
TGGT1_231220	TGME49_231220	Hypothetical protein	0.27808	1	0.4524	0
TGGT1_291830	TGME49_291830	putative DNA double-strand break repair rad50 ATPase	0.27825	0	0.32048	0
TGGT1_310820	TGME49_310820	putative SLU7 splicing factor	0.27843	0	0.99979	0
TGGT1_315330	TGME49_315330	SAG-related sequence SRS52D	0.27844	1	0.95308	0
TGGT1_314358	TGME49_314358	Hypothetical protein	0.27859	0	0.5708	0
TGGT1_206290	TGME49_206290	Hypothetical protein	0.2786	1	0.60718	0
TGGT1_313150	TGME49_313150	DUF89/Fructose bisphosphatase	0.27873	1	0.95709	0
TGGT1_321510	TGME49_321510	Hypothetical protein	0.27901	1	0.14881	1
TGGT1_320290	TGME49_320290	Hypothetical protein	0.27913	1	0.08869	1
TGGT1_230660	TGME49_230660	Hypothetical protein	0.27961	1	0.10344	1
TGGT1_266950	TGME49_266950	putative protein kinase	0.27966	1	0.76089	0
TGGT1_313700	TGME49_313700	Hypothetical protein	0.27979	0	0.60718	0
TGGT1_264805	TGME49_264805	Hypothetical protein	0.27982	1	0.48865	0
TGGT1_291650	TGME49_291650	Hypothetical protein	0.28003	1	0.15706	0
TGGT1_217340	TGME49_217340	Hypothetical protein	0.28023	0	0.46873	0
TGGT1_233405	TGME49_233405	Hypothetical protein	0.28091	1	0.02022	1
TGGT1_217410	TGME49_217410	Hypothetical protein	0.28091	0	0.66324	0
TGGT1_215540	TGME49_215540	Hypothetical protein	0.28124	1	0.025763	1
TGGT1_269860	TGME49_269860	Hypothetical protein	0.28126	1	0.50802	0
TGGT1_233120	TGME49_233120	AP2 domain transcription factor AP2VIII-2	0.28155	0	0.28559	0
TGGT1_264100	TGME49_264100	Hypothetical protein	0.28161	1	0.033207	1
TGGT1_294300	TGME49_294300	Hypothetical protein	0.28199	0	0.97541	0
TGGT1_316100	TGME49_316100	queuine trna-ribosyltransferase domain-containing protein	0.28201	1	0.85771	0
TGGT1_363480	#N/A	hypothetical protein	0.28209	0	0.30304	0
TGGT1_227990	TGME49_227990	Hypothetical protein	0.28246	0	0.8943	0
TGGT1_220870	TGME49_220870	Hypothetical protein	0.28265	1	0.83594	0
TGGT1_289240	TGME49_289240	DnaJ domain-containing protein	0.28271	1	0.14808	1
TGGT1_221580	TGME49_221580	ribosomal RNA large subunit methyltransferase J protein	0.28276	0	0.30304	0
TGGT1_224680	TGME49_224680	Hypothetical protein	0.28285	1	0.73168	0
TGGT1_262920	TGME49_262920	trypsin domain-containing protein	0.28288	1	0.30304	0
TGGT1_257610	TGME49_257610	Hypothetical protein	0.28311	0	0.54985	0
TGGT1_318750	TGME49_318750	deoxyribose-phosphate aldolase	0.28311	1	0.83594	0
TGGT1_210220	TGME49_210220	Hypothetical protein	0.28323	1	0.97016	0
TGGT1_261260B	TGME49_261260	histone lysine demethylase JMJD6a	0.28346	1	0.17118	0
TGGT1_259590	TGME49_259590	putative membrane protein	0.28368	1	0.06443	1
TGGT1_235690	TGME49_235690	Hypothetical protein	0.28383	1	0.11923	1
TGGT1_364330	TGME49_283760	hypothetical protein	0.28481	1	0.99182	0
TGGT1_259530	TGME49_259530	GalNac	0.28516	0	0.5708	0
TGGT1_234580	TGME49_234580	ImpB/MucB/SamB family protein	0.28562	0	0.39231	0
TGGT1_203682	TGME49_203682	Hypothetical protein	0.28575	1	0.7749	0
TGGT1_210380	TGME49_210380	Hypothetical protein	0.28587	1	0.080267	1
TGGT1_262460	TGME49_262460	Hypothetical protein	0.28671	0	0.9348	0
TGGT1_206620	TGME49_206620	Hypothetical protein	0.28682	1	0.28559	0
TGGT1_299995	TGME49_299995	Hypothetical protein	0.28694	1	0.058539	1
TGGT1_221930	TGME49_221930	Hypothetical protein	0.28703	1	0.078256	1
TGGT1_314390	TGME49_314390	Hypothetical protein	0.28704	0	0.6817	0
TGGT1_213880	TGME49_213880	Hypothetical protein	0.28717	0	0.90221	0
TGGT1_253530	TGME49_253530	Hypothetical protein	0.28718	0	0.73168	0
TGGT1_276880	TGME49_276880	Hypothetical protein	0.28775	0	0.80073	0
TGGT1_299020	TGME49_299020	AP2 domain transcription factor AP2III-4	0.28776	1	0.2396	0
TGGT1_259040	TGME49_259040	Hypothetical protein	0.28777	1	0.76601	0
TGGT1_271860	TGME49_271860	tRNA (Uracil-5-)-methyltransferase	0.28814	0	0.32048	0
TGGT1_263730	TGME49_263730	FAD-dependent glycerol-3-phosphate dehydrogenase	0.28845	1	0.66324	0
TGGT1_301000	TGME49_301000	methyltransferase	0.28867	0	0.061513	1
TGGT1_271190	TGME49_271190	bicoid-interacting protein BIN3	0.28874	1	0.16485	0
TGGT1_271360	TGME49_271360	Hypothetical protein	0.28879	0	0.19538	0
TGGT1_360460	TGME49_224770	SAG-related sequence protein SRS40D	0.28881	1	0.16074	0
TGGT1_294320	TGME49_294320	Oxysterol-binding protein	0.28923	1	0.83594	0
TGGT1_259200B	TGME49_259200	Na+/H+ exchanger NHE1	0.28931	1	0.66324	0
TGGT1_213748	TGME49_213748	Hypothetical protein	0.28959	1	0.97287	0
TGGT1_217178	TGME49_217178	Hypothetical protein	0.28962	0	0.7749	0
TGGT1_361050	TGME49_238440	SAG-related sequence protein SRS22I	0.28978	1	0.15836	0
TGGT1_315290	TGME49_315290	Hypothetical protein	0.29006	1	0.5895	0
TGGT1_315940	TGME49_315940	rhoptry protein, putative	0.29017	1	0.97287	0
TGGT1_240370	TGME49_240370	Toxoplasma gondii family E protein	0.29022	0	0.29559	0
TGGT1_249935	TGME49_249935	Hypothetical protein	0.29058	0	0.78833	0
TGGT1_262110	TGME49_262110	Hypothetical protein	0.29127	0	0.54985	0
TGGT1_216020	TGME49_216020	peptidase family c78 protein	0.29132	1	0.6255	0
TGGT1_297700	TGME49_297700	Hypothetical protein	0.29179	1	0.013021	1
TGGT1_409540	TGME49_243265	protamine protein P1	0.29192	0	0.50802	0
TGGT1_249040	TGME49_249040	Hypothetical protein	0.29193	1	0.32048	0
TGGT1_254603	TGME49_254603	Hypothetical protein	0.29204	1	0.015005	1
TGGT1_237170	TGME49_237170	Hypothetical protein	0.29215	1	0.028103	1
TGGT1_282200	TGME49_282200	ATPase, AAA family protein	0.29237	0	0.60718	0
TGGT1_222948	TGME49_222948	Hypothetical protein	0.29242	1	0.046977	1
TGGT1_319560	TGME49_319560	microneme protein MIC3	0.29275	1	0.17345	0
TGGT1_260450	TGME49_260450	DEAD/DEAH box helicase domain-containing protein	0.29279	0	0.6817	0
TGGT1_211360	TGME49_211360	Hypothetical protein	0.29288	0	0.78833	0
TGGT1_310570	TGME49_310570	Hypothetical protein	0.29303	1	0.35425	0
TGGT1_287250	TGME49_287250	Hypothetical protein	0.29315	0	0.30304	0
TGGT1_304450	TGME49_304450	cation-transporting ATPase	0.29329	1	0.52836	0
TGGT1_277150	TGME49_277150	XPG N-terminal domain-containing protein	0.29343	0	0.21165	0
TGGT1_265990	TGME49_265990	Hypothetical protein	0.29355	0	0.48865	0
TGGT1_226910	TGME49_226910	Amylo-alpha-1,6-glucosidase	0.29385	0	0.71578	0
TGGT1_275600	TGME49_275600	diacylglycerol acyltransferase	0.29403	1	0.01539	2
TGGT1_215350	TGME49_215350	Hypothetical protein	0.29423	1	0.054661	1
TGGT1_289110	TGME49_289110	Hypothetical protein	0.29463	0	0.12511	1
TGGT1_275460	TGME49_275460	Hypothetical protein	0.29512	1	0.029962	1
TGGT1_268320	TGME49_268320	Hypothetical protein	0.2952	1	0.049529	1
TGGT1_258800	TGME49_258800	rhoptry kinase family protein ROP31	0.29521	0	0.7749	0
TGGT1_272430	TGME49_272430	MAC/Perforin domain-containing protein	0.29528	1	0.26987	0
TGGT1_243298	TGME49_243298	ICE family protease (caspase) p20 domain-containing protein	0.29545	0	0.32048	0
TGGT1_225690	TGME49_225690	Hypothetical protein	0.29568	1	0.46873	0
TGGT1_320580	TGME49_320580	Hypothetical protein	0.29589	1	0.86714	0
TGGT1_313070	TGME49_313070	Hypothetical protein	0.29608	1	0.50802	0
TGGT1_266410	TGME49_266410	Hypothetical protein	0.29654	0	0.6255	0
TGGT1_215680	TGME49_215680	SAG-related sequence SRS18	0.29701	1	0.046677	1
TGGT1_213920	TGME49_213920	Hypothetical protein	0.29702	0	0.54985	0
TGGT1_213460	TGME49_213460	Hypothetical protein	0.29721	1	0.84727	0
TGGT1_235187B	TGME49_235183	hypothetical protein	0.29764	1	0.69915	0
TGGT1_316560	TGME49_316560	Toxoplasma gondii family D protein	0.29788	1	0.13886	1
TGGT1_223900	TGME49_223900	Hypothetical protein	0.29791	1	0.14697	1
TGGT1_243655	TGME49_243655	GMC oxidoreductase	0.29804	0	0.96432	0
TGGT1_245435	TGME49_245435	Hypothetical protein	0.2983	1	0.28559	0
TGGT1_230210	TGME49_230210	alveolin domain containing intermediate filament IMC10	0.29867	0	0.92936	0
TGGT1_254160	TGME49_254160	Hypothetical protein	0.2989	1	0.44956	0
TGGT1_274040	TGME49_274040	Hypothetical protein	0.29901	1	0.76089	0
TGGT1_276960	TGME49_276960	tetratricopeptide repeat-containing protein	0.29902	0	0.12819	1
TGGT1_239700	TGME49_239700	regulator of chromosome condensation (RCC1) repeat-containing protein	0.29929	0	0.6442	0
TGGT1_209920B	TGME49_209920	PAN domain-containing protein	0.29939	1	0.17396	0
TGGT1_248990	TGME49_248990	Hypothetical protein	0.29951	1	0.12629	1
TGGT1_310270	TGME49_310270	Hypothetical protein	0.29981	0	0.48865	0
TGGT1_321490	TGME49_321490	SAG-related sequence SRS12A	0.29984	0	0.28559	0
TGGT1_288020	TGME49_288020	Hypothetical protein	0.30006	1	0.6817	0
TGGT1_226565	TGME49_226565	Hypothetical protein	0.3001	0	0.20378	0
TGGT1_320160B	TGME49_320160	hypothetical protein	0.30015	1	0.00238	2
TGGT1_278350	TGME49_278350	Toxoplasma gondii family A protein	0.30044	1	0.46873	0
TGGT1_265320	TGME49_265320	Hypothetical protein	0.30048	0	0.5708	0
TGGT1_254635	TGME49_254635	Hypothetical protein	0.30056	0	0.1816	0
TGGT1_219222	TGME49_219222	Hypothetical protein	0.30102	1	0.090145	1
TGGT1_248700	TGME49_248700	alveolin domain containing intermediate filament IMC12	0.30104	1	0.99455	0
TGGT1_233270	TGME49_233270	MORN repeat-containing protein	0.30121	1	0.6442	0
TGGT1_301330	TGME49_301330	Hypothetical protein	0.3016	1	0.5895	0
TGGT1_241180	TGME49_241180	Hypothetical protein	0.30173	1	0.20378	0
TGGT1_217530	TGME49_217530	Hypothetical protein	0.302	1	0.10836	1
TGGT1_233940	TGME49_233940	leucine rich repeat-containing protein	0.30221	1	0.50802	0
TGGT1_262410	TGME49_262410	WD domain, G-beta repeat-containing protein	0.30233	1	0.50802	0
TGGT1_213020	TGME49_213020	Hypothetical protein	0.30251	0	0.54985	0
TGGT1_254520	TGME49_254520	mediator complex subunit MED11	0.30278	0	0.20378	0
TGGT1_313950	TGME49_313950	GMC oxidoreductase	0.30301	1	0.90221	0
TGGT1_306370	TGME49_306370	Hypothetical protein	0.30306	1	0.047918	1
TGGT1_225270	TGME49_225270	Hypothetical protein	0.30337	0	0.25457	0
TGGT1_269470	TGME49_269470	Hypothetical protein	0.30349	1	0.13027	1
TGGT1_273940	TGME49_273940	Hypothetical protein	0.30373	1	0.045232	1
TGGT1_272475	TGME49_272475	protein kinase domain-containing protein	0.30375	1	0.5895	0
TGGT1_311425	TGME49_311425	Hypothetical protein	0.30384	1	0.072743	1
TGGT1_254930	TGME49_254930	Hypothetical protein	0.30392	0	0.71578	0
TGGT1_210412	TGME49_210412	Hypothetical protein	0.30463	2	0.97016	0
TGGT1_225032	TGME49_225032	putative myosin heavy chain	0.30466	1	0.017995	2
TGGT1_244408	TGME49_244408	Hypothetical protein	0.30507	0	0.90221	0
TGGT1_310660	TGME49_310660	Dullard family phosphatase domain-containing protein	0.30522	1	0.30304	0
TGGT1_275470	TGME49_275470	dense granule protein GRA15	0.30526	1	0.14782	0
TGGT1_253120	TGME49_253120	putative mandelonitrile lyase	0.30529	1	0.13208	1
TGGT1_318450	TGME49_318450	zinc finger, C3HC4 type (RING finger) domain-containing protein	0.30535	1	0.15306	1
TGGT1_238930	TGME49_238930	Hypothetical protein	0.30538	1	0.5895	0
TGGT1_233760	TGME49_233760	Hypothetical protein	0.30543	1	0.84727	0
TGGT1_278510	TGME49_278510	protein phosphatase 2C domain-containing protein	0.3055	1	0.28559	0
TGGT1_357300	#N/A	hypothetical protein	0.30562	1	0.50802	0
TGGT1_315320	TGME49_315320	SAG-related sequence SRS52A	0.30601	1	0.15647	0
TGGT1_277810	TGME49_277810	Hypothetical protein	0.30629	1	0.051847	1
TGGT1_248130	TGME49_248130	Hypothetical protein	0.3063	1	0.07128	1
TGGT1_258618	TGME49_258618	Hypothetical protein	0.30641	1	0.13867	1
TGGT1_232290	TGME49_232290	Hypothetical protein	0.30651	1	0.14384	1
TGGT1_252420	TGME49_252420	histone arginine methyltransferase PRMT3	0.30667	1	0.92936	0
TGGT1_269315	TGME49_269315	Hypothetical protein	0.30681	1	0.99997	0
TGGT1_213830	TGME49_213830	putative Ufm1-conjugating enzyme 1	0.30707	0	0.37226	0
TGGT1_313025	TGME49_313025	Hypothetical protein	0.30728	1	0.85771	0
TGGT1_220128	TGME49_220128	Hypothetical protein	0.30801	0	0.020453	1
TGGT1_286420B	#N/A	putative elongation factor 1-alpha (EF-1-ALPHA)	0.30801	0	0.11887	0
TGGT1_257330	TGME49_257330	Hypothetical protein	0.30801	0	0.1717	0
TGGT1_207060	TGME49_207060	ribonucleoside-diphosphate reductase small subunit	0.30801	0	0.1816	0
TGGT1_202080	TGME49_202080	Hypothetical protein	0.30801	0	0.1816	0
TGGT1_235150	TGME49_235150	transporter, major facilitator family protein	0.30801	0	0.1816	0
TGGT1_214270	TGME49_214270	putative translation initiation factor IF-2	0.30801	0	0.1816	0
TGGT1_203200	TGME49_203200	Hypothetical protein	0.30801	0	0.18579	0
TGGT1_268220	TGME49_268220	Hypothetical protein	0.30801	0	0.18579	0
TGGT1_310360	TGME49_310360	Hypothetical protein	0.30801	0	0.20378	0
TGGT1_253490	TGME49_253490	Hypothetical protein	0.30801	0	0.20378	0
TGGT1_247390	TGME49_247390	ATPase, AAA family protein	0.30801	0	0.20966	0
TGGT1_211150	TGME49_211150	Hypothetical protein	0.30801	0	0.22405	0
TGGT1_240050	TGME49_240050	Hypothetical protein	0.30801	0	0.2396	0
TGGT1_285700	TGME49_285700	ubiquitin fusion degradation protein UFD1AP	0.30801	0	0.2396	0
TGGT1_257350	TGME49_257350	putative eukaryotic translation initiation factor	0.30801	0	0.2396	0
TGGT1_314280	TGME49_314280	AAR2 protein	0.30801	0	0.25457	0
TGGT1_216740A	TGME49_216740	riboflavin kinase	0.30801	0	0.25457	0
TGGT1_230450	TGME49_230450	bifunctional GMP synthase/glutamine amidotransferase protein	0.30801	0	0.25457	0
TGGT1_231280	TGME49_231280	WD domain, G-beta repeat-containing protein	0.30801	0	0.25457	0
TGGT1_311850	TGME49_311850	Hypothetical protein	0.30801	0	0.25457	0
TGGT1_251740	TGME49_251740	AP2 domain transcription factor AP2XII-9	0.30801	0	0.26987	0
TGGT1_258832	TGME49_258832	Vps52 / Sac2 family protein	0.30801	0	0.26987	0
TGGT1_265110	TGME49_265110	putative ribosome biogenesis protein	0.30801	0	0.28559	0
TGGT1_217160	TGME49_217160	Der1 family protein	0.30801	0	0.28559	0
TGGT1_311400	TGME49_311400	WD domain, G-beta repeat-containing protein	0.30801	0	0.30304	0
TGGT1_235720	TGME49_235720	Hypothetical protein	0.30801	0	0.30929	0
TGGT1_309570	TGME49_309570	DEAD/DEAH box helicase domain-containing protein	0.30801	0	0.32048	0
TGGT1_294940	TGME49_294940	Hypothetical protein	0.30801	0	0.32048	0
TGGT1_229030	TGME49_229030	Hypothetical protein	0.30801	0	0.32048	0
TGGT1_289380	TGME49_289380	Hypothetical protein	0.30801	0	0.32048	0
TGGT1_277680	TGME49_277680	Hypothetical protein	0.30801	0	0.33751	0
TGGT1_270620	TGME49_270620	DEAD/DEAH box helicase domain-containing protein	0.30801	0	0.33751	0
TGGT1_247648	TGME49_247648	Sybindin family protein	0.30801	0	0.33751	0
TGGT1_316110	TGME49_316110	ribosomal protein RPS15	0.30801	0	0.33751	0
TGGT1_301450	TGME49_301450	FG-GAP repeat-containing protein	0.30801	0	0.33751	0
TGGT1_205240	TGME49_205240	cleft lip and palate transmembrane protein 1 (clptm1) protein	0.30801	0	0.33751	0
TGGT1_226510	TGME49_226510	Sec23/Sec24 trunk domain-containing protein	0.30801	0	0.33751	0
TGGT1_313240	TGME49_313240	putative ethylene-responsive RNA helicase	0.30801	0	0.35425	0
TGGT1_313510	TGME49_313510	Hypothetical protein	0.30801	0	0.35425	0
TGGT1_321660	TGME49_321660	putative mannosyltransferase	0.30801	0	0.35425	0
TGGT1_260270	TGME49_260270	HEAT repeat-containing protein	0.30801	0	0.37226	0
TGGT1_230590	TGME49_230590	chitobiosyldiphosphodolichol beta-mannosyltransferase	0.30801	0	0.37226	0
TGGT1_306290	TGME49_306290	DNA-directed RNA polymerase III RPC1	0.30801	0	0.37226	0
TGGT1_267060	TGME49_267060	ribosomal protein RPL14	0.30801	0	0.37226	0
TGGT1_299900	TGME49_299900	Hypothetical protein	0.30801	0	0.37226	0
TGGT1_227360	TGME49_227360	ribosomal protein RPL3	0.30801	0	0.39231	0
TGGT1_209450	TGME49_209450	TLD protein	0.30801	0	0.39231	0
TGGT1_235350	TGME49_235350	cwfj family protein	0.30801	0	0.39231	0
TGGT1_315920	TGME49_315920	DNA-directed RNA polymerase II RPB11A	0.30801	0	0.39231	0
TGGT1_222020	TGME49_222020	phosphoglycerate kinase PGKII	0.30801	0	0.41166	0
TGGT1_300030	TGME49_300030	Hypothetical protein	0.30801	0	0.41166	0
TGGT1_209900	TGME49_209900	Hypothetical protein	0.30801	0	0.41166	0
TGGT1_263120	TGME49_263120	Hypothetical protein	0.30801	0	0.41166	0
TGGT1_223920	TGME49_223920	rhoptry neck protein RON3	0.30801	0	0.41166	0
TGGT1_217820	TGME49_217820	PCI domain-containing protein	0.30801	0	0.43081	0
TGGT1_315420	TGME49_315420	Hypothetical protein	0.30801	0	0.43081	0
TGGT1_316730	TGME49_316730	Sma protein	0.30801	0	0.43081	0
TGGT1_231370	TGME49_231370	phospholipase, patatin family protein	0.30801	0	0.43081	0
TGGT1_293670	TGME49_293670	transcription elongation factor A TFIIS	0.30801	0	0.43081	0
TGGT1_201830	TGME49_201830	ribosomal protein L37	0.30801	0	0.43081	0
TGGT1_216730	TGME49_216730	MCM2/3/5 family protein	0.30801	0	0.43081	0
TGGT1_262950	TGME49_262950	Hypothetical protein	0.30801	0	0.44956	0
TGGT1_215060	TGME49_215060	putative small GTP-binding protein sar1	0.30801	0	0.44956	0
TGGT1_231190	TGME49_231190	arsenite-activated ATPase family protein	0.30801	0	0.44956	0
TGGT1_216260	TGME49_216260	putative eukaryotic initiation factor-2B, gamma subunit	0.30801	0	0.46873	0
TGGT1_244470	TGME49_244470	Hypothetical protein	0.30801	0	0.46873	0
TGGT1_242460	TGME49_242460	mitochondrial carrier superfamily protein	0.30801	0	0.48865	0
TGGT1_225810	TGME49_225810	BIR protein	0.30801	0	0.48865	0
TGGT1_247230	TGME49_247230	centrin	0.30801	0	0.48865	0
TGGT1_264080	TGME49_264080	acyl carrier protein ACP	0.30801	0	0.49046	0
TGGT1_257670	TGME49_257670	Hypothetical protein	0.30801	0	0.50802	0
TGGT1_216510	TGME49_216510	putative thioredoxin	0.30801	0	0.50802	0
TGGT1_313960	TGME49_313960	ribosomal protein L19 protein	0.30801	0	0.50802	0
TGGT1_218070	TGME49_218070	Hypothetical protein	0.30801	0	0.51182	0
TGGT1_313990	TGME49_313990	CBF/Mak21 family protein	0.30801	0	0.51182	0
TGGT1_222660	TGME49_222660	leucine rich repeat-containing protein	0.30801	0	0.52836	0
TGGT1_313820	TGME49_313820	putative dynactin p25	0.30801	0	0.52836	0
TGGT1_249720	TGME49_249720	putative ATP synthase F0 subunit 9	0.30801	0	0.52836	0
TGGT1_214600	TGME49_214600	Hypothetical protein	0.30801	0	0.54985	0
TGGT1_297840	TGME49_297840	DNA primase, large subunit	0.30801	0	0.54985	0
TGGT1_251480	TGME49_251480	DEAD/DEAH box helicase domain-containing protein	0.30801	0	0.54985	0
TGGT1_221670	TGME49_221670	transcriptional elongation factor FACT140	0.30801	0	0.5708	0
TGGT1_265410	TGME49_265410	G-protein beta WD-40 repeat containing protein	0.30801	0	0.5708	0
TGGT1_318340	TGME49_318340	Hypothetical protein	0.30801	0	0.5708	0
TGGT1_287180	TGME49_287180	Hypothetical protein	0.30801	0	0.58639	0
TGGT1_271950	TGME49_271950	Hypothetical protein	0.30801	0	0.58639	0
TGGT1_202720	TGME49_202720	RNB family domain-containing protein	0.30801	0	0.5895	0
TGGT1_250830	TGME49_250830	SAC3/GANP family protein	0.30801	0	0.5895	0
TGGT1_237560	TGME49_237560	iron-sulfur cluster protein ISCU	0.30801	0	0.5895	0
TGGT1_267590	TGME49_267590	Hypothetical protein	0.30801	0	0.60513	0
TGGT1_238980	TGME49_238980	Hypothetical protein	0.30801	0	0.6255	0
TGGT1_268430	TGME49_268430	Hypothetical protein	0.30801	0	0.6442	0
TGGT1_230220	TGME49_230220	Hypothetical protein	0.30801	0	0.6442	0
TGGT1_219800	TGME49_219800	putative vacuolar ATP synthase subunit b	0.30801	0	0.6442	0
TGGT1_261850	TGME49_261850	putative helicase	0.30801	0	0.6442	0
TGGT1_216370	TGME49_216370	Hypothetical protein	0.30801	0	0.65323	0
TGGT1_207420	TGME49_207420	Hypothetical protein	0.30801	0	0.66324	0
TGGT1_278250	TGME49_278250	Hypothetical protein	0.30801	0	0.6817	0
TGGT1_311470	TGME49_311470	rhoptry neck protein RON5	0.30801	0	0.6817	0
TGGT1_254920	TGME49_254920	Hypothetical protein	0.30801	0	0.69426	0
TGGT1_254290	TGME49_254290	Hypothetical protein	0.30801	0	0.69915	0
TGGT1_260200	TGME49_260200	helicase associated domain (ha2) protein	0.30801	0	0.69915	0
TGGT1_216870	TGME49_216870	DNA excision repair helicase	0.30801	0	0.69915	0
TGGT1_217580	TGME49_217580	DNA-directed RNA polymerase III RPC6	0.30801	0	0.69915	0
TGGT1_283590A	TGME49_283590	NLI interacting factor family phosphatase	0.30801	0	0.73168	0
TGGT1_207390	TGME49_207390	putative coatomer protein complex, gamma sub-unit	0.30801	0	0.73168	0
TGGT1_233680	TGME49_233680	nuclear movement family protein	0.30801	0	0.73168	0
TGGT1_224590	TGME49_224590	DNA-directed RNA polymerase III POLR3C	0.30801	0	0.74716	0
TGGT1_301390	TGME49_301390	putative ribosome biogenesis protein BOP1	0.30801	0	0.76089	0
TGGT1_239760	TGME49_239760	ribosomal protein RPL22	0.30801	0	0.76089	0
TGGT1_310710	TGME49_310710	small ribosomal subunit Rsm22 protein	0.30801	0	0.76089	0
TGGT1_232530	TGME49_232530	Hypothetical protein	0.30801	0	0.76089	0
TGGT1_253140	TGME49_253140	Hypothetical protein	0.30801	0	0.7749	0
TGGT1_239330	TGME49_239330	ribosomal protein RPL37	0.30801	0	0.7749	0
TGGT1_321500	TGME49_321500	RNA recognition motif-containing protein	0.30801	0	0.7749	0
TGGT1_244570	TGME49_244570	Hypothetical protein	0.30801	0	0.77868	0
TGGT1_286440	TGME49_286440	malic enzyme	0.30801	0	0.78833	0
TGGT1_229990	TGME49_229990	putative T-complex protein 1 subunit alpha	0.30801	0	0.78833	0
TGGT1_294920	TGME49_294920	general transcription factor IIH polypeptide 2 GTF2H2	0.30801	0	0.80073	0
TGGT1_311030	TGME49_311030	Hypothetical protein	0.30801	0	0.80073	0
TGGT1_242660	TGME49_242660	putative vacuolar sorting protein 35	0.30801	0	0.8124	0
TGGT1_235360	TGME49_235360	Hypothetical protein	0.30801	0	0.82413	0
TGGT1_288210	TGME49_288210	PUL domain-containing protein	0.30801	0	0.83594	0
TGGT1_219700	TGME49_219700	putative DNA replication licensing factor MCM4	0.30801	0	0.83594	0
TGGT1_230880	TGME49_230880	Hypothetical protein	0.30801	0	0.83594	0
TGGT1_230630	TGME49_230630	Hypothetical protein	0.30801	0	0.84727	0
TGGT1_260180	TGME49_260180	Hypothetical protein	0.30801	0	0.84727	0
TGGT1_289680	TGME49_289680	Ras-related protein Rab11	0.30801	0	0.87624	0
TGGT1_297890	TGME49_297890	Hypothetical protein	0.30801	0	0.87624	0
TGGT1_256810	TGME49_256810	DnaJ domain-containing protein	0.30801	0	0.87624	0
TGGT1_207820	TGME49_207820	putative cell-cycle-associated protein kinase MAPK	0.30801	0	0.8943	0
TGGT1_233400	TGME49_233400	TAF9 RNA polymerase II, TATA box binding protein (TBP)-associated factor isoform 2 family protein	0.30801	0	0.90221	0
TGGT1_271920	TGME49_271920	Hypothetical protein	0.30801	0	0.90954	0
TGGT1_202310	TGME49_202310	O-sialoglycoprotein endopeptidase	0.30801	0	0.92309	0
TGGT1_275990	TGME49_275990	Hypothetical protein	0.30801	0	0.92309	0
TGGT1_292170	TGME49_292170	putative histone lysine methyltransferase, SET	0.30801	0	0.92936	0
TGGT1_298990	TGME49_298990	ferredoxin NADP+ oxidoreductase FNR	0.30801	0	0.9348	0
TGGT1_260670	TGME49_260670	putative centrin	0.30801	0	0.9348	0
TGGT1_263320	TGME49_263320	Hypothetical protein	0.30801	0	0.93999	0
TGGT1_254370	TGME49_254370	guanylyl cyclase	0.30801	0	0.94461	0
TGGT1_226960	TGME49_226960	phosphofructokinase PFKII	0.30801	0	0.94461	0
TGGT1_295000	TGME49_295000	Hypothetical protein	0.30801	0	0.94461	0
TGGT1_220110	TGME49_220110	Hypothetical protein	0.30801	0	0.94461	0
TGGT1_267350	TGME49_267350	LSM domain-containing protein	0.30801	0	0.95308	0
TGGT1_261230	TGME49_261230	ankyrin repeat-containing protein	0.30801	0	0.95709	0
TGGT1_207170	TGME49_207170	Hypothetical protein	0.30801	0	0.95709	0
TGGT1_229010	TGME49_229010	rhoptry neck protein RON4	0.30801	0	0.96095	0
TGGT1_271120	TGME49_271120	endonuclease/exonuclease/phosphatase family protein	0.30801	0	0.96432	0
TGGT1_211870	TGME49_211870	putative LSU ribosomal protein L18P	0.30801	0	0.96432	0
TGGT1_293660	TGME49_293660	Hypothetical protein	0.30801	0	0.97016	0
TGGT1_246540	TGME49_246540	cytochrome c1, heme protein	0.30801	0	0.97287	0
TGGT1_297420	TGME49_297420	putative beta-tubulin cofactor D	0.30801	0	0.98157	0
TGGT1_216120	TGME49_216120	Hypothetical protein	0.30801	0	0.98488	0
TGGT1_210280	TGME49_210280	PEK kinase	0.30801	0	0.98749	0
TGGT1_231460	TGME49_231460	Hypothetical protein	0.30801	0	0.9899	0
TGGT1_261430	TGME49_261430	Hypothetical protein	0.30801	0	0.99092	0
TGGT1_301440	TGME49_301440	calcium-dependent protein kinase CDPK1	0.30801	0	1	0
TGGT1_243250	TGME49_243250	myosin H	0.30801	0	1	0
TGGT1_309330	TGME49_309330	SAG-related sequence SRS55F	0.30802	1	0.92309	0
TGGT1_307780	TGME49_307780	Hypothetical protein	0.30841	0	0.37226	0
TGGT1_211630	TGME49_211630	Hypothetical protein	0.30845	1	0.92936	0
TGGT1_306050	TGME49_306050	Hypothetical protein	0.30906	0	0.54985	0
TGGT1_230602	TGME49_230602	Hypothetical protein	0.30917	0	0.13063	1
TGGT1_261040	TGME49_261040	Hypothetical protein	0.30924	1	0.66324	0
TGGT1_289930	TGME49_289930	putative phosphoenolpyruvate carboxykinase	0.30925	0	0.76089	0
TGGT1_215040	TGME49_215040	HEAT repeat-containing protein	0.30943	0	0.46873	0
TGGT1_253020	TGME49_253020	Hypothetical protein	0.30946	1	0.46873	0
TGGT1_235680	TGME49_235680	peptidase M16 inactive domain-containing protein	0.30956	1	0.46873	0
TGGT1_246995	TGME49_246995	Hypothetical protein	0.30971	1	0.96095	0
TGGT1_268880	TGME49_268880	Hypothetical protein	0.31002	1	0.5895	0
TGGT1_205280	TGME49_205280	Hypothetical protein	0.3103	1	0.13134	1
TGGT1_321630	TGME49_321630	RNA recognition motif-containing protein	0.31054	1	0.11732	1
TGGT1_202390	TGME49_202390	S15 sporozoite-expressed protein	0.31102	0	0.83594	0
TGGT1_315495	TGME49_315495	Hypothetical protein	0.31103	1	0.93999	0
TGGT1_222430	TGME49_222430	HECT-domain (ubiquitin-transferase) domain-containing protein	0.3117	1	0.030172	1
TGGT1_244920	TGME49_244920	Toxoplasma gondii family B protein	0.31171	1	0.86714	0
TGGT1_202040	TGME49_202040	Hypothetical protein	0.312	0	0.6255	0
TGGT1_224540A	TGME49_224540	hypothetical protein	0.31206	1	0.26987	0
TGGT1_271115	TGME49_271115	Hypothetical protein	0.31212	1	0.076494	1
TGGT1_217000	TGME49_217000	Hypothetical protein	0.31223	1	0.99613	0
TGGT1_242590	TGME49_242590	Hypothetical protein	0.31228	0	0.69426	0
TGGT1_305190	TGME49_305190	CorA family Mg2+ transporter protein	0.31247	0	0.84727	0
TGGT1_311230	TGME49_311230	Hypothetical protein	0.31267	1	0.94461	0
TGGT1_255215	TGME49_255215	Hypothetical protein	0.31289	1	0.085814	1
TGGT1_248240	TGME49_248240	leucine rich repeat-containing protein	0.31316	1	0.13647	1
TGGT1_293270	TGME49_293270	Hypothetical protein	0.31328	1	0.15539	1
TGGT1_209095	TGME49_209095	Hypothetical protein	0.3135	1	0.6442	0
TGGT1_238260	TGME49_238260	Hypothetical protein	0.31375	1	0.078649	1
TGGT1_220080	TGME49_220080	Toxoplasma gondii family C protein	0.31411	1	0.9348	0
TGGT1_258085	TGME49_258085	Hypothetical protein	0.31435	1	0.016587	1
TGGT1_219742	TGME49_219742	Hypothetical protein	0.31436	1	0.5895	0
TGGT1_299230	TGME49_299230	F-box domain-containing protein	0.31441	1	0.092517	1
TGGT1_239110	TGME49_239110	leucine rich repeat-containing protein	0.31486	1	0.95308	0
TGGT1_260300	TGME49_260300	metal cation transporter, ZIP family protein	0.31491	0	0.32503	0
TGGT1_281660	TGME49_281660	Hypothetical protein	0.31503	1	0.37226	0
TGGT1_253310	TGME49_253310	Hypothetical protein	0.31517	1	0.25457	0
TGGT1_251860	TGME49_251860	Hypothetical protein	0.31528	0	0.11471	1
TGGT1_316390	TGME49_316390	Hypothetical protein	0.31563	0	0.9348	0
[truncated: 6,157 more rows]
