# Supplementary material for: Host E3 ubiquitin ligase ITCH mediates Toxoplasma gondii effector GRA35-triggered NLRP1 inflammasome activation and cell-autonomous immunity
Source: mBio. 2024 Feb 20;15(3):e03302-23. doi: 10.1128/mbio.03302-23 (PMC10936166; doi:10.1128/mbio.03302-23)
Supplement: Table S2 — Primers and oligonucleotides used in this study. [file mbio.03302-23-s0005.xlsx]

## Sheet: Plasmids
Plasmid name	Backbone	Gene or insert name	Epitope tag	Description	Designed
pLIC-GRA35-3xHA::DHFR	pLIC-3xHA::DHFR	Toxoplasma Gra35 (TGGT1_226380)	C-terminal 3xHA tag	Plasmid used for generating GRA35 endogenously HA-tagged parasites	In this study
pcDNA3.1-GRA6-HA	pcDNA3.1+	Toxoplasma Gra6 (TGGT1_275440)	C-terminal HA tag	Mammalian expression vector used for overexpressing full-length Toxoplasma GRA6 (without signal peptide) fused with C-terminal HA tag in HEK293T cells.	In this study
pcDNA3.1-GRA42-HA	pcDNA3.1+	Toxoplasma Gra42 (TGGT1_236870)	C-terminal HA tag	Mammalian expression vector used for overexpressing full-length Toxoplasma GRA42 (without signal peptide) fused with C-terminal HA tag in HEK293T cells.	In this study
pcDNA3.1-GRA43-HA	pcDNA3.1+	Toxoplasma Gra43 (TGGT1_237015)	C-terminal HA tag	Mammalian expression vector used for overexpressing full-length Toxoplasma GRA43 (without signal peptide) fused with C-terminal HA tag in HEK293T cells.	In this study
pcDNA3.1-GRA35-HA	pcDNA3.1+	Toxoplasma Gra35 (TGGT1_226380)	C-terminal HA tag	Mammalian expression vector used for overexpressing full-length Toxoplasma GRA35 (without signal peptide) fused with C-terminal HA tag in HEK293T cells.	(Wang et al., 2019)
pcDNA3.1-GRA35-Ct-HA	pcDNA3.1+	Toxoplasma Gra35 (TGGT1_226380)	C-terminal HA tag	Mammalian expression vector used for overexpressing Toxoplasma GRA35 C-terminus (amino acid 142 to 378) fused with C-terminal HA tag in HEK293T cells.	In this study
pCMVtag2b-rITCH-FL	pCMVtag2b	Rat Itch (XM_008762336)	N-terminal FLAG tag	Mammalian expression vector used for overexpressing full-length rat ITCH fused with N-terminal FLAG tag in HEK293T cells.	In this study
pCMVtag2b-rITCHΔC2	pCMVtag2b	Rat Itch (XM_008762336)	N-terminal FLAG tag	Mammalian expression vector used for overexpressing rat ITCH truncate (amino acid 146 to 864) fused with N-terminal FLAG tag in HEK293T cells.	In this study
pCMVtag2B-rITCH-WW+HECT	pCMVtag2b	Rat Itch (XM_008762336)	N-terminal FLAG tag	Mammalian expression vector used for overexpressing rat ITCH truncate (amino acid 227 to 864) fused with N-terminal FLAG tag in HEK293T cells.	In this study
pCMVtag2b-rITCHΔC2ΔWW	pCMVtag2b	Rat Itch (XM_008762336)	N-terminal FLAG tag	Mammalian expression vector used for overexpressing rat ITCH truncate (amino acid 476 to 864) fused with N-terminal FLAG tag in HEK293T cells.	In this study
pCMVtag2b-rITCHΔHECT	pCMVtag2b	Rat Itch (XM_008762336)	N-terminal FLAG tag	Mammalian expression vector used for overexpressing rat ITCH truncate (amino acid 1 to 475) fused with N-terminal FLAG tag in HEK293T cells.	In this study
pCMVtag2b-rITCHΔC2ΔHECT	pCMVtag2b	Rat Itch (XM_008762336)	N-terminal FLAG tag	Mammalian expression vector used for overexpressing rat ITCH truncate (amino acid 146 to 475) fused with N-terminal FLAG tag in HEK293T cells.	In this study
pCMVtag2B-rITCH-WW	pCMVtag2b	Rat Itch (XM_008762336)	N-terminal FLAG tag	Mammalian expression vector used for overexpressing rat ITCH truncate (amino acid 227 to 475) fused with N-terminal FLAG tag in HEK293T cells.	In this study
pcDNA3.1-V5-rDPP9	pcDNA3.1+	Rat Dpp9 (NM_001305241)	N-terminal V5 tag	Mammalian expression vector used for overexpressing full-length rat DPP9 fused with N-terminal V5 tag in HEK293T cells.	In this study
His-TEV-LEW-rNLRP1-FLAG	pFastBac HTB	LEW rat Nlrp1a (HM_060633)	N-terminal His tag, C-terminal FLAG tag	Insect cell expression vector used for producing recombinant LEW rat NLRP1 protein fused with N-terminal His tag and C-terminal FLAG tag.	In this study
His-TEV-BN-rNLRP1-FLAG	pFastBac HTB	BN rat Nlrp1a (HM_060628)	N-terminal His tag, C-terminal FLAG tag	Insect cell expression vector used for producing recombinant BN rat NLRP1 protein fused with N-terminal His tag and C-terminal FLAG tag.	In this study
His-TEV-rDPP9-FLAG	pFastBac HTB	Rat Dpp9 (NM_001305241)	N-terminal His tag, C-terminal FLAG tag	Insect cell expression vector used for producing recombinant rat DPP9 protein fused with N-terminal His tag and C-terminal FLAG tag.	In this study
pLenti-CMV-EGFP-rNLRP1-MYC	pLenti-CMV-Puro-DEST	LEW rat Nlrp1a (HM_060633)	N-terminal EGFP tag, C-terminal MYCtag	Lentiviral expression vector used for generating HEK293T cells constantly expressing EGFP-rNLPR1-MYC.	In this study

## Sheet: Primers for plasmid generation
Primer name	5'-Sequence-3'	Gene or PCR template	Description	Designed
pLIC-GRA35_F	TACTTCCAATCCAATTTAATGCTCGGCGACCAGACGAAAGAGC	Toxoplasma Gra35 (TGGT1_226380)	Forward primer for constructing pLIC-GRA35-3xHA::DHFR; LIC adaptor sequence highlighted in red.	In this study
pLIC-GRA35_R	TCCTCCACTTCCAATTTTAGCAGTCTGTTTCGGCTCCGCCTGTAC	Toxoplasma Gra35 (TGGT1_226380)	Reverse primer for constructing pLIC-GRA35-3xHA::DHFR; LIC adaptor sequence highlighted in red.	In this study
pcDNA3.1-GRA6_F	CGGGGTACCATGGCAGACAGCGGTGGTGTTAAG	Toxoplasma Gra6 (TGGT1_275440)	Forward primer with KpnI site to construct pcDNA3.1-GRA6-HA plasmid.	In this study
pcDNA3.1-GRA6-HA_R	CCGGAATTCTCAAGCGTAATCTGGAACATCGTATGGGTAATAATCAAACACATTCACACG	Toxoplasma Gra6 (TGGT1_275440)	Reverse primer with EcoRI site and HA tag sequence (in red) to construct pcDNA3.1-GRA6-HA plasmid.	In this study
pcDNA3.1-GRA42_F	CGGGGTACCATGGCTCCTTTCCAGCAGACAGAGAC	Toxoplasma Gra42 (TGGT1_236870)	Forward primer with KpnI site to construct pcDNA3.1-GRA42-HA plasmid.	In this study
pcDNA3.1-GRA42-HA_R	CCGGAATTCTCAAGCGTAATCTGGAACATCGTATGGGTAGTTAGGATTGGCTGCCGCCC	Toxoplasma Gra42 (TGGT1_236870)	Reverse primer with EcoRI site and HA tag sequence (in red) to construct pcDNA3.1-GRA42-HA plasmid.	In this study
pcDNA3.1-GRA43_F	CGGGGTACCATGGCCAATGACATGGACGTTGCCG	Toxoplasma Gra43 (TGGT1_237015)	Forward primer with KpnI site to construct pcDNA3.1-GRA43-HA plasmid.	In this study
pcDNA3.1-GRA43-HA_R	CCGGAATTCTCAAGCGTAATCTGGAACATCGTATGGGTATCCACTACCAGGAGCTCCTC	Toxoplasma Gra43 (TGGT1_237015)	Reverse primer with EcoRI site and HA tag sequence (in red) to construct pcDNA3.1-GRA43-HA plasmid.	In this study
pcDNA3.1-GRA35-Ct_F	CGGGGTACCATGGCGAAGCGTCAATATGAGCTTCG	Toxoplasma Gra35 (TGGT1_226380)	Forward primer with KpnI site to construct pcDNA3.1-GRA35-Ct-HA plasmid.	In this study
pcDNA3.1-GRA35-HA_R	CCGGAATTCTCAAGCGTAATCTGGAACATCGTATGGGTAAGTCTGTTTCGGCTCCGC	Toxoplasma Gra35 (TGGT1_226380)	Reverse primer with EcoRI site and HA tag sequence (in red) to construct pcDNA3.1-GRA35-Ct-HA plasmid.	(Wang et al., 2019)
pCMV-rITCH_F	GGATTACAAGGATGACGACGATAAGTCTGACAGTGCACCACAGCTCG	Rat Itch (XM_008762336)	Forward primer for amplifing ITCH coding sequence to generate pCMVtag2b-rITCH-FL; homologous arm used for Gibson Assembly is highlighted in red.	In this study
pCMV-rITCH_R	GGTCGACGGTATCGATAAGCTTGATTTACTCTTGTCCAAATCCTTCTGTTTC	Rat Itch (XM_008762336)	Reverse primer for amplifing ITCH coding sequence to generate pCMVtag2b-rITCH-FL; homologous arm used for Gibson Assembly is highlighted in red.	In this study
Q5-rITCH-146aa_F	GCTGAAGTTGTTACTAATGGTGAAA	pCMVtag2b-rITCH-FL	Forward primer for generating pCMVtag2b-rITCHΔC2 and pCMVtag2b-rITCHΔC2ΔHECT via Q5 mutagenesis.	In this study
Q5-rITCH-227aa_F	GCTTCTGTCAATGGCTCACC	pCMVtag2b-rITCH-FL	Forward primer for generating pCMVtag2B-rITCH-WW+HECT and pCMVtag2B-rITCH-WW via Q5 mutagenesis.	In this study
Q5-rITCH-476aa_F	GCCTTAGACAACGGACCCCAG	pCMVtag2b-rITCH-FL	Forward primer for generating pCMVtag2b-rITCHΔC2ΔWW via Q5 mutagenesis.	In this study
Q5-pCMVtag2b-FLAG_R	CTTATCGTCGTCATCCTTGTAATC	pCMVtag2b-rITCH-FL	Reverse primer for generating pCMVtag2b-rITCHΔC2, pCMVtag2B-rITCH-WW+HECT, and pCMVtag2b-rITCHΔC2ΔWW via Q5 mutagenesis.	In this study
Q5-pCMVtag2b-Stopcodon_F	TAAATCAAGCTTATCGATACCGTC	pCMVtag2b-rITCH-FL	Forward primer for generating pCMVtag2b-rITCHΔHECT via Q5 mutagenesis.	In this study
Q5-rITCH-475aa_R	TGACTTTCCTGTGCGTGGATC	pCMVtag2b-rITCH-FL	Reverse primer for generating pCMVtag2b-rITCHΔHECT, pCMVtag2b-rITCHΔC2ΔHECT, and pCMVtag2B-rITCH-WW via Q5 mutagenesis.	In this study
pcDNA3.1-V5-rDPP9_F	CGGGGTACCATGGGTAAGCCTATCCCTAACCCTCTCCTCGGTCTCGATTCTACGTCTGGTGGGGTCTCGCCAG	Rat Dpp9 (NM_001305241)	Forward primer with KpnI site and V5 tag sequence (in red) to construct pcDNA3.1-V5-rDPP9 plasmid.	In this study
pcDNA3.1-rDPP9_R	CCGGAATTCTCACAGGTGTTCCTGCAGGAAG	Rat Dpp9 (NM_001305241)	Reverse primer with EcoRI site to construct pcDNA3.1-V5-rDPP9 plasmid.	In this study
pLenti-EGFP-F	CAGTGTGGTGGAATTCTGCAGATACCATGGTGAGCAAGGGCGAG	EGFP from MSCV2.2 (Addgene #60206)	Forward primer for the amplification of EGFP coding sequence used for generating pLenti-CMV-EGFP-rNLRP1-MYC; homologous arm used for Gibson Assembly is highlighted in red.	In this study
EGFP-R	CTGAGATTCTCCCATCTTGTACAGCTCGTCCATGCCGAG	EGFP from MSCV2.2 (Addgene #60206)	Reverse primer for the amplification of EGFP coding sequence used for generating pLenti-CMV-EGFP-rNLRP1-MYC; homologous arm used for Gibson Assembly is highlighted in red.	In this study
NLRP1-F	GACGAGCTGTACAAGATGGGAGAATCTCAGTCCAAGCAG	LEW rat Nlrp1a (HM_060633)	Forward primer for the amplification of LEW rat NLRP1a used for generating pLenti-CMV-EGFP-rNLRP1-MYC; homologous arm used for Gibson Assembly is highlighted in red.	In this study
pLenti-NLRP1-MYR_R	CGGCCGCCACTGTGCTGGATTCACAGGTCCTCTTCTGAGATCAGCTTCTGCTCGAGTCTAACAGAGACCCCTCCCG	LEW rat Nlrp1a (HM_060633)	Reverse primer for the amplification of LEW rat NLPR1a with MYC tag sequence used for generating pLenti-CMV-EGFP-rNLRP1-MYC; homologous arm used for Gibson Assembly is highlighted in red.	In this study
rITCH-Mut_F	GTCTGGTGTGTAGAAGTCCTGTGC	Rat Itch (XM_008762336)	Forward primer for amplifing ITCH sgRNA target region in rat genome and check editing efficiency	In this study
rITCH-Mut_R	GCAACAGTGAAACCATCACCAAC	Rat Itch (XM_008762336)	Reverse primer for amplifing ITCH sgRNA target region in rat genome and check editing efficiency	In this study
rNLRP1a-Mut_F	GAGCAGAGTGTTCTCCAGAGTTCAG	LEW rat Nlrp1a (HM_060633)	Forward primer for amplifing NLRP1a sgRNA target region in rat genome and check editing efficiency	In this study
rNLRP1a-Mut_R	CTGAAGGGAAGGGAATCTAATCTG	LEW rat Nlrp1a (HM_060633)	Reverse primer for amplifing NLRP1a sgRNA target region in rat genome and check editing efficiency	In this study

## Sheet: Primers for illumina sequencing
Primer name	5'-Sequence-3'	Barcode	Description
RP P7 Illumina adaptator -1	CAAGCAGAAGACGGCATACGAGATCGTGATgattttcaaatggcgacctgc	CGTGAT	Reverse primer to amplify the sgRNA from the sample genomic DNA
RP P7 Illumina adaptator -2	CAAGCAGAAGACGGCATACGAGATACATCGgattttcaaatggcgacctgc	ACATCG	Reverse primer to amplify the sgRNA from the sample genomic DNA
RP P7 Illumina adaptator -3	CAAGCAGAAGACGGCATACGAGATGCCTAAgattttcaaatggcgacctgc	GCCTAA	Reverse primer to amplify the sgRNA from the sample genomic DNA
RP P7 Illumina adaptator -4	CAAGCAGAAGACGGCATACGAGATTGGTCAgattttcaaatggcgacctgc	TGGTCA	Reverse primer to amplify the sgRNA from the sample genomic DNA
RP P7 Illumina adaptator -5	CAAGCAGAAGACGGCATACGAGATCACTGTgattttcaaatggcgacctgc	CACTGT	Reverse primer to amplify the sgRNA from the sample genomic DNA
RP P7 Illumina adaptator -6	CAAGCAGAAGACGGCATACGAGATATTGGCgattttcaaatggcgacctgc	ATTGGC	Reverse primer to amplify the sgRNA from the sample genomic DNA
RP P7 Illumina adaptator -7	CAAGCAGAAGACGGCATACGAGATGATCTGgattttcaaatggcgacctgc	GATCTG	Reverse primer to amplify the sgRNA from the sample genomic DNA
RP P7 Illumina adaptator -8	CAAGCAGAAGACGGCATACGAGATTCAAGTgattttcaaatggcgacctgc	TCAAGT	Reverse primer to amplify the sgRNA from the sample genomic DNA
RP P7 Illumina adaptator -9	CAAGCAGAAGACGGCATACGAGATCTGATCgattttcaaatggcgacctgc	CTGATC	Reverse primer to amplify the sgRNA from the sample genomic DNA
RP P7 Illumina adaptator -10	CAAGCAGAAGACGGCATACGAGATAAGCTAgattttcaaatggcgacctgc	AAGCTA	Reverse primer to amplify the sgRNA from the sample genomic DNA
RP P7 Illumina adaptator -12	CAAGCAGAAGACGGCATACGAGATGTAGCCgattttcaaatggcgacctgc	GTAGCC	Reverse primer to amplify the sgRNA from the sample genomic DNA
RP P7 Illumina adaptator -13	CAAGCAGAAGACGGCATACGAGATTACAAGgattttcaaatggcgacctgc	TACAAG	Reverse primer to amplify the sgRNA from the sample genomic DNA
RP P7 Illumina adaptator -14	CAAGCAGAAGACGGCATACGAGATTTGACTgattttcaaatggcgacctgc	TTGACT	Reverse primer to amplify the sgRNA from the sample genomic DNA
RP P7 Illumina adaptator -15	CAAGCAGAAGACGGCATACGAGATGGAACTgattttcaaatggcgacctgc	GGAACT	Reverse primer to amplify the sgRNA from the sample genomic DNA
RP P7 Illumina adaptator -16	CAAGCAGAAGACGGCATACGAGATTGACATgattttcaaatggcgacctgc	TGACAT	Reverse primer to amplify the sgRNA from the sample genomic DNA
RP P7 Illumina adaptator -17	CAAGCAGAAGACGGCATACGAGATGGACGGgattttcaaatggcgacctgc	GGACGG	Reverse primer to amplify the sgRNA from the sample genomic DNA
RP P7 Illumina adaptator -18	CAAGCAGAAGACGGCATACGAGATGCGGACgattttcaaatggcgacctgc	GCGGAC	Reverse primer to amplify the sgRNA from the sample genomic DNA
RP P7 Illumina adaptator -19	CAAGCAGAAGACGGCATACGAGATTTTCACgattttcaaatggcgacctgc	TTTCAC	Reverse primer to amplify the sgRNA from the sample genomic DNA
RP P7 Illumina adaptator -20	CAAGCAGAAGACGGCATACGAGATGGCCACgattttcaaatggcgacctgc	GGCCAC	Reverse primer to amplify the sgRNA from the sample genomic DNA
RP P7 Illumina adaptator -22	CAAGCAGAAGACGGCATACGAGATCGAAACgattttcaaatggcgacctgc	CGAAAC	Reverse primer to amplify the sgRNA from the sample genomic DNA
RP P7 Illumina adaptator -23	CAAGCAGAAGACGGCATACGAGATCGTACGgattttcaaatggcgacctgc	CGTACG	Reverse primer to amplify the sgRNA from the sample genomic DNA
RP P7 Illumina adaptator -25	CAAGCAGAAGACGGCATACGAGATCCACTCgattttcaaatggcgacctgc	CCACTC	Reverse primer to amplify the sgRNA from the sample genomic DNA
RP P7 Illumina adaptator -26	CAAGCAGAAGACGGCATACGAGATATCAGTgattttcaaatggcgacctgc	ATCAGT	Reverse primer to amplify the sgRNA from the sample genomic DNA
RP P7 Illumina adaptator -27	CAAGCAGAAGACGGCATACGAGATAGGAATgattttcaaatggcgacctgc	AGGAAT	Reverse primer to amplify the sgRNA from the sample genomic DNA
FP_P5 Illumina adaptator	AATGATACGGCGACCACCGAGATCTACACGAATGACACACAGGAACTACGCG		Forward primer to amplify the sgRNA from the sample genomic DNA
custom sequencing primer- P150CrisprIllumina	CGGTGCCACTTTTTCAAGTTGATAACGGACTAGCCTTATTTTAACTTGCTATTTCTAGCTCTAAAAC		Forward Illumina sequencing primer
custom indexing primer -P151 illuminaindex	GCGCGACAGAAAGCCCCTTCGAAGAGCGCACAGGGAGGAAGCAGGCCTCTGCAGGTCGCCATTTGAAAATC		Reverse Illumina sequencing primer

## Sheet: sgRNA sequence
sgRNA name	Target sequence	Target genes	Description	Designed
Rat Itch_sgRNA-1	GTGACTTCTACATAAGGACT	Rat Itch (NCBI Gene ID: 311567)	sgRNA used for generating Itch-deletion in rat BMDMs via Neon transfection	In this study
Rat Itch_sgRNA-2	ATGTAGAAGTCACAGTAGAT	Rat Itch (NCBI Gene ID: 311567)	sgRNA used for generating Itch-deletion in rat BMDMs via Neon transfection	In this study
Rat Itch_sgRNA-3	ACAATACAAACAGCCCCAAG	Rat Itch (NCBI Gene ID: 311567)	sgRNA used for generating Itch-deletion in rat BMDMs via Neon transfection	In this study
Nlrp1a_sgRNA-1	AGGTGGGGTCCACATCCTGT	Lewis rat Nlrp1a (NCBI Gene ID: 360557)	sgRNA used for generating Nlrp1a-deletion in rat BMDMs via Neon transfection	In this study
Nlrp1a_sgRNA-2	GCAGGAAAGTAACACAAGGG	Lewis rat Nlrp1a (NCBI Gene ID: 360557)	sgRNA used for generating Nlrp1a-deletion in rat BMDMs via Neon transfection	In this study
LacZ_sgRNA	TGCGAATACGCCCACGCGAT	E.coli LacZ (NCBI Gene ID: 945006)	Scrambled sgRNA used as a non-targeted control in rat BMDMS during Neon transfection	In this study
Human Itch_sgRNA-1	TCTACTGTGACCTCTACGTA	Human Itch (NCBI Gene ID: 83737)	sgRNA used for generating Itch-deletion in HFFs via Lentiviral transduction	Applied Biological Materials Inc.
Human Itch_sgRNA-2	GAGTCTGAAGTTGTTACCAA	Human Itch (NCBI Gene ID: 83737)	sgRNA used for generating Itch-deletion in HFFs via Lentiviral transduction	Applied Biological Materials Inc.
Human Itch_sgRNA-3	TCTCCATCACTCTCAAATGG	Human Itch (NCBI Gene ID: 83737)	sgRNA used for generating Itch-deletion in HFFs via Lentiviral transduction	Applied Biological Materials Inc.
