# Supplementary material for: Host E3 ubiquitin ligase ITCH mediates Toxoplasma gondii effector GRA35-triggered NLRP1 inflammasome activation and cell-autonomous immunity
Source: mBio. 2024 Feb 20;15(3):e03302-23. doi: 10.1128/mbio.03302-23 (PMC10936166; doi:10.1128/mbio.03302-23)
Supplement: Table S3 — Unique spectrum count of mass spectrometry data. [file mbio.03302-23-s0006.xlsx]

## Sheet: Exp.1
Identified Proteins	Uniport Accession Number	Molecular Weight	Total Unique Spectrum Count in GRA35-IP	Total Unique Spectrum Count in GRA23-IP
Cluster of Putative transmembrane protein OS=Toxoplasma gondii FOU GN=TGFOU_226380 PE=4 SV=1 (tr|A0A086L544|A0A086L544_TOXGO)	tr|A0A086L544|A0A086L544_TOXGO [6]	43 kDa	70	0
Putative transmembrane protein OS=Toxoplasma gondii FOU GN=TGFOU_226380 PE=4 SV=1	tr|A0A086L544|A0A086L544_TOXGO (+2)	43 kDa	67	0
Heat shock protein HSP28 OS=Toxoplasma gondii GAB2-2007-GAL-DOM2 GN=TGDOM2_286720 PE=3 SV=1	tr|A0A086K6V0|A0A086K6V0_TOXGO (+8)	31 kDa	30	0
Cluster of Myosin, heavy polypeptide 9, non-muscle OS=Rattus norvegicus GN=Myh9 PE=1 SV=1 (tr|G3V6P7|G3V6P7_RAT)	tr|G3V6P7|G3V6P7_RAT [5]	226 kDa	22	0
Myosin, heavy polypeptide 9, non-muscle OS=Rattus norvegicus GN=Myh9 PE=1 SV=1	tr|G3V6P7|G3V6P7_RAT	226 kDa	22	0
Cluster of E3 ubiquitin-protein ligase OS=Rattus norvegicus GN=Itch PE=1 SV=1 (tr|A0A0G2K9T1|A0A0G2K9T1_RAT)	tr|A0A0G2K9T1|A0A0G2K9T1_RAT [2]	101 kDa	14	0
E3 ubiquitin-protein ligase OS=Rattus norvegicus GN=Itch PE=1 SV=1	tr|A0A0G2K9T1|A0A0G2K9T1_RAT	101 kDa	14	0
Uncharacterized protein OS=Toxoplasma gondii GAB2-2007-GAL-DOM2 GN=TGDOM2_290700 PE=4 SV=1	tr|A0A086KD71|A0A086KD71_TOXGO (+2)	34 kDa	14	0
Histone H2A type 2-A OS=Rattus norvegicus GN=Hist2h2aa3 PE=1 SV=1	sp|P0CC09|H2A2A_RAT (+1)	14 kDa	11	1
Cluster of Tubulin alpha chain OS=Rattus norvegicus GN=LOC100909441 PE=3 SV=1 (tr|A0A0H2UHM7|A0A0H2UHM7_RAT)	tr|A0A0H2UHM7|A0A0H2UHM7_RAT [14]	50 kDa	10	0
Tubulin alpha chain OS=Rattus norvegicus GN=LOC100909441 PE=3 SV=1	tr|A0A0H2UHM7|A0A0H2UHM7_RAT	50 kDa	9	0
Histone H4 OS=Toxoplasma gondii p89 GN=TGP89_239260 PE=3 SV=1	tr|A0A086K465|A0A086K465_TOXGO (+11)	11 kDa	9	0
Putative transmembrane protein OS=Toxoplasma gondii RUB GN=TGRUB_237015 PE=4 SV=1	tr|A0A086M0E8|A0A086M0E8_TOXGO (+2)	29 kDa	8	0
Green fluorescent protein OS=Aequorea victoria GN=GFP PE=1 SV=1	sp|P42212|GFP_AEQVI	27 kDa	8	0
Cluster of Histone H2A type 2-A OS=Rattus norvegicus GN=Hist2h2aa3 PE=1 SV=1 (sp|P0CC09|H2A2A_RAT)	sp|P0CC09|H2A2A_RAT [6]	14 kDa	14	2
Cluster of Uncharacterized protein OS=Rattus norvegicus PE=1 SV=2 (tr|M0RCH6|M0RCH6_RAT)	tr|M0RCH6|M0RCH6_RAT [2]	25 kDa	7	0
Uncharacterized protein OS=Rattus norvegicus GN=LOC680353 PE=3 SV=2	tr|D3ZZH2|D3ZZH2_RAT	8 kDa	6	1
DEAD-box helicase 3, X-linked OS=Rattus norvegicus GN=Ddx3x PE=1 SV=1	tr|A0A0G2K719|A0A0G2K719_RAT	73 kDa	6	0
Heat shock protein HSP 90-beta OS=Rattus norvegicus GN=Hsp90ab1 PE=1 SV=1	tr|A0A0G2K793|A0A0G2K793_RAT	80 kDa	6	0
Cluster of Uncharacterized protein OS=Rattus norvegicus GN=LOC691716 PE=3 SV=1 (tr|D3ZLL8|D3ZLL8_RAT)	tr|D3ZLL8|D3ZLL8_RAT [2]	15 kDa	6	0
Uncharacterized protein OS=Rattus norvegicus GN=LOC691716 PE=3 SV=1	tr|D3ZLL8|D3ZLL8_RAT	15 kDa	6	0
Uncharacterized protein OS=Rattus norvegicus PE=1 SV=2	tr|M0RCH6|M0RCH6_RAT	25 kDa	6	0
Cluster of Uncharacterized protein OS=Rattus norvegicus GN=LOC100364509 PE=1 SV=1 (tr|M0RB65|M0RB65_RAT)	tr|M0RB65|M0RB65_RAT [2]	22 kDa	5	1
40S ribosomal protein S20 OS=Rattus norvegicus GN=Rps20 PE=3 SV=1	tr|A0A0H2UHG7|A0A0H2UHG7_RAT	13 kDa	5	1
Keratin, type II cytoskeletal 5 (Fragment) OS=Rattus norvegicus GN=Krt5 PE=1 SV=2	tr|F7FFV2|F7FFV2_RAT	44 kDa	5	0
Cluster of Tubulin beta chain OS=Toxoplasma gondii PE=3 SV=1 (sp|P10878|TBB_TOXGO)	sp|P10878|TBB_TOXGO [15]	50 kDa	5	0
Tubulin beta chain OS=Neospora caninum (strain Liverpool) GN=BN1204_005150 PE=3 SV=1	tr|F0V8J8|F0V8J8_NEOCL	50 kDa	5	0
Chromatin-modifying protein 4B-like 1 OS=Rattus norvegicus GN=Chmp4bl1 PE=1 SV=1	tr|D4A9Z8|D4A9Z8_RAT	25 kDa	5	0
Pyruvate kinase OS=Rattus norvegicus GN=Pkm PE=1 SV=1	tr|A0A0G2JVG3|A0A0G2JVG3_RAT (+1)	53 kDa	5	0
Histone H2A OS=Rattus norvegicus GN=Hist1h2ak PE=3 SV=1	tr|D3ZVK7|D3ZVK7_RAT (+3)	14 kDa	9	2
Histone H1.5 OS=Rattus norvegicus GN=Hist1h1b PE=1 SV=1	sp|D3ZBN0|H15_RAT	23 kDa	26	6
IQ motif containing GTPase activating protein 1 (Predicted), isoform CRA_b OS=Rattus norvegicus GN=Iqgap1 PE=1 SV=1	tr|G3V7Q7|G3V7Q7_RAT	189 kDa	8	2
Uncharacterized protein OS=Rattus norvegicus GN=LOC100364509 PE=1 SV=1	tr|M0RB65|M0RB65_RAT	22 kDa	4	1
RCG57812, isoform CRA_b OS=Rattus norvegicus GN=Slk PE=1 SV=1	tr|G3V7I8|G3V7I8_RAT	138 kDa	4	1
Cluster of Ribosomal protein RPS25 OS=Toxoplasma gondii (strain ATCC 50861 / VEG) GN=TGVEG_231140 PE=4 SV=1 (tr|A0A125YRD7|A0A125YRD7_TOXGV)	tr|A0A125YRD7|A0A125YRD7_TOXGV [4]	19 kDa	4	1
Ribosomal protein RPS25 OS=Toxoplasma gondii (strain ATCC 50861 / VEG) GN=TGVEG_231140 PE=4 SV=1	tr|A0A125YRD7|A0A125YRD7_TOXGV (+2)	19 kDa	4	1
Ribosomal protein RPS25 OS=Toxoplasma gondii ARI GN=TGARI_231140 PE=4 SV=1	tr|A0A139Y4R4|A0A139Y4R4_TOXGO	19 kDa	4	1
Ribosomal protein S27-like OS=Rattus norvegicus GN=LOC100362987 PE=3 SV=1	tr|M0RA26|M0RA26_RAT	10 kDa	4	1
40S ribosomal protein SA OS=Rattus norvegicus GN=Rpsa PE=1 SV=3	sp|P38983|RSSA_RAT	33 kDa	4	0
Clusterin OS=Rattus norvegicus GN=Clu PE=1 SV=1	tr|G3V836|G3V836_RAT	51 kDa	4	0
GTP-binding nuclear protein Ran OS=Rattus norvegicus GN=RGD1306195 PE=2 SV=1	tr|Q66H11|Q66H11_RAT	24 kDa	4	0
Tubulin beta chain OS=Toxoplasma gondii PE=3 SV=1	sp|P10878|TBB_TOXGO (+13)	50 kDa	4	0
Uncharacterized protein OS=Rattus norvegicus PE=4 SV=2	tr|M0RD98|M0RD98_RAT	13 kDa	4	0
Uncharacterized protein OS=Toxoplasma gondii (strain ATCC 50861 / VEG) GN=BN1205_051550 PE=4 SV=1	tr|A0A0F7UTU8|A0A0F7UTU8_TOXGV (+4)	50 kDa	4	0
Keratin, type II cytoskeletal 75 OS=Rattus norvegicus GN=Krt75 PE=3 SV=2	sp|Q6IG05|K2C75_RAT (+1)	59 kDa	4	0
Myosin IF OS=Rattus norvegicus GN=Myo1f PE=1 SV=1	tr|D4A7X9|D4A7X9_RAT	125 kDa	7	2
Cluster of Uncharacterized protein OS=Rattus norvegicus PE=3 SV=1 (tr|A0A0G2K6L6|A0A0G2K6L6_RAT)	tr|A0A0G2K6L6|A0A0G2K6L6_RAT [2]	13 kDa	7	2
Uncharacterized protein OS=Rattus norvegicus PE=3 SV=1	tr|A0A0G2K6L6|A0A0G2K6L6_RAT	13 kDa	7	2
RCG45259 OS=Rattus norvegicus GN=LOC684828 PE=1 SV=2	tr|M0R7B4|M0R7B4_RAT	22 kDa	29	9
Keratin, type II cytoskeletal 5 OS=Rattus norvegicus GN=Krt5 PE=1 SV=1	tr|A0A0G2K509|A0A0G2K509_RAT	63 kDa	9	3
Ribosomal protein RPL17 OS=Toxoplasma gondii GAB2-2007-GAL-DOM2 GN=TGDOM2_299050 PE=3 SV=1	tr|A0A086JT03|A0A086JT03_TOXGO (+10)	22 kDa	9	3
60S ribosomal protein L11 OS=Rattus norvegicus GN=Rpl11 PE=1 SV=1	tr|Q4V8I6|Q4V8I6_RAT	19 kDa	6	2
Erythrocyte membrane protein band 4.1-like 2 OS=Rattus norvegicus GN=Epb41l2 PE=1 SV=1	tr|A0A0G2K162|A0A0G2K162_RAT (+4)	88 kDa	3	1
30S ribosomal protein S8P, related OS=Neospora caninum (strain Liverpool) GN=NCLIV_049600 PE=4 SV=1	tr|F0VKD0|F0VKD0_NEOCL	19 kDa	3	0
Cluster of ATP synthase subunit alpha OS=Rattus norvegicus GN=Atp5a1 PE=1 SV=1 (tr|F1LP05|F1LP05_RAT)	tr|F1LP05|F1LP05_RAT [2]	60 kDa	3	0
ATP synthase subunit alpha OS=Rattus norvegicus GN=Atp5a1 PE=1 SV=1	tr|F1LP05|F1LP05_RAT	60 kDa	3	0
Ceruloplasmin OS=Rattus norvegicus GN=Cp PE=1 SV=1	tr|A0A0G2K9I6|A0A0G2K9I6_RAT (+1)	124 kDa	3	0
Heat shock protein OS=Toxoplasma gondii GAB2-2007-GAL-DOM2 GN=TGDOM2_324600 PE=3 SV=1	tr|A0A086KWK3|A0A086KWK3_TOXGO (+12)	20 kDa	3	0
Mitochondrial 2-oxoglutarate/malate carrier protein OS=Rattus norvegicus GN=Slc25a11 PE=1 SV=1	tr|G3V6H5|G3V6H5_RAT	34 kDa	3	0
Putative transmembrane protein OS=Toxoplasma gondii p89 GN=TGP89_236890 PE=4 SV=1	tr|A0A086JX06|A0A086JX06_TOXGO (+4)	25 kDa	3	0
Similar to 40S ribosomal protein S7 (S8) OS=Rattus norvegicus GN=LOC500148 PE=2 SV=1	tr|Q6AY74|Q6AY74_RAT	14 kDa	3	0
Sqrdl protein OS=Rattus norvegicus GN=Sqrdl PE=1 SV=1	tr|B0BMT9|B0BMT9_RAT	50 kDa	3	0
Tubulin alpha chain OS=Toxoplasma gondii PE=3 SV=1	sp|P10873|TBA_TOXGO (+12)	50 kDa	3	0
Uncharacterized protein OS=Rattus norvegicus PE=1 SV=2	tr|F1LTN6|F1LTN6_RAT	25 kDa	3	0
Cluster of Uncharacterized protein OS=Rattus norvegicus PE=4 SV=2 (tr|F1M4C7|F1M4C7_RAT)	tr|F1M4C7|F1M4C7_RAT [4]	30 kDa	3	0
Uncharacterized protein OS=Rattus norvegicus PE=4 SV=2	tr|F1M4C7|F1M4C7_RAT	30 kDa	3	0
Myosin regulatory light chain 12B OS=Rattus norvegicus GN=Myl12b PE=4 SV=1	tr|A0A0G2JSW0|A0A0G2JSW0_RAT	20 kDa	3	0
Cluster of Uncharacterized protein OS=Rattus norvegicus PE=1 SV=2 (tr|D3ZP59|D3ZP59_RAT)	tr|D3ZP59|D3ZP59_RAT [2]	28 kDa	3	0
Uncharacterized protein OS=Rattus norvegicus PE=1 SV=2	tr|D3ZP59|D3ZP59_RAT	28 kDa	3	0
Cluster of Uncharacterized protein OS=Rattus norvegicus GN=RGD1561636 PE=3 SV=1 (tr|D4AD70|D4AD70_RAT)	tr|D4AD70|D4AD70_RAT [2]	8 kDa	11	4
Histone H1.1 OS=Rattus norvegicus GN=Hist1h1a PE=1 SV=1	sp|D4A3K5|H11_RAT	22 kDa	8	3
Cluster of Histone cluster 1 H1 family member c OS=Rattus norvegicus GN=Hist1h1c PE=1 SV=1 (tr|A0A0G2K654|A0A0G2K654_RAT)	tr|A0A0G2K654|A0A0G2K654_RAT [2]	21 kDa	46	18
Histone cluster 1 H1 family member c OS=Rattus norvegicus GN=Hist1h1c PE=1 SV=1	tr|A0A0G2K654|A0A0G2K654_RAT	21 kDa	38	15
Cluster of Keratin, type I cytoskeletal 10 OS=Homo sapiens GN=KRT10 PE=1 SV=6 (sp|P13645|K1C10_HUMAN)	sp|P13645|K1C10_HUMAN [5]	60 kDa	20	8
Keratin, type I cytoskeletal 10 OS=Homo sapiens GN=KRT10 PE=1 SV=6	sp|P13645|K1C10_HUMAN	60 kDa	20	8
Cluster of Vimentin OS=Rattus norvegicus GN=Vim PE=1 SV=1 (tr|G3V8C3|G3V8C3_RAT)	tr|G3V8C3|G3V8C3_RAT [2]	54 kDa	15	6
Vimentin OS=Rattus norvegicus GN=Vim PE=1 SV=1	tr|G3V8C3|G3V8C3_RAT	54 kDa	15	6
NDUFA4, mitochondrial complex-associated OS=Rattus norvegicus GN=Ndufa4 PE=1 SV=1	tr|B2RZD6|B2RZD6_RAT	9 kDa	5	2
Serine/threonine-protein kinase PRP4 homolog OS=Rattus norvegicus GN=Prpf4b PE=1 SV=1	tr|A0A0G2K249|A0A0G2K249_RAT	103 kDa	5	2
Serum albumin OS=Rattus norvegicus GN=Alb PE=1 SV=1	tr|A0A0G2JSH5|A0A0G2JSH5_RAT	69 kDa	5	2
Cluster of Uncharacterized protein OS=Rattus norvegicus PE=4 SV=2 (tr|M0RD98|M0RD98_RAT)	tr|M0RD98|M0RD98_RAT [4]	13 kDa	5	2
Cluster of Keratin, type II cytoskeletal 1 OS=Homo sapiens GN=KRT1 PE=1 SV=6 (sp|P04264|K2C1_HUMAN)	sp|P04264|K2C1_HUMAN [10]	66 kDa	53	22
Keratin, type II cytoskeletal 1 OS=Homo sapiens GN=KRT1 PE=1 SV=6	sp|P04264|K2C1_HUMAN	66 kDa	31	13
Cluster of Elongation factor 1-alpha OS=Rattus norvegicus GN=LOC100360413 PE=3 SV=1 (tr|M0R757|M0R757_RAT)	tr|M0R757|M0R757_RAT [5]	50 kDa	14	6
Elongation factor 1-alpha OS=Rattus norvegicus GN=LOC100360413 PE=3 SV=1	tr|M0R757|M0R757_RAT	50 kDa	14	6
Cluster of Actin, cytoplasmic 1 OS=Rattus norvegicus GN=Actb PE=1 SV=1 (tr|A0A0G2K3K2|A0A0G2K3K2_RAT)	tr|A0A0G2K3K2|A0A0G2K3K2_RAT [16]	42 kDa	39	17
Glyceraldehyde-3-phosphate dehydrogenase OS=Rattus norvegicus GN=Gapdh-ps2 PE=1 SV=1	tr|D3ZGY4|D3ZGY4_RAT (+1)	36 kDa	18	8
Cluster of Heat shock cognate 71 kDa protein OS=Rattus norvegicus GN=Hspa8 PE=3 SV=3 (tr|D4A4S3|D4A4S3_RAT)	tr|D4A4S3|D4A4S3_RAT [14]	71 kDa	9	4
Heat shock cognate 71 kDa protein OS=Rattus norvegicus GN=Hspa8 PE=3 SV=3	tr|D4A4S3|D4A4S3_RAT	71 kDa	9	4
40S ribosomal protein S8 OS=Rattus norvegicus GN=LOC100363452 PE=3 SV=1	tr|M0R7Q5|M0R7Q5_RAT	24 kDa	9	4
Uncharacterized protein OS=Rattus norvegicus GN=RGD1561636 PE=3 SV=1	tr|D4AD70|D4AD70_RAT	8 kDa	9	4
Actin, cytoplasmic 1 OS=Rattus norvegicus GN=Actb PE=1 SV=1	tr|A0A0G2K3K2|A0A0G2K3K2_RAT	42 kDa	38	17
Actin, aortic smooth muscle OS=Rattus norvegicus GN=Acta2 PE=3 SV=1	tr|A0A0G2K4M6|A0A0G2K4M6_RAT	42 kDa	24	11
Cluster of Tubulin beta chain OS=Rattus norvegicus GN=Tubb4b PE=1 SV=2 (tr|G3V7C6|G3V7C6_RAT)	tr|G3V7C6|G3V7C6_RAT [3]	61 kDa	26	12
Complement C3 OS=Rattus norvegicus GN=C3 PE=1 SV=1	tr|M0RBF1|M0RBF1_RAT (+1)	186 kDa	15	7
Histone H3 OS=Rattus norvegicus GN=Hist2h3c2 PE=1 SV=1	tr|D3ZJ08|D3ZJ08_RAT (+1)	15 kDa	15	7
Tubulin beta-2A chain OS=Rattus norvegicus GN=Tubb2a PE=1 SV=1	sp|P85108|TBB2A_RAT	50 kDa	17	8
Keratin, type II cytoskeletal 2 epidermal OS=Homo sapiens GN=KRT2 PE=1 SV=2	sp|P35908|K22E_HUMAN	66 kDa	19	9
Cluster of 40S ribosomal protein S4 OS=Rattus norvegicus GN=Rps4x PE=1 SV=1 (tr|A0A0H2UHX3|A0A0H2UHX3_RAT)	tr|A0A0H2UHX3|A0A0H2UHX3_RAT [3]	32 kDa	19	9
40S ribosomal protein S4 OS=Rattus norvegicus GN=Rps4x PE=1 SV=1	tr|A0A0H2UHX3|A0A0H2UHX3_RAT (+1)	32 kDa	19	9
Uncharacterized protein OS=Rattus norvegicus GN=Hist1h2bk PE=3 SV=1	tr|A0A0G2K7R1|A0A0G2K7R1_RAT	13 kDa	27	13
Cluster of Histone H3 OS=Rattus norvegicus GN=Hist2h3c2 PE=1 SV=1 (tr|D3ZJ08|D3ZJ08_RAT)	tr|D3ZJ08|D3ZJ08_RAT [4]	15 kDa	16	8
Cluster of 40S ribosomal protein S8 OS=Rattus norvegicus GN=LOC100363452 PE=3 SV=1 (tr|M0R7Q5|M0R7Q5_RAT)	tr|M0R7Q5|M0R7Q5_RAT [2]	24 kDa	10	5
40S ribosomal protein S8 OS=Rattus norvegicus GN=RGD1566369 PE=3 SV=1	tr|D3ZIE1|D3ZIE1_RAT	24 kDa	8	4
ATP synthase subunit gamma, mitochondrial OS=Rattus norvegicus GN=Taf3 PE=1 SV=1	tr|Q6QI09|Q6QI09_RAT	68 kDa	4	2
Apolipoprotein E OS=Rattus norvegicus GN=Apoe PE=1 SV=1	tr|A0A0G2K151|A0A0G2K151_RAT	41 kDa	4	2
Eukaryotic translation initiation factor 4A1 OS=Rattus norvegicus GN=Eif4a1 PE=1 SV=1	tr|Q6P3V8|Q6P3V8_RAT	46 kDa	4	2
Ribosomal protein RPS18 OS=Toxoplasma gondii p89 GN=TGP89_225080 PE=3 SV=1	tr|A0A086KEX1|A0A086KEX1_TOXGO (+11)	18 kDa	4	2
Uncharacterized protein OS=Rattus norvegicus PE=4 SV=1	tr|A0A0G2K3S3|A0A0G2K3S3_RAT	15 kDa	4	2
Uncharacterized protein OS=Rattus norvegicus PE=4 SV=2	tr|F1M7B3|F1M7B3_RAT (+1)	11 kDa	4	2
Uncharacterized protein OS=Rattus norvegicus GN=RGD1563157 PE=3 SV=1	tr|D3ZB50|D3ZB50_RAT	15 kDa	4	2
Fibronectin OS=Rattus norvegicus GN=Fn1 PE=1 SV=2	tr|A0A096P6L8|A0A096P6L8_RAT (+1)	272 kDa	2	1
GTP-binding nuclear protein OS=Toxoplasma gondii GAB2-2007-GAL-DOM2 GN=TGDOM2_248340 PE=3 SV=1	tr|A0A086KQ92|A0A086KQ92_TOXGO (+12)	26 kDa	2	1
Histone H2A OS=Rattus norvegicus GN=H2afz PE=3 SV=1	tr|A0A0A0MXW3|A0A0A0MXW3_RAT (+1)	13 kDa	2	1
Pyruvate kinase OS=Rattus norvegicus GN=Pklr PE=1 SV=1	tr|A0A0H2UI07|A0A0H2UI07_RAT	60 kDa	2	1
Ribosomal protein L37 OS=Rattus norvegicus GN=LOC100360654 PE=3 SV=2	tr|D4A7Z2|D4A7Z2_RAT	11 kDa	2	1
Ribosomal protein RPL28 OS=Toxoplasma gondii p89 GN=TGP89_229250 PE=4 SV=1	tr|A0A086L200|A0A086L200_TOXGO (+5)	15 kDa	2	1
Ribosomal protein RPL32 OS=Toxoplasma gondii p89 GN=TGP89_267400 PE=4 SV=1	tr|A0A086JC78|A0A086JC78_TOXGO (+10)	16 kDa	2	1
Serine and arginine repetitive matrix 1 OS=Rattus norvegicus GN=Srrm1 PE=1 SV=1	tr|B2RYB3|B2RYB3_RAT	102 kDa	2	1
Uncharacterized protein OS=Rattus norvegicus GN=RGD1565183 PE=4 SV=1	tr|D3ZJD3|D3ZJD3_RAT (+1)	16 kDa	2	1
Cluster of Uncharacterized protein OS=Rattus norvegicus PE=4 SV=3 (tr|F1M168|F1M168_RAT)	tr|F1M168|F1M168_RAT [2]	8 kDa	2	1
Uncharacterized protein OS=Rattus norvegicus PE=4 SV=3	tr|F1M168|F1M168_RAT	8 kDa	2	1
Uncharacterized protein OS=Toxoplasma gondii GAB2-2007-GAL-DOM2 GN=TGDOM2_260380 PE=4 SV=1	tr|A0A086J9D4|A0A086J9D4_TOXGO (+10)	119 kDa	2	1
Ribosomal protein RPL37A OS=Toxoplasma gondii p89 GN=TGP89_300190 PE=3 SV=1	tr|A0A086J9I3|A0A086J9I3_TOXGO (+13)	10 kDa	2	1
Suppressor of tumorigenicity 7 protein-like OS=Rattus norvegicus GN=St7l PE=4 SV=1	tr|A0A0G2K7G8|A0A0G2K7G8_RAT	69 kDa	2	0
60S ribosomal protein L6 OS=Rattus norvegicus GN=Rpl6-ps1 PE=3 SV=1	tr|F1LQS3|F1LQS3_RAT	34 kDa	2	0
60S ribosomal protein L7 OS=Rattus norvegicus GN=Rpl7 PE=1 SV=1	tr|B0K031|B0K031_RAT	30 kDa	2	0
60S ribosomal protein L13a OS=Rattus norvegicus GN=Rpl13a PE=1 SV=1	tr|Q5RK10|Q5RK10_RAT	23 kDa	2	0
60S ribosomal protein L18 OS=Rattus norvegicus GN=Rpl18 PE=1 SV=1	tr|A0A0H2UHS7|A0A0H2UHS7_RAT	22 kDa	2	0
60S ribosomal protein L39, putative OS=Toxoplasma gondii (strain ATCC 50861 / VEG) GN=BN1205_057950 PE=3 SV=1	tr|A0A0F7UV57|A0A0F7UV57_TOXGV (+1)	6 kDa	2	0
Alveolin domain containing intermediate filament IMC4 OS=Toxoplasma gondii GAB2-2007-GAL-DOM2 GN=TGDOM2_231630 PE=4 SV=1	tr|A0A086KW10|A0A086KW10_TOXGO (+11)	50 kDa	2	0
C1r protein OS=Rattus norvegicus GN=C1r PE=1 SV=1	tr|B5DEH7|B5DEH7_RAT (+1)	80 kDa	2	0
Complement component 4A (Rodgers blood group) (Fragment) OS=Rattus norvegicus GN=C4a PE=1 SV=4	tr|A0A0G2JV52|A0A0G2JV52_RAT (+3)	151 kDa	2	0
Core histone macro-H2A OS=Rattus norvegicus GN=H2afy PE=1 SV=1	tr|A0A140TAB4|A0A140TAB4_RAT	39 kDa	2	0
DEAD (Asp-Glu-Ala-Asp) box polypeptide 5 OS=Rattus norvegicus GN=Ddx5 PE=1 SV=1	tr|Q6AYI1|Q6AYI1_RAT	69 kDa	2	0
Ferrodoxin reductase-like protein OS=Toxoplasma gondii GN=TgIb.0210c PE=4 SV=1	tr|Q1JSY0|Q1JSY0_TOXGO (+1)	66 kDa	2	0
Heterochromatin protein 1-binding protein 3 OS=Rattus norvegicus GN=Hp1bp3 PE=1 SV=3	tr|F1M6V1|F1M6V1_RAT	61 kDa	2	0
Heterogeneous nuclear ribonucleoprotein U OS=Rattus norvegicus GN=Hnrnpu PE=1 SV=1	tr|A0A0G2JZ52|A0A0G2JZ52_RAT (+1)	88 kDa	2	0
High mobility group nucleosomal binding domain 2 OS=Rattus norvegicus GN=LOC100360316 PE=1 SV=1	tr|Q4KLJ0|Q4KLJ0_RAT	9 kDa	2	0
IQ motif-containing GTPase-activating protein 2 OS=Rattus norvegicus GN=Iqgap2 PE=1 SV=3	tr|F1LW74|F1LW74_RAT	163 kDa	2	0
Myosin light polypeptide 6 OS=Rattus norvegicus GN=Myl6 PE=4 SV=1	tr|A0A0G2JWE1|A0A0G2JWE1_RAT (+2)	13 kDa	2	0
Prelamin-A/C OS=Rattus norvegicus GN=Lmna PE=1 SV=1	tr|A0A0G2K3R2|A0A0G2K3R2_RAT (+2)	51 kDa	2	0
Cluster of Putative transmembrane protein OS=Toxoplasma gondii RUB GN=TGRUB_258870 PE=4 SV=1 (tr|A0A086M8E8|A0A086M8E8_TOXGO)	tr|A0A086M8E8|A0A086M8E8_TOXGO [7]	102 kDa	2	0
Putative transmembrane protein OS=Toxoplasma gondii RUB GN=TGRUB_258870 PE=4 SV=1	tr|A0A086M8E8|A0A086M8E8_TOXGO (+5)	102 kDa	2	0
Uncharacterized protein (Fragment) OS=Toxoplasma gondii FOU GN=TGFOU_406600 PE=4 SV=1	tr|A0A086JH53|A0A086JH53_TOXGO	32 kDa	2	0
Ras-related C3 botulinum toxin substrate 2 (Rho family, small GTP binding protein Rac2) OS=Rattus norvegicus GN=Rac2 PE=1 SV=1	tr|Q5U1Y2|Q5U1Y2_RAT	21 kDa	2	0
Ribosomal protein RPL11 OS=Toxoplasma gondii p89 GN=TGP89_309820 PE=3 SV=1	tr|A0A086K8H6|A0A086K8H6_TOXGO (+11)	20 kDa	2	0
40S ribosomal protein S7 OS=Neospora caninum (strain Liverpool) GN=BN1204_015880 PE=4 SV=1	tr|F0VDK3|F0VDK3_NEOCL	23 kDa	2	0
Transcription initiation factor IIB OS=Rattus norvegicus GN=Gtf2b PE=1 SV=2	tr|A0A0A0MXW7|A0A0A0MXW7_RAT (+1)	31 kDa	2	0
Uncharacterized protein OS=Rattus norvegicus GN=LOC100364509 PE=1 SV=1	tr|D3ZV50|D3ZV50_RAT	23 kDa	2	0
Cluster of Uncharacterized protein OS=Rattus norvegicus GN=LOC100910017 PE=4 SV=2 (tr|D3ZX87|D3ZX87_RAT)	tr|D3ZX87|D3ZX87_RAT [6]	16 kDa	2	0
Uncharacterized protein OS=Rattus norvegicus GN=LOC100910017 PE=4 SV=2	tr|D3ZX87|D3ZX87_RAT (+2)	16 kDa	2	0
Uncharacterized protein OS=Rattus norvegicus PE=3 SV=1	tr|M0R5J4|M0R5J4_RAT	47 kDa	2	0
Uncharacterized protein OS=Rattus norvegicus PE=4 SV=2	tr|M0R3M3|M0R3M3_RAT	29 kDa	2	0
Keratin 76 OS=Rattus norvegicus GN=Krt76 PE=2 SV=1	tr|Q6IFZ5|Q6IFZ5_RAT	62 kDa	2	0
Tripartite motif protein 21 (Predicted), isoform CRA_a OS=Rattus norvegicus GN=Trim21 PE=1 SV=2	tr|D4ACF2|D4ACF2_RAT	54 kDa	56	29
40S ribosomal protein S24 OS=Rattus norvegicus GN=LOC100363469 PE=3 SV=1	tr|D4ACJ1|D4ACJ1_RAT	15 kDa	13	7
Keratin, type I cytoskeletal 9 OS=Homo sapiens GN=KRT9 PE=1 SV=3	sp|P35527|K1C9_HUMAN	62 kDa	24	13
Histone H2B OS=Rattus norvegicus GN=Hist1h2bd PE=3 SV=2	tr|D3ZWM5|D3ZWM5_RAT	14 kDa	31	17
Cluster of 60S ribosomal protein L26 OS=Rattus norvegicus GN=Rpl26 PE=1 SV=1 (tr|G3V6I9|G3V6I9_RAT)	tr|G3V6I9|G3V6I9_RAT [2]	17 kDa	18	10
60S ribosomal protein L26 OS=Rattus norvegicus GN=Rpl26 PE=1 SV=1	tr|G3V6I9|G3V6I9_RAT	17 kDa	18	10
Tubulin beta chain OS=Rattus norvegicus GN=Tubb4b PE=1 SV=2	tr|G3V7C6|G3V7C6_RAT	61 kDa	18	10
Tubulin beta chain OS=Rattus norvegicus GN=Tubb6 PE=1 SV=1	tr|Q4QQV0|Q4QQV0_RAT	50 kDa	9	5
Histone H2B OS=Rattus norvegicus GN=LOC102549061 PE=3 SV=1	tr|A0A0G2JXE0|A0A0G2JXE0_RAT	14 kDa	32	18
Cluster of Serine/threonine-protein kinase 10 OS=Rattus norvegicus GN=Stk10 PE=1 SV=1 (tr|A0A0G2K7Z9|A0A0G2K7Z9_RAT)	tr|A0A0G2K7Z9|A0A0G2K7Z9_RAT [2]	57 kDa	16	9
Serine/threonine-protein kinase 10 OS=Rattus norvegicus GN=Stk10 PE=1 SV=1	tr|A0A0G2K7Z9|A0A0G2K7Z9_RAT	57 kDa	16	9
Serine/threonine-protein kinase 10 OS=Rattus norvegicus GN=Stk10 PE=1 SV=3	tr|H9KVF6|H9KVF6_RAT	113 kDa	16	9
Histone H2B OS=Rattus norvegicus GN=Hist1h2bl PE=3 SV=1	tr|M0R4L7|M0R4L7_RAT	14 kDa	30	17
Ribosomal protein RPL26 OS=Toxoplasma gondii GAB2-2007-GAL-DOM2 GN=TGDOM2_248390 PE=4 SV=1	tr|A0A086KQ97|A0A086KQ97_TOXGO (+10)	16 kDa	14	8
Cluster of 40S ribosomal protein S6 OS=Rattus norvegicus GN=Rps6 PE=1 SV=1 (tr|M0RD75|M0RD75_RAT)	tr|M0RD75|M0RD75_RAT [2]	28 kDa	24	14
40S ribosomal protein S6 OS=Rattus norvegicus GN=Rps6 PE=1 SV=1	tr|M0RD75|M0RD75_RAT	28 kDa	24	14
Histone H2B OS=Rattus norvegicus GN=Hist1h2bo PE=3 SV=1	tr|A0A0G2JXI9|A0A0G2JXI9_RAT (+1)	15 kDa	34	20
Cluster of 40S ribosomal protein S3a OS=Rattus norvegicus GN=Rps3a PE=1 SV=2 (sp|P49242|RS3A_RAT)	sp|P49242|RS3A_RAT [2]	30 kDa	25	15
40S ribosomal protein S3a OS=Rattus norvegicus GN=Rps3a PE=1 SV=2	sp|P49242|RS3A_RAT	30 kDa	25	15
Cluster of ADP/ATP translocase 1 OS=Rattus norvegicus GN=Slc25a4 PE=1 SV=1 (tr|Q6P9Y4|Q6P9Y4_RAT)	tr|Q6P9Y4|Q6P9Y4_RAT [2]	33 kDa	15	9
ADP/ATP translocase 1 OS=Rattus norvegicus GN=Slc25a4 PE=1 SV=1	tr|Q6P9Y4|Q6P9Y4_RAT	33 kDa	15	9
MAP7 domain-containing 1 OS=Rattus norvegicus GN=Map7d1 PE=1 SV=1	tr|D4A644|D4A644_RAT	90 kDa	5	3
Ribosomal protein RPL10 OS=Toxoplasma gondii p89 GN=TGP89_288720 PE=4 SV=1	tr|A0A086J9P6|A0A086J9P6_TOXGO (+10)	25 kDa	5	3
Cluster of Uncharacterized protein OS=Rattus norvegicus GN=Hist1h2bk PE=3 SV=1 (tr|A0A0G2K7R1|A0A0G2K7R1_RAT)	tr|A0A0G2K7R1|A0A0G2K7R1_RAT [44]	13 kDa	45	28
Uncharacterized protein OS=Rattus norvegicus GN=RGD1560831 PE=3 SV=1	tr|D3ZVH2|D3ZVH2_RAT	27 kDa	17	11
60S ribosomal protein L17 OS=Rattus norvegicus GN=Rpl17 PE=1 SV=1	tr|A0A0H2UHQ1|A0A0H2UHQ1_RAT	22 kDa	17	11
Cluster of 60S ribosomal protein L24 OS=Rattus norvegicus GN=Rpl24 PE=1 SV=1 (tr|A0A0H2UH99|A0A0H2UH99_RAT)	tr|A0A0H2UH99|A0A0H2UH99_RAT [2]	18 kDa	17	11
60S ribosomal protein L24 OS=Rattus norvegicus GN=Rpl24 PE=1 SV=1	tr|A0A0H2UH99|A0A0H2UH99_RAT	18 kDa	17	11
Histone H2B OS=Rattus norvegicus GN=Hist2h2be PE=3 SV=3	tr|D4A817|D4A817_RAT	14 kDa	20	13
Uncharacterized protein OS=Rattus norvegicus GN=LOC102548369 PE=3 SV=1	tr|M0R8S7|M0R8S7_RAT	17 kDa	6	4
40S ribosomal protein S30 OS=Toxoplasma gondii p89 GN=TGP89_291850 PE=3 SV=1	tr|A0A086JFD5|A0A086JFD5_TOXGO (+11)	7 kDa	3	2
60S ribosomal protein L12 OS=Rattus norvegicus GN=Rpl12 PE=3 SV=1	tr|A0A140TAC5|A0A140TAC5_RAT (+1)	18 kDa	3	2
Aldo-keto reductase family 1 member B10 OS=Rattus norvegicus GN=Akr1b8 PE=1 SV=1	tr|G3V786|G3V786_RAT	36 kDa	3	2
Histone H2B OS=Toxoplasma gondii p89 GN=TGP89_209910 PE=3 SV=1	tr|A0A086JN26|A0A086JN26_TOXGO (+12)	14 kDa	3	2
Cluster of Ubiquitin-40S ribosomal protein S27a OS=Homo sapiens GN=RPS27A PE=1 SV=2 (sp|P62979|RS27A_HUMAN)	sp|P62979|RS27A_HUMAN [2]	18 kDa	14	10
Ubiquitin-40S ribosomal protein S27a OS=Homo sapiens GN=RPS27A PE=1 SV=2	sp|P62979|RS27A_HUMAN	18 kDa	14	10
Uncharacterized protein OS=Rattus norvegicus GN=Ubbp4 PE=4 SV=3	tr|F1LU69|F1LU69_RAT	17 kDa	14	10
Cluster of 40S ribosomal protein S24 OS=Toxoplasma gondii (strain ATCC 50861 / VEG) GN=BN1205_030330 PE=3 SV=1 (tr|A0A0F7V7A5|A0A0F7V7A5_TOXGV)	tr|A0A0F7V7A5|A0A0F7V7A5_TOXGV [2]	15 kDa	4	3
40S ribosomal protein S24 OS=Toxoplasma gondii (strain ATCC 50861 / VEG) GN=BN1205_030330 PE=3 SV=1	tr|A0A0F7V7A5|A0A0F7V7A5_TOXGV	15 kDa	4	3
Ribosomal protein RPL22 OS=Toxoplasma gondii p89 GN=TGP89_239760 PE=4 SV=1	tr|A0A086K3P9|A0A086K3P9_TOXGO (+12)	15 kDa	4	3
Ribosomal protein RPS3 OS=Toxoplasma gondii GAB2-2007-GAL-DOM2 GN=TGDOM2_232300 PE=4 SV=1	tr|A0A086KW95|A0A086KW95_TOXGO (+12)	29 kDa	4	3
Cluster of Ribosomal protein RPS7 OS=Toxoplasma gondii p89 GN=TGP89_239100 PE=4 SV=1 (tr|A0A086K490|A0A086K490_TOXGO)	tr|A0A086K490|A0A086K490_TOXGO [12]	23 kDa	4	3
Ribosomal protein RPS7 OS=Toxoplasma gondii p89 GN=TGP89_239100 PE=4 SV=1	tr|A0A086K490|A0A086K490_TOXGO (+10)	23 kDa	4	3
Uncharacterized protein OS=Rattus norvegicus GN=Ighm PE=4 SV=1	tr|A0A0G2K477|A0A0G2K477_RAT	51 kDa	4	3
Uncharacterized protein OS=Rattus norvegicus GN=RGD1562420 PE=4 SV=1	tr|F1M5A9|F1M5A9_RAT	23 kDa	4	3
Histone H2B OS=Toxoplasma gondii p89 GN=TGP89_305160 PE=3 SV=1	tr|A0A086J8H5|A0A086J8H5_TOXGO (+23)	13 kDa	4	3
Ribosomal protein L10-like OS=Rattus norvegicus GN=Rpl10l PE=1 SV=1	tr|D4A1P2|D4A1P2_RAT	25 kDa	9	7
Uncharacterized protein OS=Rattus norvegicus PE=3 SV=1	tr|F1M6G3|F1M6G3_RAT	14 kDa	9	7
Cluster of Uncharacterized protein OS=Rattus norvegicus GN=LOC686074 PE=3 SV=1 (tr|D3ZN79|D3ZN79_RAT)	tr|D3ZN79|D3ZN79_RAT [3]	14 kDa	10	8
Uncharacterized protein OS=Rattus norvegicus GN=LOC686074 PE=3 SV=1	tr|D3ZN79|D3ZN79_RAT	14 kDa	10	8
40S ribosomal protein S8 OS=Toxoplasma gondii FOU GN=TGFOU_245460 PE=3 SV=1	tr|A0A086JNZ8|A0A086JNZ8_TOXGO (+10)	23 kDa	5	4
Uncharacterized protein OS=Rattus norvegicus GN=Ighm PE=4 SV=1	tr|A0A0G2K9Y0|A0A0G2K9Y0_RAT (+1)	52 kDa	5	4
Histone H3 OS=Plasmodium falciparum PE=3 SV=1	tr|Q86QI3|Q86QI3_PLAFA	15 kDa	5	4
Cluster of Ribosomal protein RPL38 OS=Toxoplasma gondii GAB2-2007-GAL-DOM2 GN=TGDOM2_231080 PE=3 SV=1 (tr|A0A086KVL7|A0A086KVL7_TOXGO)	tr|A0A086KVL7|A0A086KVL7_TOXGO [12]	10 kDa	5	4
Ribosomal protein RPL38 OS=Toxoplasma gondii GAB2-2007-GAL-DOM2 GN=TGDOM2_231080 PE=3 SV=1	tr|A0A086KVL7|A0A086KVL7_TOXGO (+10)	10 kDa	5	4
Cluster of 40S ribosomal protein S16 OS=Rattus norvegicus GN=Rps16 PE=1 SV=1 (tr|A0A1W2Q631|A0A1W2Q631_RAT)	tr|A0A1W2Q631|A0A1W2Q631_RAT [3]	17 kDa	11	9
Uncharacterized protein OS=Rattus norvegicus GN=RGD1561137 PE=3 SV=1	tr|M0R4I3|M0R4I3_RAT	18 kDa	6	5
Cluster of Uncharacterized protein OS=Rattus norvegicus GN=Ighm PE=4 SV=1 (tr|A0A0G2K9Y0|A0A0G2K9Y0_RAT)	tr|A0A0G2K9Y0|A0A0G2K9Y0_RAT [3]	52 kDa	6	5
Uncharacterized protein OS=Rattus norvegicus GN=Rps18 PE=1 SV=1	tr|A0A0H2UHT6|A0A0H2UHT6_RAT	18 kDa	24	21
Ribosomal protein RPL27A OS=Toxoplasma gondii p89 GN=TGP89_310490 PE=3 SV=1	tr|A0A086K954|A0A086K954_TOXGO (+10)	16 kDa	8	7
Cluster of Serum albumin OS=Bos taurus GN=ALB PE=1 SV=4 (sp|P02769|ALBU_BOVIN)	sp|P02769|ALBU_BOVIN [2]	69 kDa	11	10
Serum albumin OS=Bos taurus GN=ALB PE=1 SV=4	sp|P02769|ALBU_BOVIN	69 kDa	11	10
Cluster of Uncharacterized protein OS=Rattus norvegicus GN=Rps18 PE=1 SV=1 (tr|A0A0H2UHT6|A0A0H2UHT6_RAT)	tr|A0A0H2UHT6|A0A0H2UHT6_RAT [3]	18 kDa	25	23
Cluster of Uncharacterized protein OS=Rattus norvegicus GN=LOC689899 PE=3 SV=1 (tr|D3ZTH8|D3ZTH8_RAT)	tr|D3ZTH8|D3ZTH8_RAT [5]	18 kDa	26	24
Uncharacterized protein OS=Rattus norvegicus GN=LOC689899 PE=3 SV=1	tr|D3ZTH8|D3ZTH8_RAT (+1)	18 kDa	26	24
Ribosomal protein RPS14 OS=Toxoplasma gondii GAB2-2007-GAL-DOM2 GN=TGDOM2_263700 PE=3 SV=1	tr|A0A086JFB0|A0A086JFB0_TOXGO (+9)	16 kDa	13	12
Ribosomal protein RPS9 OS=Toxoplasma gondii GAB2-2007-GAL-DOM2 GN=TGDOM2_248480 PE=3 SV=1	tr|A0A086KQA7|A0A086KQA7_TOXGO (+10)	22 kDa	18	18
40S ribosomal protein S5 OS=Rattus norvegicus GN=Rps5 PE=1 SV=1	tr|B0BN81|B0BN81_RAT	23 kDa	15	15
40S ribosomal protein S14-like OS=Rattus norvegicus GN=LOC100911847 PE=2 SV=1	tr|Q6PDV6|Q6PDV6_RAT	16 kDa	15	15
Uncharacterized protein OS=Rattus norvegicus GN=RGD1559955 PE=3 SV=1	tr|D3ZKG6|D3ZKG6_RAT	16 kDa	12	12
Cluster of Uncharacterized protein OS=Rattus norvegicus GN=RGD1562402 PE=3 SV=1 (tr|A0A0G2K7W6|A0A0G2K7W6_RAT)	tr|A0A0G2K7W6|A0A0G2K7W6_RAT [2]	17 kDa	11	11
Uncharacterized protein OS=Rattus norvegicus GN=RGD1562402 PE=3 SV=1	tr|A0A0G2K7W6|A0A0G2K7W6_RAT	17 kDa	11	11
Similar to ribosomal protein S13 OS=Rattus norvegicus GN=LOC683961 PE=3 SV=1	tr|M0RCY2|M0RCY2_RAT	18 kDa	10	10
Cluster of RCG34378, isoform CRA_h OS=Rattus norvegicus GN=Rps2-ps6 PE=3 SV=1 (tr|A0A0U1RVI9|A0A0U1RVI9_RAT)	tr|A0A0U1RVI9|A0A0U1RVI9_RAT [15]	29 kDa	6	6
Cluster of Ribosomal protein RPS4 OS=Toxoplasma gondii GAB2-2007-GAL-DOM2 GN=TGDOM2_207440 PE=3 SV=1 (tr|A0A086JST9|A0A086JST9_TOXGO)	tr|A0A086JST9|A0A086JST9_TOXGO [9]	36 kDa	6	6
40S ribosomal protein S4 OS=Toxoplasma gondii GN=TgIb.0120c PE=3 SV=1	tr|Q1JSZ0|Q1JSZ0_TOXGO	30 kDa	6	6
Cluster of Uncharacterized protein OS=Rattus norvegicus GN=LOC100911337 PE=4 SV=1 (tr|M0R763|M0R763_RAT)	tr|M0R763|M0R763_RAT [2]	14 kDa	6	6
40S ribosomal protein S25 OS=Rattus norvegicus GN=Rps25 PE=4 SV=1	tr|A0A0H2UHU0|A0A0H2UHU0_RAT	14 kDa	6	6
40S ribosomal protein S30 OS=Rattus norvegicus GN=LOC100360647 PE=1 SV=1	tr|Q5BJN7|Q5BJN7_RAT	14 kDa	6	6
60S ribosomal protein L39 OS=Rattus norvegicus GN=Rpl39 PE=1 SV=1	tr|A0A0H2UI11|A0A0H2UI11_RAT	6 kDa	6	6
Cluster of 40S ribosomal protein S6 OS=Toxoplasma gondii GAB2-2007-GAL-DOM2 GN=TGDOM2_210690 PE=3 SV=1 (tr|A0A086JF18|A0A086JF18_TOXGO)	tr|A0A086JF18|A0A086JF18_TOXGO [12]	29 kDa	5	5
40S ribosomal protein S6 OS=Toxoplasma gondii GAB2-2007-GAL-DOM2 GN=TGDOM2_210690 PE=3 SV=1	tr|A0A086JF18|A0A086JF18_TOXGO (+10)	29 kDa	5	5
40S ribosomal protein S16 OS=Rattus norvegicus GN=Rps16 PE=1 SV=1	tr|A0A1W2Q631|A0A1W2Q631_RAT	17 kDa	5	5
RCG34378, isoform CRA_h OS=Rattus norvegicus GN=Rps2-ps6 PE=3 SV=1	tr|A0A0U1RVI9|A0A0U1RVI9_RAT	29 kDa	5	5
Ribosomal protein RPS4 OS=Toxoplasma gondii GAB2-2007-GAL-DOM2 GN=TGDOM2_207440 PE=3 SV=1	tr|A0A086JST9|A0A086JST9_TOXGO (+7)	36 kDa	5	5
Uncharacterized protein OS=Rattus norvegicus PE=4 SV=1	tr|A0A0G2K5X3|A0A0G2K5X3_RAT	13 kDa	5	5
Ribosomal protein RPS13 OS=Toxoplasma gondii GAB2-2007-GAL-DOM2 GN=TGDOM2_270380 PE=3 SV=1	tr|A0A086KH40|A0A086KH40_TOXGO (+10)	17 kDa	4	4
Uncharacterized protein OS=Rattus norvegicus GN=RGD1562399 PE=3 SV=3	tr|D3ZAS1|D3ZAS1_RAT	31 kDa	4	4
60S ribosomal protein L38, related OS=Neospora caninum (strain Liverpool) GN=BN1204_031440 PE=3 SV=1	tr|F0VHZ6|F0VHZ6_NEOCL	10 kDa	4	4
Elongation factor 1-alpha OS=Toxoplasma gondii (strain ATCC 50861 / VEG) GN=BN1205_013060 PE=3 SV=1	tr|A0A0F7US18|A0A0F7US18_TOXGV (+3)	49 kDa	3	3
RCG31311 OS=Rattus norvegicus GN=LOC100360057 PE=1 SV=1	tr|Q6PDV8|Q6PDV8_RAT	15 kDa	3	3
Ribosomal protein L35, putative OS=Toxoplasma gondii (strain ATCC 50861 / VEG) GN=BN1205_001270 PE=3 SV=1	tr|A0A0F7VFM0|A0A0F7VFM0_TOXGV	14 kDa	3	3
Sideroflexin OS=Rattus norvegicus GN=Sfxn3 PE=1 SV=1	tr|G3V804|G3V804_RAT	35 kDa	3	3
40S ribosomal protein S26 OS=Toxoplasma gondii GAB2-2007-GAL-DOM2 GN=TGDOM2_243570 PE=3 SV=1	tr|A0A086JLT7|A0A086JLT7_TOXGO (+11)	13 kDa	2	2
Cluster of 60S ribosomal protein L29 OS=Rattus norvegicus GN=RGD1564138 PE=3 SV=3 (tr|F1LYI5|F1LYI5_RAT)	tr|F1LYI5|F1LYI5_RAT [3]	16 kDa	2	2
60S ribosomal protein L29 OS=Rattus norvegicus GN=RGD1564138 PE=3 SV=3	tr|F1LYI5|F1LYI5_RAT (+1)	16 kDa	2	2
Platelet-activating factor acetylhydrolase OS=Rattus norvegicus GN=Pla2g7 PE=2 SV=1	tr|Q5M7T7|Q5M7T7_RAT	49 kDa	2	2
Beta-carotene oxygenase 2 OS=Rattus norvegicus GN=Tex12 PE=1 SV=1	tr|F1LMB4|F1LMB4_RAT	54 kDa	2	2
Uncharacterized protein OS=Rattus norvegicus PE=4 SV=2	tr|M0RBD4|M0RBD4_RAT	23 kDa	2	2
Serum albumin OS=Homo sapiens GN=ALB PE=1 SV=2	sp|P02768|ALBU_HUMAN	69 kDa	2	2
40S ribosomal protein S10 OS=Rattus norvegicus GN=Rps10 PE=4 SV=1	tr|A0A0H2UI18|A0A0H2UI18_RAT (+3)	18 kDa	1	1
60S ribosomal protein L34 OS=Rattus norvegicus GN=Rpl34 PE=1 SV=1	tr|B2RZD4|B2RZD4_RAT (+1)	13 kDa	1	1
AT hook motif domain-containing protein OS=Toxoplasma gondii (strain ATCC 50861 / VEG) GN=BN1205_029365 PE=4 SV=1	REVERSE_tr|A0A0F7V868|A0A0F7V868_TOXGV-R (+1)	69 kDa	1	1
Apicoplast 30S ribosomal protein S12 OS=Toxoplasma gondii GN=rps12 PE=3 SV=1	sp|Q9TMN0|RR12_TOXGO (+8)	14 kDa	1	1
Complement C1q subcomponent subunit C OS=Rattus norvegicus GN=C1qc PE=1 SV=1	tr|A0A0H2UHK1|A0A0H2UHK1_RAT	26 kDa	1	1
Dense granule protein GRA8 OS=Toxoplasma gondii ARI GN=TGARI_254720 PE=4 SV=1	tr|A0A139XT91|A0A139XT91_TOXGO (+2)	29 kDa	1	1
Dense granule protein GRA9 OS=Toxoplasma gondii p89 GN=TGP89_251540 PE=4 SV=1	tr|A0A086JAF0|A0A086JAF0_TOXGO (+5)	35 kDa	1	1
Dual specificity protein phosphatase, catalytic domain-containing protein, putative OS=Neospora caninum (strain Liverpool) GN=BN1204_005030 PE=4 SV=1	tr|F0V8I6|F0V8I6_NEOCL	107 kDa	1	1
EF hand domain-containing protein OS=Toxoplasma gondii (strain ATCC 50861 / VEG) GN=BN1205_032470 PE=4 SV=1	tr|A0A0F7UYF3|A0A0F7UYF3_TOXGV	116 kDa	1	1
Glyceraldehyde-3-phosphate dehydrogenase OS=Toxoplasma gondii p89 GN=TGP89_289690 PE=3 SV=1	tr|A0A086JMD9|A0A086JMD9_TOXGO (+13)	53 kDa	1	1
Hemoglobin subunit alpha OS=Homo sapiens GN=HBA1 PE=1 SV=2	sp|P69905|HBA_HUMAN	15 kDa	1	1
Hemoglobin subunit beta OS=Homo sapiens GN=HBB PE=1 SV=2	sp|P68871|HBB_HUMAN (+2)	16 kDa	1	1
Inter-alpha-trypsin inhibitor heavy chain H3 OS=Rattus norvegicus GN=Itih3 PE=1 SV=3	tr|D3ZBS2|D3ZBS2_RAT	99 kDa	1	1
Leucine-rich repeat-containing 10B OS=Rattus norvegicus GN=Lrrc10b PE=4 SV=1	tr|D3ZED9|D3ZED9_RAT	33 kDa	1	1
PX domain-containing protein, putative OS=Neospora caninum (strain Liverpool) GN=BN1204_018140 PE=4 SV=1	tr|F0VE80|F0VE80_NEOCL	210 kDa	1	1
Queuine tRNA-ribosyltransferase OS=Toxoplasma gondii p89 GN=TGP89_292320 PE=4 SV=1	tr|A0A086JF28|A0A086JF28_TOXGO (+10)	98 kDa	1	1
Uncharacterized protein OS=Rattus norvegicus PE=3 SV=2	tr|D3ZQW7|D3ZQW7_RAT	24 kDa	1	1
RCG41580, isoform CRA_a OS=Rattus norvegicus GN=Rpl22l1 PE=2 SV=1	tr|B2RZD5|B2RZD5_RAT (+1)	14 kDa	1	1
Ribosomal protein RPL19 OS=Toxoplasma gondii p89 GN=TGP89_289530 PE=4 SV=1	tr|A0A086JM89|A0A086JM89_TOXGO (+11)	22 kDa	1	1
Ribosomal protein RPL31 OS=Toxoplasma gondii p89 GN=TGP89_266070 PE=4 SV=1	tr|A0A086JL82|A0A086JL82_TOXGO (+10)	14 kDa	1	1
Ribosomal protein RPL44 OS=Toxoplasma gondii GAB2-2007-GAL-DOM2 GN=TGDOM2_203630 PE=3 SV=1	tr|A0A086K0G2|A0A086K0G2_TOXGO (+11)	12 kDa	1	1
Ribosomal protein RPS15 OS=Toxoplasma gondii GAB2-2007-GAL-DOM2 GN=TGDOM2_213350 PE=3 SV=1	tr|A0A086K7H6|A0A086K7H6_TOXGO (+11)	17 kDa	1	1
Ribosomal protein RPS29 OS=Toxoplasma gondii p89 GN=TGP89_242340 PE=4 SV=1	tr|A0A086JA17|A0A086JA17_TOXGO (+1)	18 kDa	1	1
Similar to large subunit ribosomal protein L36a OS=Rattus norvegicus GN=RGD1566373 PE=4 SV=1	tr|F8WFR5|F8WFR5_RAT	12 kDa	1	1
Treacle ribosome biogenesis factor 1 OS=Rattus norvegicus GN=Tcof1 PE=1 SV=2	tr|D4A206|D4A206_RAT	145 kDa	1	1
Triacylglycerol lipase OS=Rattus norvegicus GN=Pnlip PE=3 SV=1	tr|G3V8A7|G3V8A7_RAT	51 kDa	1	1
Tyrosine-protein kinase OS=Rattus norvegicus GN=Btk PE=3 SV=1	REVERSE_tr|A0A0G2K134|A0A0G2K134_RAT-R	77 kDa	1	1
Uncharacterized protein OS=Rattus norvegicus GN=LOC679748 PE=4 SV=1	tr|D3ZE63|D3ZE63_RAT	13 kDa	1	1
Uncharacterized protein OS=Rattus norvegicus GN=RGD1561333 PE=3 SV=1	tr|D4A6W6|D4A6W6_RAT	28 kDa	1	1
Uncharacterized protein OS=Rattus norvegicus GN=RGD1565679 PE=4 SV=1	tr|A0A0G2K8K4|A0A0G2K8K4_RAT	18 kDa	1	1
Uncharacterized protein OS=Rattus norvegicus PE=1 SV=1	tr|D3ZQR5|D3ZQR5_RAT (+1)	13 kDa	1	1
Uncharacterized protein OS=Rattus norvegicus PE=1 SV=2	tr|F1LZY6|F1LZY6_RAT (+1)	10 kDa	1	1
RCG63708 OS=Rattus norvegicus GN=LOC103692829 PE=4 SV=1	tr|A0A0G2JXD0|A0A0G2JXD0_RAT	21 kDa	1	1
Uncharacterized protein OS=Rattus norvegicus PE=4 SV=3	tr|F1M3E9|F1M3E9_RAT (+1)	14 kDa	1	1
Uncharacterized protein OS=Toxoplasma gondii GAB2-2007-GAL-DOM2 GN=TGDOM2_320540 PE=4 SV=1	REVERSE_tr|A0A086JKI6|A0A086JKI6_TOXGO-R (+10)	46 kDa	1	1
40S ribosomal protein S26 OS=Rattus norvegicus GN=RGD1565117 PE=3 SV=3	tr|D3ZJ54|D3ZJ54_RAT	12 kDa	1	0
40s ribosomal protein S27, putative OS=Toxoplasma gondii (strain ATCC 50861 / VEG) GN=BN1205_006940 PE=3 SV=1	tr|A0A0F7VAA2|A0A0F7VAA2_TOXGV	9 kDa	1	0
60S ribosomal protein L3 OS=Rattus norvegicus GN=Rpl3 PE=1 SV=1	tr|A0A0U1RRY5|A0A0U1RRY5_RAT	20 kDa	1	0
60S ribosomal protein L30-like OS=Rattus norvegicus GN=LOC108351936 PE=4 SV=1	tr|A0A0G2K5E6|A0A0G2K5E6_RAT	13 kDa	1	0
Alpha-1-inhibitor III OS=Rattus norvegicus GN=Mug1 PE=1 SV=1	tr|A0A0G2JUP5|A0A0G2JUP5_RAT	161 kDa	1	0
Alveolin domain containing intermediate filament IMC1 OS=Toxoplasma gondii GAB2-2007-GAL-DOM2 GN=TGDOM2_231640 PE=4 SV=1	tr|A0A086KW09|A0A086KW09_TOXGO (+11)	70 kDa	1	0
Alveolin domain containing intermediate filament IMC6 OS=Toxoplasma gondii p89 GN=TGP89_220270 PE=4 SV=1	tr|A0A086J842|A0A086J842_TOXGO (+11)	49 kDa	1	0
Amine-terminal region of chorein, A TM vesicle-mediated sorter OS=Toxoplasma gondii (strain ATCC 50861 / VEG) GN=BN1205_066730 PE=4 SV=1	tr|V4ZJP8|V4ZJP8_TOXGV	1320 kDa	1	0
Anionic trypsin-2-like OS=Rattus norvegicus GN=LOC102554637 PE=3 SV=1	tr|A0A096P6M7|A0A096P6M7_RAT (+2)	26 kDa	1	0
CHCH domain-containing protein OS=Toxoplasma gondii GAB2-2007-GAL-DOM2 GN=TGDOM2_213940 PE=4 SV=1	tr|A0A086K768|A0A086K768_TOXGO (+8)	15 kDa	1	0
Carboxypeptidase B OS=Rattus norvegicus GN=Cpb1 PE=3 SV=2	tr|D3ZAM3|D3ZAM3_RAT	48 kDa	1	0
Cathepsin B OS=Rattus norvegicus GN=Ctsb PE=1 SV=1	tr|Q6IN22|Q6IN22_RAT	38 kDa	1	0
Complement C1s subcomponent OS=Rattus norvegicus GN=C1s PE=1 SV=3	tr|D4A1S0|D4A1S0_RAT (+1)	76 kDa	1	0
Down-regulated in metastasis protein OS=Toxoplasma gondii MAS GN=TGMAS_216210 PE=4 SV=1	tr|A0A086Q1Y9|A0A086Q1Y9_TOXGO	604 kDa	1	0
Endoplasmin OS=Rattus norvegicus GN=Hsp90b1 PE=1 SV=1	tr|A0A0A0MY09|A0A0A0MY09_RAT (+1)	93 kDa	1	0
Heterogeneous nuclear ribonucleoprotein K OS=Rattus norvegicus GN=Hnrnpk PE=1 SV=1	tr|Q5D059|Q5D059_RAT	51 kDa	1	0
Cluster of Heterogeneous nuclear ribonucleoprotein L OS=Rattus norvegicus GN=Hnrnpl PE=1 SV=2 (sp|F1LQ48|HNRPL_RAT)	sp|F1LQ48|HNRPL_RAT [3]	68 kDa	1	0
Heterogeneous nuclear ribonucleoprotein L OS=Rattus norvegicus GN=Hnrnpl PE=1 SV=2	sp|F1LQ48|HNRPL_RAT (+1)	68 kDa	1	0
Uncharacterized protein OS=Rattus norvegicus PE=4 SV=2	tr|F1M040|F1M040_RAT	49 kDa	1	0
Histone H2A OS=Neospora caninum (strain Liverpool) GN=BN1204_025910 PE=3 SV=1	tr|F0VGF8|F0VGF8_NEOCL	14 kDa	1	0
Keratin 28 OS=Rattus norvegicus GN=Krt28 PE=2 SV=1	tr|Q6IFW7|Q6IFW7_RAT	41 kDa	1	0
Keratin, type I cytoskeletal 14 OS=Rattus norvegicus GN=Krt14 PE=2 SV=1	sp|Q6IFV1|K1C14_RAT	53 kDa	1	0
LRRGT00043 OS=Rattus norvegicus GN=Decr2 PE=1 SV=1	tr|Q6TXF6|Q6TXF6_RAT	95 kDa	1	0
Lamin-B1 OS=Rattus norvegicus GN=Lmnb1 PE=1 SV=1	tr|G3V7U4|G3V7U4_RAT	67 kDa	1	0
Lamin-B receptor OS=Rattus norvegicus GN=Lbr PE=1 SV=1	tr|A0A0G2JU83|A0A0G2JU83_RAT	71 kDa	1	0
Molybdopterin guanine dinucleotide synthesis protein B OS=Toxoplasma gondii GAB2-2007-GAL-DOM2 GN=TGDOM2_312905 PE=4 SV=1	tr|A0A086KI58|A0A086KI58_TOXGO (+10)	262 kDa	1	0
Murinoglobulin-2 OS=Rattus norvegicus GN=Mug2 PE=1 SV=2	tr|M0R5V7|M0R5V7_RAT	152 kDa	1	0
Myosin IG OS=Rattus norvegicus GN=Myo1g PE=1 SV=1	tr|A0A0G2K6E3|A0A0G2K6E3_RAT	117 kDa	1	0
Myosin-11 OS=Rattus norvegicus GN=Myh11 PE=1 SV=1	tr|A0A0G2K6S9|A0A0G2K6S9_RAT (+1)	228 kDa	1	0
Putative viral A-type inclusion protein repeat family OS=Neospora caninum (strain Liverpool) GN=BN1204_019030 PE=4 SV=1	REVERSE_tr|F0VEH0|F0VEH0_NEOCL-R	279 kDa	1	0
Nol5 protein OS=Rattus norvegicus GN=Nop58 PE=1 SV=1	tr|Q5PPK6|Q5PPK6_RAT	50 kDa	1	0
Nucleophosmin/nucleoplasmin, 3 OS=Rattus norvegicus GN=Npm3 PE=1 SV=1	tr|D3ZYK9|D3ZYK9_RAT	19 kDa	1	0
Nucleosome assembly protein 1-like 1 OS=Rattus norvegicus GN=Nap1l1 PE=1 SV=1	tr|G3V6H9|G3V6H9_RAT	45 kDa	1	0
PDI family protein OS=Toxoplasma gondii GAB2-2007-GAL-DOM2 GN=TGDOM2_232410 PE=4 SV=1	tr|A0A086KWE7|A0A086KWE7_TOXGO (+11)	25 kDa	1	0
Phosphate carrier protein, mitochondrial OS=Rattus norvegicus GN=Slc25a3 PE=1 SV=1	tr|G3V741|G3V741_RAT (+1)	40 kDa	1	0
Poly(rC)-binding protein 4 OS=Rattus norvegicus GN=Pcbp4 PE=4 SV=1	tr|D3ZCS3|D3ZCS3_RAT (+3)	41 kDa	1	0
Programmed cell death protein 6 OS=Rattus norvegicus GN=Pdcd6 PE=2 SV=1	sp|G3V7W1|PDCD6_RAT	22 kDa	1	0
Protocadherin 9 OS=Rattus norvegicus GN=Pcdh9 PE=4 SV=3	tr|F1LS01|F1LS01_RAT	114 kDa	1	0
Putative U1 snRNP-associated protein Usp106 OS=Toxoplasma gondii p89 GN=TGP89_262960 PE=4 SV=1	tr|A0A086JSF0|A0A086JSF0_TOXGO (+10)	45 kDa	1	0
RAB1A, member RAS oncogene family OS=Rattus norvegicus GN=Rab1a PE=1 SV=1	tr|A0A0G2K235|A0A0G2K235_RAT (+1)	36 kDa	1	0
RCG54360 OS=Rattus norvegicus GN=LOC365238 PE=4 SV=1	tr|D3ZUE5|D3ZUE5_RAT	14 kDa	1	0
RCG61099, isoform CRA_b OS=Rattus norvegicus GN=Srsf3 PE=1 SV=1	tr|A0A0U1RRV7|A0A0U1RRV7_RAT (+1)	14 kDa	1	0
Receptor of-activated protein C kinase 1 OS=Rattus norvegicus GN=Rack1 PE=1 SV=1	tr|A0A0G2JZE6|A0A0G2JZE6_RAT	33 kDa	1	0
Regulator of chromosome condensation (RCC1) repeat-containing protein OS=Toxoplasma gondii p89 GN=TGP89_239700 PE=4 SV=1	REVERSE_tr|A0A086K3S7|A0A086K3S7_TOXGO-R (+11)	317 kDa	1	0
Regulator of microtubule dynamics protein 1 OS=Rattus norvegicus GN=Rmdn1 PE=1 SV=1	tr|A0A0G2K167|A0A0G2K167_RAT	37 kDa	1	0
Ribosomal protein OS=Rattus norvegicus GN=LOC103690888 PE=3 SV=1	tr|D3Z9F6|D3Z9F6_RAT	25 kDa	1	0
Ribosomal protein OS=Toxoplasma gondii GAB2-2007-GAL-DOM2 GN=TGDOM2_215470 PE=3 SV=1	tr|A0A086JVF9|A0A086JVF9_TOXGO (+11)	25 kDa	1	0
Ribosomal protein RPL23 OS=Toxoplasma gondii p89 GN=TGP89_312090 PE=3 SV=1	tr|A0A086J910|A0A086J910_TOXGO (+11)	15 kDa	1	0
Sec7 domain-containing protein OS=Toxoplasma gondii GAB2-2007-GAL-DOM2 GN=TGDOM2_228660 PE=4 SV=1	REVERSE_tr|A0A086KKJ9|A0A086KKJ9_TOXGO-R (+3)	384 kDa	1	0
Tissue-type transglutaminase OS=Rattus norvegicus GN=Tgm2 PE=1 SV=1	tr|Q9WVJ6|Q9WVJ6_RAT	77 kDa	1	0
Uncharacterized protein OS=Neospora caninum (strain Liverpool) GN=BN1204_049960 PE=4 SV=1	REVERSE_tr|A0A0F7UM49|A0A0F7UM49_NEOCL-R (+1)	167 kDa	1	0
Uncharacterized protein OS=Rattus norvegicus GN=Ighm PE=1 SV=1	tr|A0A0G2JVP4|A0A0G2JVP4_RAT (+2)	52 kDa	1	0
Uncharacterized protein OS=Rattus norvegicus GN=LOC100359986 PE=4 SV=3	tr|D3ZVY6|D3ZVY6_RAT	15 kDa	1	0
Uncharacterized protein OS=Rattus norvegicus GN=RGD1304870 PE=4 SV=2	REVERSE_tr|D3ZNR1|D3ZNR1_RAT-R	13 kDa	1	0
Uncharacterized protein OS=Rattus norvegicus GN=Rps15-ps2 PE=4 SV=2	tr|D3ZAK6|D3ZAK6_RAT	15 kDa	1	0
Uncharacterized protein OS=Rattus norvegicus PE=4 SV=2	tr|D3ZXI2|D3ZXI2_RAT	27 kDa	1	0
Uncharacterized protein OS=Rattus norvegicus PE=4 SV=1	tr|F1LVK5|F1LVK5_RAT	29 kDa	1	0
Uncharacterized protein OS=Rattus norvegicus PE=1 SV=1	tr|A0A0G2JX41|A0A0G2JX41_RAT	23 kDa	1	0
Uncharacterized protein OS=Rattus norvegicus PE=4 SV=2	tr|F1M7A9|F1M7A9_RAT	23 kDa	1	0
Uncharacterized protein OS=Rattus norvegicus PE=4 SV=2	tr|F1M3H2|F1M3H2_RAT (+1)	11 kDa	1	0
Ribosomal protein S28-like OS=Rattus norvegicus GN=LOC100359503 PE=4 SV=1	tr|A0A0A0MY14|A0A0A0MY14_RAT	8 kDa	1	0
Uncharacterized protein OS=Toxoplasma gondii GAB2-2007-GAL-DOM2 GN=TGDOM2_320515 PE=4 SV=1	REVERSE_tr|A0A086JKH1|A0A086JKH1_TOXGO-R (+10)	121 kDa	1	0
Uncharacterized protein OS=Toxoplasma gondii p89 GN=TGP89_216720 PE=4 SV=1	tr|A0A086JHE4|A0A086JHE4_TOXGO (+10)	20 kDa	1	0
Uncharacterized protein OS=Toxoplasma gondii p89 GN=TGP89_305270 PE=4 SV=1	tr|A0A086J8I5|A0A086J8I5_TOXGO (+11)	82 kDa	1	0
Wbscr22 protein OS=Rattus norvegicus GN=Wbscr22 PE=1 SV=1	tr|B1H275|B1H275_RAT	32 kDa	1	0
Cluster of Similar to ribosomal protein S13 OS=Rattus norvegicus GN=LOC683961 PE=3 SV=1 (tr|M0RCY2|M0RCY2_RAT)	tr|M0RCY2|M0RCY2_RAT [2]	18 kDa	10	11
Trypsin OS=Sus scrofa PE=1 SV=1	sp|P00761|TRYP_PIG	24 kDa	29	32
Cluster of 40S ribosomal protein S17 OS=Rattus norvegicus GN=Rps17 PE=3 SV=1 (tr|A0A0H2UHQ8|A0A0H2UHQ8_RAT)	tr|A0A0H2UHQ8|A0A0H2UHQ8_RAT [5]	15 kDa	22	25
40S ribosomal protein S17 OS=Rattus norvegicus GN=Rps17 PE=3 SV=1	tr|A0A0H2UHQ8|A0A0H2UHQ8_RAT	15 kDa	22	25
Uncharacterized protein OS=Rattus norvegicus PE=1 SV=1	tr|A0A0G2KA79|A0A0G2KA79_RAT	17 kDa	13	15
Cluster of Uncharacterized protein OS=Rattus norvegicus GN=RGD1563705 PE=3 SV=2 (tr|F1LTW8|F1LTW8_RAT)	tr|F1LTW8|F1LTW8_RAT [2]	16 kDa	25	29
Uncharacterized protein OS=Rattus norvegicus GN=RGD1563570 PE=3 SV=1	tr|D4A9Q3|D4A9Q3_RAT	16 kDa	21	25
Ribosomal protein RPS23 OS=Toxoplasma gondii GAB2-2007-GAL-DOM2 GN=TGDOM2_229670 PE=3 SV=1	tr|A0A086KUK9|A0A086KUK9_TOXGO (+11)	16 kDa	20	24
Cluster of Uncharacterized protein OS=Rattus norvegicus GN=LOC679823 PE=3 SV=1 (tr|D4A7B1|D4A7B1_RAT)	tr|D4A7B1|D4A7B1_RAT [16]	10 kDa	5	6
Uncharacterized protein OS=Rattus norvegicus GN=LOC100911337 PE=4 SV=1	tr|M0R763|M0R763_RAT	14 kDa	5	6
Cluster of Ribosomal protein RPL24 OS=Toxoplasma gondii RUB GN=TGRUB_244320 PE=4 SV=1 (tr|A0A086LUJ8|A0A086LUJ8_TOXGO)	tr|A0A086LUJ8|A0A086LUJ8_TOXGO [4]	33 kDa	5	6
Ribosomal protein RPL24 OS=Toxoplasma gondii RUB GN=TGRUB_244320 PE=4 SV=1	tr|A0A086LUJ8|A0A086LUJ8_TOXGO (+2)	33 kDa	5	6
Uncharacterized protein OS=Rattus norvegicus GN=RGD1563705 PE=3 SV=2	tr|F1LTW8|F1LTW8_RAT	16 kDa	24	29
Ribosomal protein RPS5 OS=Toxoplasma gondii p89 GN=TGP89_242330 PE=3 SV=1	tr|A0A086JA18|A0A086JA18_TOXGO (+11)	22 kDa	4	5
Ribosomal protein RPS11 OS=Toxoplasma gondii p89 GN=TGP89_226970 PE=3 SV=1	tr|A0A086KDI7|A0A086KDI7_TOXGO (+10)	19 kDa	3	4
Alpha-amylase OS=Rattus norvegicus GN=LOC103689940 PE=3 SV=2	tr|E9PSI7|E9PSI7_RAT	57 kDa	2	3
Coiled-coil domain-containing 124 OS=Rattus norvegicus GN=Ccdc124 PE=1 SV=1	tr|D3ZUL1|D3ZUL1_RAT	25 kDa	2	3
Serine/arginine repetitive matrix 2 OS=Rattus norvegicus GN=Srrm2 PE=1 SV=1	tr|A0A0G2K2M9|A0A0G2K2M9_RAT	296 kDa	2	3
Son DNA-binding protein OS=Rattus norvegicus GN=Son PE=1 SV=2	tr|E9PTE1|E9PTE1_RAT (+1)	253 kDa	2	3
Cluster of Uncharacterized protein OS=Rattus norvegicus PE=4 SV=2 (tr|M0RBD4|M0RBD4_RAT)	tr|M0RBD4|M0RBD4_RAT [5]	23 kDa	2	3
40S ribosomal protein S16, putative OS=Toxoplasma gondii (strain ATCC 50861 / VEG) GN=BN1205_071680 PE=3 SV=1	tr|A0A0F7V002|A0A0F7V002_TOXGV	17 kDa	5	8
Ribosomal protein RPS17 OS=Toxoplasma gondii p89 GN=TGP89_207840 PE=3 SV=1	tr|A0A086JEP6|A0A086JEP6_TOXGO (+11)	15 kDa	8	13
Cluster of 40S ribosomal protein S26 OS=Rattus norvegicus GN=LOC100361854 PE=3 SV=1 (tr|D3Z8D7|D3Z8D7_RAT)	tr|D3Z8D7|D3Z8D7_RAT [2]	13 kDa	8	13
40S ribosomal protein S26 OS=Rattus norvegicus GN=LOC100361854 PE=3 SV=1	tr|D3Z8D7|D3Z8D7_RAT	13 kDa	8	13
60S ribosomal protein L37a OS=Rattus norvegicus GN=Rpl37a PE=3 SV=1	tr|A0A0H2UHU1|A0A0H2UHU1_RAT	10 kDa	2	4
Uncharacterized protein OS=Rattus norvegicus GN=LOC679823 PE=3 SV=1	tr|D4A7B1|D4A7B1_RAT	10 kDa	2	4
60S ribosomal protein L13 OS=Rattus norvegicus GN=LOC100360491 PE=3 SV=1	tr|D3ZRM9|D3ZRM9_RAT (+1)	24 kDa	1	2
Ribosomal protein RPS2 OS=Toxoplasma gondii p89 GN=TGP89_305520 PE=3 SV=1	tr|A0A086J8L0|A0A086J8L0_TOXGO (+11)	29 kDa	1	2
Uncharacterized protein OS=Rattus norvegicus PE=4 SV=2	tr|D3ZL23|D3ZL23_RAT	14 kDa	2	5
MAG1 OS=Toxoplasma gondii GAB2-2007-GAL-DOM2 GN=TGDOM2_270240 PE=4 SV=1	tr|A0A086KH60|A0A086KH60_TOXGO (+9)	49 kDa	4	19
Dense granule protein DG32 OS=Toxoplasma gondii p89 GN=TGP89_297880 PE=4 SV=1	tr|A0A086JDA3|A0A086JDA3_TOXGO (+9)	24 kDa	0	14
Uncharacterized protein OS=Rattus norvegicus PE=3 SV=2	tr|D4AAL7|D4AAL7_RAT	18 kDa	0	11
60S ribosomal protein L24, related OS=Neospora caninum (strain Liverpool) GN=BN1204_018890 PE=4 SV=1	tr|F0VEF6|F0VEF6_NEOCL	18 kDa	0	3
Cationic trypsin OS=Bos taurus PE=1 SV=3	sp|P00760|TRY1_BOVIN	26 kDa	0	2
60S ribosomal protein L29 OS=Rattus norvegicus GN=RGD1563300 PE=3 SV=3	tr|D3Z8Q4|D3Z8Q4_RAT	18 kDa	0	1
Alpha-2-HS-glycoprotein OS=Rattus norvegicus GN=Ahsg PE=1 SV=3	tr|F1LM19|F1LM19_RAT (+1)	38 kDa	0	1
Chromodomain helicase DNA-binding protein 9 (Fragment) OS=Rattus norvegicus GN=Chd9 PE=1 SV=1	REVERSE_tr|A0A096MJJ9|A0A096MJJ9_RAT-R (+1)	179 kDa	0	1
Chromosome segregation 1-like OS=Rattus norvegicus GN=Cse1l PE=1 SV=1	tr|D3ZPR0|D3ZPR0_RAT	110 kDa	0	1
Chaperonin protein BiP OS=Toxoplasma gondii p89 GN=TGP89_311720 PE=3 SV=1	tr|A0A086J942|A0A086J942_TOXGO (+12)	73 kDa	0	1
Hexosyltransferase OS=Rattus norvegicus GN=Csgalnact1 PE=2 SV=1	REVERSE_tr|B5DEY9|B5DEY9_RAT-R	61 kDa	0	1
Hypothetical protein LOC500846 OS=Rattus norvegicus GN=LOC500846 PE=2 SV=1	tr|Q6QI62|Q6QI62_RAT	49 kDa	0	1
Integrin beta OS=Rattus norvegicus GN=Itgb3 PE=1 SV=1	REVERSE_tr|A0A0G2JWK0|A0A0G2JWK0_RAT-R (+1)	62 kDa	0	1
Putative transmembrane protein OS=Toxoplasma gondii GAB2-2007-GAL-DOM2 GN=TGDOM2_215980 PE=4 SV=1	tr|A0A086JDL3|A0A086JDL3_TOXGO (+7)	24 kDa	0	1
RAB11 family-interacting protein 5 OS=Rattus norvegicus GN=Rab11fip5 PE=1 SV=1	tr|A0A0G2K1W1|A0A0G2K1W1_RAT (+1)	124 kDa	0	1
Ribosomal protein L37 OS=Toxoplasma gondii p89 GN=TGP89_239330 PE=3 SV=1	tr|A0A086K419|A0A086K419_TOXGO (+11)	11 kDa	0	1
Serine/threonine-protein kinase MRCK alpha OS=Rattus norvegicus GN=Cdc42bpa PE=1 SV=1	tr|A0A0G2K5Z1|A0A0G2K5Z1_RAT (+1)	187 kDa	0	1
Uncharacterized protein OS=Neospora caninum (strain Liverpool) GN=BN1204_012620 PE=4 SV=1	REVERSE_tr|F0VCU9|F0VCU9_NEOCL-R	314 kDa	0	1
Uncharacterized protein OS=Toxoplasma gondii RUB GN=TGRUB_217770 PE=4 SV=1	REVERSE_tr|A0A086M744|A0A086M744_TOXGO-R	166 kDa	0	1
40S ribosomal protein S3a OS=Rattus norvegicus GN=Cyld PE=2 SV=1	tr|Q6TXJ6|Q6TXJ6_RAT	52 kDa	0	0
40S ribosomal protein S4 OS=Rattus norvegicus GN=Rps4y2 PE=1 SV=1	tr|D3ZX01|D3ZX01_RAT	29 kDa	0	0
40S ribosomal protein S6 OS=Neospora caninum (strain Liverpool) GN=BN1204_012120 PE=3 SV=1	tr|F0V9Y3|F0V9Y3_NEOCL	29 kDa	0	0
Uncharacterized protein OS=Rattus norvegicus GN=LOC100365961 PE=3 SV=1	tr|M0R8M8|M0R8M8_RAT	15 kDa	0	0
Uncharacterized protein OS=Rattus norvegicus PE=3 SV=1	tr|F1M5B1|F1M5B1_RAT	15 kDa	0	0
40S ribosomal protein S24 OS=Neospora caninum (strain Liverpool) GN=BN1204_052380 PE=3 SV=1	tr|F0VL60|F0VL60_NEOCL	15 kDa	0	0
Similar to small nuclear ribonucleoparticle-associated protein OS=Rattus norvegicus GN=RGD1560821 PE=4 SV=2	tr|M0RBD1|M0RBD1_RAT	18 kDa	0	0
Similar to 60S ribosomal protein L26 (Silica-induced gene 20 protein) (SIG-20) OS=Rattus norvegicus GN=LOC688981 PE=4 SV=1	tr|D3ZSF2|D3ZSF2_RAT	17 kDa	0	0
ADP/ATP translocase OS=Neospora caninum (strain Liverpool) GN=BN1204_066020 PE=3 SV=1	tr|F0VR29|F0VR29_NEOCL	35 kDa	0	0
Uncharacterized protein OS=Rattus norvegicus PE=1 SV=1	tr|A0A0G2K099|A0A0G2K099_RAT	54 kDa	0	0
Actin OS=Toxoplasma gondii GN=ACT1 PE=3 SV=1	sp|P53476|ACT_TOXGO (+13)	42 kDa	0	0
WW domain-containing E3 ubiquitin protein ligase 2 (Fragment) OS=Rattus norvegicus GN=Wwp2 PE=4 SV=2	tr|F7EYF1|F7EYF1_RAT	87 kDa	0	0
Histone H3 OS=Rattus norvegicus GN=H3f3c PE=3 SV=1	tr|D3ZK97|D3ZK97_RAT	15 kDa	0	0
Keratin, type I cytoskeletal 10 OS=Rattus norvegicus GN=Krt10 PE=3 SV=1	sp|Q6IFW6|K1C10_RAT (+1)	57 kDa	0	0
Keratin, type I cytoskeletal 13 OS=Rattus norvegicus GN=Krt13 PE=3 SV=1	sp|Q6IFV4|K1C13_RAT	48 kDa	0	0
Keratin 84 OS=Rattus norvegicus GN=Krt84 PE=2 SV=2	tr|D3ZSY5|D3ZSY5_RAT	61 kDa	0	0
Type II keratin Kb15 OS=Rattus norvegicus GN=Kb15 PE=3 SV=1	tr|A0A0G2JVA8|A0A0G2JVA8_RAT	58 kDa	0	0
Uncharacterized protein OS=Rattus norvegicus GN=Gm5414 PE=3 SV=1	tr|A0A0G2JUG1|A0A0G2JUG1_RAT	57 kDa	0	0
Myosin heavy chain 14 OS=Rattus norvegicus GN=Myh14 PE=1 SV=1	tr|F1LNF0|F1LNF0_RAT	229 kDa	0	0
Putative transmembrane protein OS=Toxoplasma gondii GAB2-2007-GAL-DOM2 GN=TGDOM2_226380 PE=4 SV=1	tr|A0A086KLS7|A0A086KLS7_TOXGO (+2)	43 kDa	0	0
Uncharacterized protein OS=Rattus norvegicus PE=3 SV=1	tr|D3Z942|D3Z942_RAT	15 kDa	0	0
Uncharacterized protein OS=Rattus norvegicus GN=LOC680441 PE=3 SV=1	tr|D3ZSR8|D3ZSR8_RAT	17 kDa	0	0
Uncharacterized protein OS=Rattus norvegicus GN=RGD1562755 PE=3 SV=1	tr|D3ZNM1|D3ZNM1_RAT	17 kDa	0	0
Uncharacterized protein OS=Rattus norvegicus GN=LOC691716 PE=3 SV=1	tr|A0A0G2K6I0|A0A0G2K6I0_RAT	14 kDa	0	0
Uncharacterized protein OS=Rattus norvegicus PE=4 SV=1	tr|A0A0G2K7E3|A0A0G2K7E3_RAT	14 kDa	0	0
Uncharacterized protein OS=Rattus norvegicus PE=4 SV=1	tr|D3ZLA5|D3ZLA5_RAT	14 kDa	0	0
Uncharacterized protein OS=Rattus norvegicus PE=4 SV=1	tr|M0RCC5|M0RCC5_RAT	12 kDa	0	0
Uncharacterized protein OS=Rattus norvegicus GN=RGD1565048 PE=4 SV=2	tr|M0R5Y8|M0R5Y8_RAT	23 kDa	0	0
Ac1158 OS=Rattus norvegicus GN=Rsl1d1 PE=2 SV=1	tr|Q7TQ86|Q7TQ86_RAT	61 kDa	0	0
Uncharacterized protein OS=Rattus norvegicus PE=4 SV=1	tr|D4A8X2|D4A8X2_RAT	30 kDa	0	0
Peripherin OS=Rattus norvegicus GN=Prph PE=1 SV=1	tr|F1M7P4|F1M7P4_RAT	54 kDa	0	0

## Sheet: Exp.2
Identified Proteins	Uniport Accession Number	Molecular Weight	Total Unique Spectrum Count in GRA35-IP (LEW)	Total Unique Spectrum Count in GRA35-IP (BN)	Total Unique Spectrum Count in GRA15-IP (LEW)	Total Unique Spectrum Count in GRA15-IP (BN)
Cluster of E3 ubiquitin-protein ligase OS=Rattus norvegicus GN=Itch PE=1 SV=1 (A0A0G2K9T1_RAT)	A0A0G2K9T1_RAT [3]	101 kDa	56	53	0	0
E3 ubiquitin-protein ligase OS=Rattus norvegicus GN=Itch PE=1 SV=1	A0A0G2K9T1_RAT	101 kDa	56	52	0	0
Cluster of Putative transmembrane protein OS=Toxoplasma gondii FOU GN=TGFOU_226380 PE=4 SV=1 (A0A086L544_TOXGO)	A0A086L544_TOXGO [9]	43 kDa	49	38	0	0
Putative transmembrane protein OS=Toxoplasma gondii FOU GN=TGFOU_226380 PE=4 SV=1	A0A086L544_TOXGO (+2)	43 kDa	49	38	0	0
Putative transmembrane protein OS=Toxoplasma gondii p89 GN=TGP89_226380 PE=4 SV=1	A0A086KE38_TOXGO (+2)	43 kDa	45	34	0	0
Cluster of Uncharacterized protein OS=Toxoplasma gondii RUB GN=TGRUB_290700 PE=4 SV=1 (A0A086M1N2_TOXGO)	A0A086M1N2_TOXGO [4]	35 kDa	38	31	1	1
Uncharacterized protein OS=Toxoplasma gondii RUB GN=TGRUB_290700 PE=4 SV=1	A0A086M1N2_TOXGO (+2)	35 kDa	32	26	0	0
Putative transmembrane protein OS=Toxoplasma gondii GAB2-2007-GAL-DOM2 GN=TGDOM2_226380 PE=4 SV=1	A0A086KLS7_TOXGO (+2)	43 kDa	26	21	0	0
Cluster of Putative transmembrane protein OS=Toxoplasma gondii GAB2-2007-GAL-DOM2 GN=TGDOM2_204340 PE=4 SV=1 (A0A086K140_TOXGO)	A0A086K140_TOXGO [8]	97 kDa	26	12	0	0
Putative transmembrane protein OS=Toxoplasma gondii GAB2-2007-GAL-DOM2 GN=TGDOM2_204340 PE=4 SV=1	A0A086K140_TOXGO (+6)	97 kDa	26	12	0	0
Uncharacterized protein OS=Toxoplasma gondii ARI GN=TGARI_204340 PE=4 SV=1	A0A139Y031_TOXGO	97 kDa	25	12	0	0
Uncharacterized protein OS=Toxoplasma gondii ARI GN=TGARI_290700 PE=4 SV=1	A0A139Y1S2_TOXGO	35 kDa	16	12	1	1
Uncharacterized protein OS=Toxoplasma gondii p89 GN=TGP89_216720 PE=4 SV=1	A0A086JHE4_TOXGO (+3)	20 kDa	12	10	0	0
Rhoptry protein ROP5 OS=Toxoplasma gondii (strain ATCC 50853 / GT1) GN=TGGT1_308090 PE=4 SV=1	A0A125YX85_TOXGG (+5)	61 kDa	16	6	1	0
Putative transmembrane protein OS=Toxoplasma gondii RUB GN=TGRUB_237015 PE=4 SV=1	A0A086M0E8_TOXGO (+2)	29 kDa	12	9	0	0
Cluster of Putative transmembrane protein OS=Toxoplasma gondii p89 GN=TGP89_236890 PE=4 SV=1 (A0A086JX06_TOXGO)	A0A086JX06_TOXGO [7]	25 kDa	13	8	0	0
Putative transmembrane protein OS=Toxoplasma gondii p89 GN=TGP89_236890 PE=4 SV=1	A0A086JX06_TOXGO (+5)	25 kDa	12	8	0	0
Uncharacterized protein OS=Toxoplasma gondii (strain ATCC 50853 / GT1) GN=TGGT1_236870 PE=4 SV=1	S7VZG7_TOXGG	24 kDa	8	10	0	0
Putative transmembrane protein OS=Toxoplasma gondii RUB GN=TGRUB_236890 PE=4 SV=1	A0A086M0G9_TOXGO	24 kDa	10	6	0	0
Rhoptry protein 5B OS=Toxoplasma gondii GN=ROP5B PE=4 SV=1	I7BAF2_TOXGO	61 kDa	17	6	2	1
Cluster of Rhoptry protein 5B OS=Toxoplasma gondii GN=ROP5B PE=4 SV=1 (I7BAF2_TOXGO)	I7BAF2_TOXGO [11]	61 kDa	21	7	3	1
Rhoptry protein 5B OS=Toxoplasma gondii GN=ROP5B PE=1 SV=1	F2YGR7_TOXGO (+2)	61 kDa	15	6	2	0
Keratin, type II cytoskeletal 5 (Fragment) OS=Rattus norvegicus GN=Krt5 PE=1 SV=2	F7FFV2_RAT	44 kDa	6	5	0	0
Cluster of Rhoptry protein ROP17 OS=Toxoplasma gondii GAB2-2007-GAL-DOM2 GN=TGDOM2_258580 PE=4 SV=1 (A0A086JNT5_TOXGO)	A0A086JNT5_TOXGO [5]	69 kDa	9	2	1	0
Rhoptry protein ROP17 OS=Toxoplasma gondii GAB2-2007-GAL-DOM2 GN=TGDOM2_258580 PE=4 SV=1	A0A086JNT5_TOXGO (+4)	69 kDa	9	2	1	0
Rhoptry protein ROP5 OS=Toxoplasma gondii TgCatPRC2 GN=TGPRC2_308090 PE=4 SV=1	A0A151H5M1_TOXGO	61 kDa	11	0	0	0
Unconventional myosin-IXb OS=Rattus norvegicus GN=Myo9b PE=1 SV=1	A0A0G2JYG5_RAT (+2)	229 kDa	3	10	7	1
Peripherin OS=Rattus norvegicus GN=Prph PE=1 SV=1	F1M7P4_RAT	54 kDa	13	8	13	0
Uncharacterized protein OS=Toxoplasma gondii ARI GN=TGARI_258870 PE=4 SV=1	A0A139XSD4_TOXGO	102 kDa	5	4	0	0
Uncharacterized protein OS=Toxoplasma gondii (strain ATCC 50861 / VEG) GN=BN1205_070050 PE=4 SV=1	A0A0F7V6E2_TOXGV	19 kDa	5	4	0	0
Histone H2B OS=Toxoplasma gondii p89 GN=TGP89_305160 PE=3 SV=1	A0A086J8H5_TOXGO (+23)	13 kDa	3	5	1	0
Uncharacterized protein (Fragment) OS=Toxoplasma gondii FOU GN=TGFOU_406600 PE=4 SV=1	A0A086JH53_TOXGO	32 kDa	4	4	0	0
DnaJ (Hsp40) homolog, subfamily A, member 2 OS=Rattus norvegicus GN=Dnaja2 PE=1 SV=1	Q5M9H7_RAT	46 kDa	5	3	1	1
Stabilin 1 OS=Rattus norvegicus GN=Stab1 PE=1 SV=2	D3ZWH1_RAT	242 kDa	8	0	1	0
E3 ubiquitin-protein ligase OS=Rattus norvegicus GN=Wwp1 PE=1 SV=1	Q4V8H7_RAT	105 kDa	0	7	0	0
Cluster of Putative transmembrane protein OS=Toxoplasma gondii RUB GN=TGRUB_258870 PE=4 SV=1 (A0A086M8E8_TOXGO)	A0A086M8E8_TOXGO [4]	102 kDa	6	4	2	1
Putative transmembrane protein OS=Toxoplasma gondii RUB GN=TGRUB_258870 PE=4 SV=1	A0A086M8E8_TOXGO (+1)	102 kDa	6	4	2	1
Serum albumin OS=Rattus norvegicus GN=Alb PE=1 SV=1	A0A0G2JSH5_RAT	69 kDa	3	4	1	0
Uncharacterized protein OS=Toxoplasma gondii (strain ATCC 50861 / VEG) GN=BN1205_056560 PE=4 SV=1	A0A0F7UVS3_TOXGV	28 kDa	4	3	0	0
Keratin, type II cytoskeletal 1b OS=Rattus norvegicus GN=Krt77 PE=3 SV=1	K2C1B_RAT	57 kDa	4	3	0	0
Putative eukaryotic initiation factor-4A OS=Toxoplasma gondii p89 GN=TGP89_250770 PE=3 SV=1	A0A086JAK2_TOXGO (+12)	47 kDa	11	10	6	2
Histone H2A OS=Rattus norvegicus GN=Hist1h2ak PE=3 SV=1	D3ZVK7_RAT (+2)	14 kDa	5	5	3	1
Cluster of 14-3-3 protein zeta/delta OS=Rattus norvegicus GN=Ywhaz PE=1 SV=1 (A0A0G2JV65_RAT)	A0A0G2JV65_RAT [2]	29 kDa	4	5	3	1
14-3-3 protein zeta/delta OS=Rattus norvegicus GN=Ywhaz PE=1 SV=1	A0A0G2JV65_RAT	29 kDa	4	5	3	1
Delta-1-pyrroline-5-carboxylate synthase OS=Rattus norvegicus GN=Aldh18a1 PE=3 SV=1	D3ZIE9_RAT	87 kDa	9	5	7	0
Cluster of Myosin XVA OS=Rattus norvegicus GN=Myo15a PE=4 SV=1 (A0A0G2JTE7_RAT)	A0A0G2JTE7_RAT [7]	393 kDa	5	5	5	0
Myosin heavy chain 1 OS=Rattus norvegicus GN=Myh1 PE=1 SV=1	A0A0G2K484_RAT (+1)	223 kDa	5	5	5	0
Myosin-3 OS=Rattus norvegicus GN=Myh3 PE=1 SV=1	G3V6D8_RAT	224 kDa	5	5	5	0
Uncharacterized protein OS=Rattus norvegicus PE=4 SV=1	D4A8X2_RAT	30 kDa	2	4	1	0
Cluster of Uncharacterized protein OS=Rattus norvegicus GN=LOC691716 PE=3 SV=1 (A0A0G2K6I0_RAT)	A0A0G2K6I0_RAT [2]	14 kDa	3	3	1	1
Cluster of Uncharacterized protein OS=Rattus norvegicus GN=Rpl12-ps1 PE=3 SV=1 (D3ZJE2_RAT)	D3ZJE2_RAT [2]	18 kDa	3	3	1	1
Uncharacterized protein OS=Rattus norvegicus GN=Rpl12-ps1 PE=3 SV=1	D3ZJE2_RAT	18 kDa	3	3	1	1
Cluster of Tubulin beta chain OS=Toxoplasma gondii p89 GN=TGP89_266960 PE=3 SV=1 (A0A086J7I9_TOXGO)	A0A086J7I9_TOXGO [14]	50 kDa	3	3	1	0
Tubulin beta chain OS=Toxoplasma gondii p89 GN=TGP89_266960 PE=3 SV=1	A0A086J7I9_TOXGO (+13)	50 kDa	3	3	1	0
Pyruvate kinase OS=Rattus norvegicus GN=Pkm PE=1 SV=1	A0A0G2JVG3_RAT	53 kDa	5	1	1	1
Tissue-type transglutaminase OS=Rattus norvegicus GN=Tgm2 PE=1 SV=1	Q9WVJ6_RAT	77 kDa	9	9	3	4
Dense granule protein GRA12 OS=Toxoplasma gondii p89 GN=TGP89_288650 PE=4 SV=1	A0A086J9R7_TOXGO (+11)	48 kDa	5	7	3	2
Keratin, type I cytoskeletal 14 OS=Rattus norvegicus GN=Krt14 PE=2 SV=1	K1C14_RAT	53 kDa	0	5	0	0
Ankycorbin OS=Rattus norvegicus GN=Rai14 PE=1 SV=2	RAI14_RAT	109 kDa	0	5	2	1
Histone cluster 1 H1 family member c OS=Rattus norvegicus GN=Hist1h1c PE=1 SV=1	A0A0G2K654_RAT	21 kDa	4	4	4	1
Dense granule protein GRA9 OS=Toxoplasma gondii p89 GN=TGP89_251540 PE=4 SV=1	A0A086JAF0_TOXGO (+5)	35 kDa	3	2	0	1
60S ribosomal protein L13 OS=Rattus norvegicus GN=LOC100360491 PE=3 SV=1	D3ZRM9_RAT	24 kDa	3	2	1	0
Microneme protein MIC3 OS=Toxoplasma gondii GAB2-2007-GAL-DOM2 GN=TGDOM2_319560 PE=4 SV=1	A0A086JG50_TOXGO (+14)	41 kDa	3	2	1	1
Tgc002 OS=Toxoplasma gondii PE=2 SV=1	Q5SGD9_TOXGO	18 kDa	3	2	0	0
Uncharacterized protein OS=Rattus norvegicus GN=LOC691716 PE=3 SV=1	A0A0G2K6I0_RAT	14 kDa	3	2	1	1
Cluster of Moesin OS=Rattus norvegicus GN=Msn PE=1 SV=1 (A0A096MK30_RAT)	A0A096MK30_RAT [2]	68 kDa	3	2	1	1
Moesin OS=Rattus norvegicus GN=Msn PE=1 SV=1	A0A096MK30_RAT (+1)	68 kDa	3	2	1	1
Mitogen-activated protein kinase kinase kinase kinase 4 OS=Rattus norvegicus GN=Map4k4 PE=1 SV=1	A0A0G2K7W4_RAT (+1)	153 kDa	3	2	1	0
Cluster of Rhoptry protein ROP1 OS=Toxoplasma gondii (strain ATCC 50853 / GT1) GN=TGGT1_309590 PE=4 SV=1 (S7W7R3_TOXGG)	S7W7R3_TOXGG [3]	50 kDa	3	2	1	0
Rhoptry protein ROP1 OS=Toxoplasma gondii (strain ATCC 50853 / GT1) GN=TGGT1_309590 PE=4 SV=1	S7W7R3_TOXGG	50 kDa	3	2	1	0
Elastin microfibril interfacer 2 OS=Rattus norvegicus GN=Emilin2 PE=4 SV=3	F1LXD8_RAT	117 kDa	3	2	0	0
Ribosomal protein RPS2 OS=Toxoplasma gondii p89 GN=TGP89_305520 PE=3 SV=1	A0A086J8L0_TOXGO (+10)	29 kDa	7	6	2	4
5' nucleotidase, ecto OS=Rattus norvegicus GN=Nt5e PE=1 SV=2	Q66HL0_RAT	64 kDa	4	1	1	1
Serum albumin OS=Bos taurus GN=ALB PE=1 SV=4	ALBU_BOVIN	69 kDa	4	1	1	0
Cytoskeleton-associated protein 4 OS=Rattus norvegicus GN=Ckap4 PE=1 SV=2	D3ZH41_RAT	36 kDa	5	0	0	0
Cluster of Erythrocyte membrane protein band 4.1-like 2 OS=Rattus norvegicus GN=Epb41l2 PE=1 SV=1 (A0A0G2K162_RAT)	A0A0G2K162_RAT [4]	88 kDa	5	0	1	0
Erythrocyte membrane protein band 4.1-like 2 OS=Rattus norvegicus GN=Epb41l2 PE=1 SV=1	A0A0G2K162_RAT (+3)	88 kDa	5	0	1	0
Cluster of ATPase H+-transporting V1 subunit A OS=Rattus norvegicus GN=Atp6v1a PE=1 SV=1 (D4A133_RAT)	D4A133_RAT	68 kDa	8	4	9	0
ATPase H+-transporting V1 subunit A OS=Rattus norvegicus GN=Atp6v1a PE=1 SV=1	D4A133_RAT	68 kDa	8	4	9	0
Cluster of Selenide, water dikinase OS=Toxoplasma gondii FOU GN=TGFOU_280560 PE=4 SV=1 (A0A086JW11_TOXGO)	A0A086JW11_TOXGO [4]	138 kDa	3	4	4	1
Selenide, water dikinase OS=Toxoplasma gondii FOU GN=TGFOU_280560 PE=4 SV=1	A0A086JW11_TOXGO (+2)	138 kDa	3	4	4	1
60S ribosomal protein L6 OS=Rattus norvegicus GN=Rpl6-ps1 PE=3 SV=1	F1LQS3_RAT	34 kDa	7	7	3	3
Cluster of Rhoptry protein ROP8 OS=Toxoplasma gondii RUB GN=TGRUB_363030 PE=4 SV=1 (A0A086LJ01_TOXGO)	A0A086LJ01_TOXGO [6]	68 kDa	6	3	4	0
Rhoptry protein ROP8 OS=Toxoplasma gondii RUB GN=TGRUB_363030 PE=4 SV=1	A0A086LJ01_TOXGO (+4)	68 kDa	6	3	4	0
Myosin IA OS=Rattus norvegicus GN=Myo1a PE=1 SV=2	F1LV10_RAT	119 kDa	3	3	2	0
Uncharacterized protein OS=Rattus norvegicus GN=LOC690096 PE=4 SV=2	D3ZEI0_RAT (+2)	17 kDa	6	5	3	2
Putative DnaJ family chaperone OS=Toxoplasma gondii p89 GN=TGP89_311240 PE=3 SV=1	A0A086K9N7_TOXGO (+9)	47 kDa	5	2	2	1
Ribosomal protein RPS11 OS=Toxoplasma gondii p89 GN=TGP89_226970 PE=3 SV=1	A0A086KDI7_TOXGO (+11)	19 kDa	4	1	1	2
Fused in sarcoma RNA-binding protein OS=Rattus norvegicus GN=Fus PE=1 SV=1	Q5PQK2_RAT	53 kDa	1	4	3	1
Type II keratin Kb15 OS=Rattus norvegicus GN=Kb15 PE=3 SV=1	A0A0G2JVA8_RAT	58 kDa	0	4	0	0
Keratin 79 (Fragment) OS=Rattus norvegicus GN=Krt79 PE=1 SV=1	A0A0G2JW69_RAT	53 kDa	0	4	6	0
Keratin, type I cytoskeletal 17 OS=Rattus norvegicus GN=Krt17 PE=1 SV=1	A0A0G2K9Q9_RAT	50 kDa	0	4	0	0
Keratin, type II cytoskeletal 75 OS=Rattus norvegicus GN=Krt75 PE=1 SV=1	A0A0H2UHH5_RAT (+1)	62 kDa	3	3	3	1
NCK-associated protein 1-like OS=Rattus norvegicus GN=Nckap1l PE=1 SV=1	A0A0G2JUF9_RAT	129 kDa	3	3	3	1
Putative U1 snRNP-associated protein Usp106 OS=Toxoplasma gondii p89 GN=TGP89_262960 PE=4 SV=1	A0A086JSF0_TOXGO (+10)	45 kDa	2	3	2	0
Uncharacterized protein OS=Rattus norvegicus PE=4 SV=2	M0R3M3_RAT	29 kDa	3	5	2	2
40S ribosomal protein S6 OS=Toxoplasma gondii GAB2-2007-GAL-DOM2 GN=TGDOM2_210690 PE=3 SV=1	A0A086JF18_TOXGO (+10)	29 kDa	6	2	3	1
Ribosomal-ubiquitin protein RPL40 OS=Toxoplasma gondii p89 GN=TGP89_289750 PE=4 SV=1	A0A086JMD2_TOXGO (+12)	15 kDa	2	2	1	1
Dedicator of cytokinesis 7 OS=Rattus norvegicus GN=Dock7 PE=1 SV=1	A0A0G2K3H2_RAT	241 kDa	2	4	1	2
Uncharacterized protein OS=Rattus norvegicus GN=LOC679823 PE=3 SV=1	D4A7B1_RAT	10 kDa	2	2	1	1
Tyrosine-protein phosphatase non-receptor type OS=Rattus norvegicus GN=Ptpn6 PE=1 SV=1	A0A0G2K064_RAT (+2)	68 kDa	2	2	1	0
Dense granule protein GRA5 OS=Toxoplasma gondii FOU GN=TGFOU_286450 PE=4 SV=1	A0A086LDW2_TOXGO (+4)	13 kDa	2	2	0	0
TAP binding protein OS=Rattus norvegicus GN=Tapbp PE=1 SV=1	Q99JC6_RAT	50 kDa	2	2	0	0
Cluster of 60S ribosomal protein L7 OS=Rattus norvegicus GN=Rpl7 PE=1 SV=1 (B0K031_RAT)	B0K031_RAT	30 kDa	9	7	4	4
60S ribosomal protein L7 OS=Rattus norvegicus GN=Rpl7 PE=1 SV=1	B0K031_RAT	30 kDa	9	7	4	4
FAS-associated factor 2 OS=Rattus norvegicus GN=Faf2 PE=1 SV=1	A0A0G2JTA0_RAT	52 kDa	3	1	0	0
60S ribosomal protein L13 OS=Toxoplasma gondii p89 GN=TGP89_263050 PE=3 SV=1	A0A086JSF9_TOXGO (+11)	40 kDa	3	1	1	1
Coatomer subunit alpha OS=Rattus norvegicus GN=Copa PE=1 SV=1	G3V6T1_RAT	138 kDa	3	1	1	1
Ribosomal protein RPL7A OS=Toxoplasma gondii p89 GN=TGP89_261570 PE=4 SV=1	A0A086K596_TOXGO (+9)	31 kDa	3	1	0	0
Cluster of Putative transmembrane protein OS=Toxoplasma gondii GAB2-2007-GAL-DOM2 GN=TGDOM2_220240 PE=4 SV=1 (A0A086JEC2_TOXGO)	A0A086JEC2_TOXGO [4]	54 kDa	3	1	0	1
Putative transmembrane protein OS=Toxoplasma gondii GAB2-2007-GAL-DOM2 GN=TGDOM2_220240 PE=4 SV=1	A0A086JEC2_TOXGO (+3)	54 kDa	3	1	0	1
Keratin, type II cytoskeletal 2 epidermal OS=Rattus norvegicus GN=Krt2 PE=1 SV=1	A0A0G2JWX4_RAT (+1)	69 kDa	4	0	0	0
Actinin alpha 3 OS=Rattus norvegicus GN=Actn3 PE=1 SV=1	Q8R4I6_RAT	103 kDa	4	0	0	8
CD44 antigen OS=Rattus norvegicus GN=Cd44 PE=1 SV=3	D3ZGF1_RAT (+2)	53 kDa	4	0	0	0
Synaptosomal-associated protein OS=Rattus norvegicus GN=Snap23 PE=1 SV=2	M0R4V3_RAT	23 kDa	4	0	0	0
Cluster of Putative transmembrane protein OS=Toxoplasma gondii (strain ATCC 50853 / GT1) GN=TGGT1_411470 PE=4 SV=1 (S7UG13_TOXGG)	S7UG13_TOXGG [2]	40 kDa	4	0	0	0
Putative transmembrane protein OS=Toxoplasma gondii (strain ATCC 50861 / VEG) GN=BN1205_051660 PE=4 SV=1	B9QH40_TOXGV	48 kDa	4	0	0	0
Histone H2B OS=Rattus norvegicus GN=LOC102549061 PE=3 SV=1	A0A0G2JXE0_RAT (+6)	14 kDa	10	13	8	5
Cluster of Ac1158 OS=Rattus norvegicus GN=Rsl1d1 PE=2 SV=1 (Q7TQ86_RAT)	Q7TQ86_RAT [5]	61 kDa	3	7	2	3
Cluster of 40S ribosomal protein S4 OS=Toxoplasma gondii GN=TgIb.0120c PE=3 SV=1 (Q1JSZ0_TOXGO)	Q1JSZ0_TOXGO	30 kDa	5	2	3	0
40S ribosomal protein S4 OS=Toxoplasma gondii GN=TgIb.0120c PE=3 SV=1	Q1JSZ0_TOXGO	30 kDa	5	2	3	0
Fibronectin OS=Rattus norvegicus GN=Fn1 PE=1 SV=2	A0A096P6L8_RAT (+1)	272 kDa	7	11	4	6
DEAD-box helicase 3, X-linked OS=Rattus norvegicus GN=Ddx3x PE=1 SV=1	A0A0G2K719_RAT	73 kDa	18	22	16	9
Cluster of DEAD (Asp-Glu-Ala-Asp) box polypeptide 5 OS=Rattus norvegicus GN=Ddx5 PE=1 SV=1 (Q6AYI1_RAT)	Q6AYI1_RAT [18]	69 kDa	23	27	18	12
Selenide, water dikinase OS=Toxoplasma gondii (strain ATCC 50861 / VEG) GN=BN1205_079830 PE=4 SV=1	V4ZM83_TOXGV	138 kDa	2	3	4	1
Myosin phosphatase Rho-interacting protein OS=Rattus norvegicus GN=Mprip PE=1 SV=1	A0A0G2JUR5_RAT	240 kDa	1	6	2	2
Heterogeneous nuclear ribonucleoprotein K OS=Rattus norvegicus GN=Hnrnpk PE=1 SV=1	Q5D059_RAT	51 kDa	1	3	2	1
Uncharacterized protein OS=Toxoplasma gondii (strain ATCC 50861 / VEG) GN=BN1205_060360 PE=4 SV=1	A0A0F7V866_TOXGV	20 kDa	3	2	2	1
VPS18 CORVET/HOPS core subunit OS=Rattus norvegicus GN=Vps18 PE=1 SV=1	B5DFJ4_RAT	110 kDa	3	2	2	1
Ribosomal protein RPL17 OS=Toxoplasma gondii GAB2-2007-GAL-DOM2 GN=TGDOM2_299050 PE=3 SV=1	A0A086JT03_TOXGO (+10)	22 kDa	3	2	2	0
Cluster of Heterogeneous nuclear ribonucleoprotein H OS=Rattus norvegicus GN=Hnrnph1 PE=1 SV=1 (A0A0G2JTG7_RAT)	A0A0G2JTG7_RAT [2]	49 kDa	3	2	2	0
Heterogeneous nuclear ribonucleoprotein H OS=Rattus norvegicus GN=Hnrnph1 PE=1 SV=1	A0A0G2JTG7_RAT (+1)	49 kDa	3	2	2	0
Ribosomal protein RPS7 OS=Toxoplasma gondii p89 GN=TGP89_239100 PE=4 SV=1	A0A086K490_TOXGO (+10)	23 kDa	4	3	2	2
Uncharacterized protein OS=Rattus norvegicus GN=LOC689899 PE=3 SV=1	D3ZTH8_RAT (+1)	18 kDa	2	3	1	2
Glutamyl-prolyl-tRNA synthetase OS=Rattus norvegicus GN=Eprs PE=1 SV=1	A0A0G2JZI2_RAT (+1)	170 kDa	3	1	1	2
DEAD (Asp-Glu-Ala-Asp) box polypeptide 3 OS=Rattus norvegicus GN=Ddx3 PE=1 SV=1	A0A0G2K9N3_RAT	73 kDa	14	16	12	7
DEAD (Asp-Glu-Ala-Asp) box helicase 3, Y-linked OS=Rattus norvegicus GN=Ddx3y PE=1 SV=1	D3ZN21_RAT	73 kDa	14	16	13	7
Ribosomal protein RPS9 OS=Toxoplasma gondii GAB2-2007-GAL-DOM2 GN=TGDOM2_248480 PE=3 SV=1	A0A086KQA7_TOXGO (+10)	22 kDa	5	5	3	3
Cytochrome b-245 beta chain OS=Rattus norvegicus GN=Cybb PE=1 SV=2	Q9ERL1_RAT	65 kDa	4	2	3	1
Nucleosome assembly protein (Nap) protein OS=Toxoplasma gondii GAB2-2007-GAL-DOM2 GN=TGDOM2_244105 PE=3 SV=1	A0A086J9F6_TOXGO (+8)	85 kDa	9	6	7	3
Cluster of Myosin phosphatase Rho-interacting protein OS=Rattus norvegicus GN=Mprip PE=1 SV=1 (A0A0G2JUR5_RAT)	A0A0G2JUR5_RAT [3]	240 kDa	1	6	4	2
Myosin phosphatase Rho-interacting protein OS=Rattus norvegicus GN=Mprip PE=1 SV=1	A0A140TA95_RAT (+1)	113 kDa	1	6	4	2
DEAD-box helicase 3, X-linked OS=Rattus norvegicus GN=Ddx3x PE=1 SV=2	D4ADE8_RAT	34 kDa	14	17	13	8
Cluster of RCG55135, isoform CRA_b OS=Rattus norvegicus GN=Tln1 PE=1 SV=1 (G3V852_RAT)	G3V852_RAT [3]	270 kDa	1	9	5	3
RCG55135, isoform CRA_b OS=Rattus norvegicus GN=Tln1 PE=1 SV=1	G3V852_RAT	270 kDa	1	9	5	3
Signal-induced proliferation-associated 1 OS=Rattus norvegicus GN=Sipa1 PE=1 SV=1	E9PSX8_RAT	113 kDa	3	5	2	3
MICOS complex subunit MIC60 OS=Rattus norvegicus GN=Immt PE=1 SV=1	A0A0G2JVH4_RAT	86 kDa	5	8	10	3
Eukaryotic translation initiation factor 4A1 OS=Rattus norvegicus GN=Eif4a1 PE=1 SV=1	Q6P3V8_RAT	46 kDa	13	9	7	7
Tubulin beta chain OS=Rattus norvegicus GN=Tubb6 PE=1 SV=1	Q4QQV0_RAT	50 kDa	15	11	12	6
WW domain-containing E3 ubiquitin protein ligase 2 (Fragment) OS=Rattus norvegicus GN=Wwp2 PE=4 SV=2	F7EYF1_RAT	87 kDa	0	3	0	0
Pericentriolar material 1 OS=Rattus norvegicus GN=Pcm1 PE=1 SV=1	A0A0G2K0X1_RAT (+1)	240 kDa	0	3	1	0
Uncharacterized protein OS=Rattus norvegicus PE=3 SV=1	M0R5J4_RAT	47 kDa	0	3	2	0
Serine/threonine-protein phosphatase OS=Rattus norvegicus GN=Ppp1ca PE=1 SV=1	A0A0G2JYS8_RAT	36 kDa	0	3	2	0
Myosin D OS=Neospora caninum (strain Liverpool) GN=BN1204_028750 PE=4 SV=1	A0A0F7UEL8_NEOCL (+1)	132 kDa	0	3	0	0
Myosin VIIb OS=Rattus norvegicus GN=Myo7b PE=1 SV=1	A0A0G2K3A7_RAT (+1)	241 kDa	4	2	4	0
Complement C1q subcomponent subunit C OS=Rattus norvegicus GN=C1qc PE=1 SV=1	A0A0H2UHK1_RAT	26 kDa	4	2	4	1
40S ribosomal protein S14-like OS=Rattus norvegicus GN=LOC100911847 PE=2 SV=1	Q6PDV6_RAT	16 kDa	2	2	2	0
Myosin XVA OS=Rattus norvegicus GN=Myo15a PE=4 SV=1	A0A0G2JTE7_RAT (+1)	393 kDa	2	2	2	0
Uncharacterized protein OS=Rattus norvegicus GN=Rpl26-ps2 PE=3 SV=1	D4A1Z2_RAT (+1)	17 kDa	2	2	2	0
Cluster of Uncharacterized protein OS=Rattus norvegicus GN=LOC686074 PE=3 SV=1 (D3ZN79_RAT)	D3ZN79_RAT	14 kDa	2	2	2	1
Uncharacterized protein OS=Rattus norvegicus GN=LOC686074 PE=3 SV=1	D3ZN79_RAT	14 kDa	2	2	2	1
Uncharacterized protein OS=Rattus norvegicus GN=Gm5414 PE=3 SV=1	A0A0G2JUG1_RAT	57 kDa	1	2	1	0
Cluster of Alpha-adducin OS=Rattus norvegicus GN=Add1 PE=1 SV=3 (D3ZZ99_RAT)	D3ZZ99_RAT	75 kDa	1	2	1	1
Alpha-adducin OS=Rattus norvegicus GN=Add1 PE=1 SV=3	D3ZZ99_RAT	75 kDa	1	2	1	1
Septin-9 OS=Rattus norvegicus GN=Sept9 PE=1 SV=3	F1LN75_RAT	64 kDa	1	2	1	1
Heterogeneous nuclear ribonucleoproteins A2/B1 OS=Rattus norvegicus GN=Hnrnpa2b1 PE=1 SV=3	F1LM82_RAT (+1)	32 kDa	1	2	0	1
Cluster of Uncharacterized protein OS=Rattus norvegicus GN=LOC100359986 PE=4 SV=3 (D3ZVY6_RAT)	D3ZVY6_RAT	15 kDa	1	2	0	1
Uncharacterized protein OS=Rattus norvegicus GN=LOC100359986 PE=4 SV=3	D3ZVY6_RAT	15 kDa	1	2	0	1
Histone H2A OS=Rattus norvegicus GN=Hist2h2ab PE=3 SV=1	D3ZWE0_RAT	14 kDa	1	2	0	0
Ribosomal protein RPL27 (Fragment) OS=Toxoplasma gondii p89 GN=TGP89_262690 PE=4 SV=1	A0A086JSK0_TOXGO (+12)	16 kDa	1	2	1	0
Sec23 homolog A, coat complex II component OS=Rattus norvegicus GN=Sec23a PE=1 SV=1	A0A0G2JZM2_RAT (+1)	85 kDa	1	2	1	1
Ribosomal protein RPL14 OS=Toxoplasma gondii p89 GN=TGP89_267060 PE=4 SV=1	A0A086JCF2_TOXGO (+12)	18 kDa	1	2	1	1
Caspase recruitment domain-containing protein 9 OS=Rattus norvegicus GN=Card9 PE=1 SV=1	CARD9_RAT	63 kDa	1	2	0	0
Surfeit 4, isoform CRA_a OS=Rattus norvegicus GN=Surf4 PE=1 SV=1	D4A1D8_RAT (+1)	30 kDa	1	2	0	0
Cluster of Putative coatomer protein complex, subunit alpha OS=Toxoplasma gondii p89 GN=TGP89_240650 PE=4 SV=1 (A0A086K357_TOXGO)	A0A086K357_TOXGO [9]	143 kDa	1	2	0	0
Putative coatomer protein complex, subunit alpha OS=Toxoplasma gondii p89 GN=TGP89_240650 PE=4 SV=1	A0A086K357_TOXGO (+7)	143 kDa	1	2	0	0
Cluster of MAG1 OS=Toxoplasma gondii GAB2-2007-GAL-DOM2 GN=TGDOM2_270240 PE=4 SV=1 (A0A086KH60_TOXGO)	A0A086KH60_TOXGO [9]	49 kDa	10	4	6	3
MAG1 OS=Toxoplasma gondii GAB2-2007-GAL-DOM2 GN=TGDOM2_270240 PE=4 SV=1	A0A086KH60_TOXGO (+7)	49 kDa	10	4	6	3
MAG1 OS=Toxoplasma gondii ARI GN=TGARI_270240 PE=4 SV=1	A0A139Y6H6_TOXGO	49 kDa	10	4	6	3
Neurofilament medium polypeptide OS=Rattus norvegicus GN=Nefm PE=1 SV=3	G3V7S2_RAT	96 kDa	2	2	0	2
Cluster of Uncharacterized protein OS=Rattus norvegicus GN=LOC498555 PE=3 SV=1 (D4A4D5_RAT)	D4A4D5_RAT [2]	12 kDa	2	2	1	2
Uncharacterized protein OS=Rattus norvegicus GN=LOC498555 PE=3 SV=1	D4A4D5_RAT	12 kDa	2	2	1	2
Uncharacterized protein OS=Rattus norvegicus GN=LOC100362751 PE=1 SV=1	D3ZN03_RAT	12 kDa	2	1	1	1
Cofilin 2 OS=Rattus norvegicus GN=Cfl2 PE=1 SV=1	M0RC65_RAT	19 kDa	2	1	1	1
Rhoptry protein ROP18 OS=Toxoplasma gondii FOU GN=TGFOU_205250 PE=4 SV=1	A0A086JXB6_TOXGO (+6)	62 kDa	2	1	0	0
RCG63708 OS=Rattus norvegicus GN=LOC103692829 PE=4 SV=1	A0A0G2JXD0_RAT	21 kDa	2	1	1	1
Dense granule protein GRA2 OS=Toxoplasma gondii GAB2-2007-GAL-DOM2 GN=TGDOM2_227620 PE=4 SV=1	A0A086KL71_TOXGO (+3)	20 kDa	2	1	1	1
Ribosomal protein RPL31 OS=Toxoplasma gondii p89 GN=TGP89_266070 PE=4 SV=1	A0A086JL82_TOXGO (+10)	14 kDa	2	1	1	1
60S ribosomal protein L13a OS=Rattus norvegicus GN=Rpl13a PE=1 SV=1	A0A1W2Q6L2_RAT (+1)	51 kDa	2	1	1	1
Ribosomal protein RPS3 OS=Toxoplasma gondii GAB2-2007-GAL-DOM2 GN=TGDOM2_232300 PE=4 SV=1	A0A086KW95_TOXGO (+11)	29 kDa	2	1	1	1
60S ribosomal protein L29 OS=Rattus norvegicus GN=RGD1563300 PE=3 SV=3	D3Z8Q4_RAT (+1)	18 kDa	2	1	1	1
Cluster of RCG63497 OS=Rattus norvegicus GN=LOC100912427 PE=4 SV=1 (D3ZEV0_RAT)	D3ZEV0_RAT [2]	36 kDa	2	1	1	1
RCG63497 OS=Rattus norvegicus GN=LOC100912427 PE=4 SV=1	D3ZEV0_RAT (+1)	36 kDa	2	1	1	1
40S ribosomal protein S16 OS=Rattus norvegicus GN=Rps16 PE=1 SV=1	A0A1W2Q631_RAT (+1)	17 kDa	2	1	1	1
Dynactin subunit 4 OS=Toxoplasma gondii GAB2-2007-GAL-DOM2 GN=TGDOM2_316240 PE=4 SV=1	A0A086JWZ7_TOXGO (+10)	75 kDa	2	1	0	0
Chaperonin protein BiP OS=Toxoplasma gondii p89 GN=TGP89_311720 PE=3 SV=1	A0A086J942_TOXGO (+12)	73 kDa	2	1	0	1
Ribosomal protein RPL32 OS=Toxoplasma gondii p89 GN=TGP89_267400 PE=4 SV=1	A0A086JC78_TOXGO (+10)	16 kDa	2	1	0	0
Ribosomal protein RPL23 OS=Toxoplasma gondii p89 GN=TGP89_312090 PE=3 SV=1	A0A086J910_TOXGO (+11)	15 kDa	2	1	1	0
Green fluorescent protein OS=Aequorea victoria GN=GFP PE=1 SV=1	GFP_AEQVI	27 kDa	2	1	0	0
Putative transmembrane protein OS=Toxoplasma gondii p89 GN=TGP89_299780 PE=4 SV=1	A0A086J9B4_TOXGO (+7)	59 kDa	2	1	0	0
Rhoptry protein ROP13 OS=Toxoplasma gondii GAB2-2007-GAL-DOM2 GN=TGDOM2_312270 PE=4 SV=1	A0A086KIH4_TOXGO (+15)	45 kDa	2	1	0	0
Tubulin alpha chain OS=Toxoplasma gondii GAB2-2007-GAL-DOM2 GN=TGDOM2_316400 PE=3 SV=1	A0A086JWW7_TOXGO (+12)	50 kDa	3	0	0	0
Cluster of Secretory rhoptry protein 4 OS=Toxoplasma gondii GN=ROP4 PE=4 SV=1 (A7UDC8_TOXGO)	A7UDC8_TOXGO [23]	64 kDa	3	0	0	0
Putative transmembrane protein OS=Toxoplasma gondii p89 GN=TGP89_247440 PE=4 SV=1	A0A086KUT8_TOXGO (+4)	40 kDa	3	0	0	0
Ribosomal protein RPL9 OS=Toxoplasma gondii GAB2-2007-GAL-DOM2 GN=TGDOM2_284560 PE=4 SV=1	A0A086K5Y2_TOXGO (+11)	21 kDa	3	0	0	0
Uncharacterized protein OS=Rattus norvegicus GN=Ighm PE=4 SV=3	F1LN61_RAT	50 kDa	14	13	11	8
Cluster of Uncharacterized protein OS=Rattus norvegicus GN=Ighm PE=4 SV=1 (A0A0G2K477_RAT)	A0A0G2K477_RAT [2]	51 kDa	17	15	14	9
Histone H4 OS=Toxoplasma gondii p89 GN=TGP89_239260 PE=3 SV=1	A0A086K465_TOXGO (+11)	11 kDa	6	5	5	3
Cluster of Myosin IA OS=Rattus norvegicus GN=Myo1a PE=1 SV=2 (F1LV10_RAT)	F1LV10_RAT [4]	119 kDa	6	8	4	6
Cluster of Uncharacterized protein OS=Rattus norvegicus PE=3 SV=1 (A0A0G2KB77_RAT)	A0A0G2KB77_RAT [3]	23 kDa	3	2	4	1
Uncharacterized protein OS=Rattus norvegicus PE=3 SV=1	A0A0G2KB77_RAT	23 kDa	3	2	4	1
60S ribosomal protein L17 OS=Rattus norvegicus GN=Rpl17 PE=1 SV=1	A0A0H2UHQ1_RAT (+1)	22 kDa	3	2	4	1
Putative translation elongation factor 2 family protein OS=Toxoplasma gondii p89 GN=TGP89_205470 PE=4 SV=1	A0A086JND6_TOXGO (+11)	93 kDa	5	1	2	4
Tubulin beta chain OS=Rattus norvegicus GN=Tubb4b PE=1 SV=2	G3V7C6_RAT	61 kDa	24	17	17	13
Cluster of Putative transmembrane protein OS=Toxoplasma gondii GAB2-2007-GAL-DOM2 GN=TGDOM2_215980 PE=4 SV=1 (A0A086JDL3_TOXGO)	A0A086JDL3_TOXGO [8]	24 kDa	8	9	9	5
Putative transmembrane protein OS=Toxoplasma gondii GAB2-2007-GAL-DOM2 GN=TGDOM2_215980 PE=4 SV=1	A0A086JDL3_TOXGO (+7)	24 kDa	8	9	9	5
Tubulin beta-2A chain OS=Rattus norvegicus GN=Tubb2a PE=1 SV=1	TBB2A_RAT	50 kDa	23	16	17	12
Myosin light chain 10 OS=Rattus norvegicus GN=Myl10 PE=4 SV=3	D3ZCI9_RAT	17 kDa	5	4	3	4
Serine/threonine-protein kinase TAO3 OS=Rattus norvegicus GN=Taok3 PE=1 SV=3	F1LRI6_RAT	104 kDa	2	2	0	3
Uncharacterized protein OS=Rattus norvegicus GN=Ighm PE=4 SV=1	A0A0G2K477_RAT	51 kDa	15	14	14	9
Cluster of Uncharacterized protein OS=Rattus norvegicus PE=4 SV=2 (M0RD98_RAT)	M0RD98_RAT [4]	13 kDa	3	2	5	1
Heat shock protein HSP 90-beta OS=Rattus norvegicus GN=Hsp90ab1 PE=1 SV=1	A0A0G2K793_RAT	80 kDa	6	4	5	3
Tropomyosin alpha-1 chain OS=Rattus norvegicus GN=Tpm1 PE=1 SV=1	A0A0G2K7F7_RAT	35 kDa	29	20	19	20
Cluster of Tubulin beta-2A chain OS=Rattus norvegicus GN=Tubb2a PE=1 SV=1 (TBB2A_RAT)	TBB2A_RAT [3]	50 kDa	31	21	26	16
Uncharacterized protein OS=Rattus norvegicus PE=4 SV=2	D3ZJH5_RAT	30 kDa	0	5	0	2
Uncharacterized protein OS=Rattus norvegicus PE=4 SV=1	D4A6B9_RAT	30 kDa	0	5	0	2
Cluster of Calcium/calmodulin-dependent protein kinase type II subunit beta OS=Rattus norvegicus GN=Camk2b PE=1 SV=1 (F1LNI8_RAT)	F1LNI8_RAT [4]	65 kDa	0	5	3	2
Calcium/calmodulin-dependent protein kinase type II subunit beta OS=Rattus norvegicus GN=Camk2b PE=1 SV=1	F1LNI8_RAT (+2)	65 kDa	0	5	3	2
Serine/threonine-protein kinase Chk1 OS=Rattus norvegicus GN=Stt3a PE=1 SV=1	A0A0G2JWH5_RAT (+1)	88 kDa	1	2	2	1
Protein S100 OS=Rattus norvegicus GN=RGD1563581 PE=3 SV=3	F1LYQ0_RAT	12 kDa	1	2	2	1
Cationic trypsin OS=Bos taurus PE=1 SV=3	TRY1_BOVIN	26 kDa	8	6	8	4
Uncharacterized protein OS=Rattus norvegicus PE=4 SV=1	A0A0G2K5X3_RAT	13 kDa	4	3	4	2
AHNAK nucleoprotein OS=Rattus norvegicus GN=Ahnak PE=1 SV=1	A0A0G2JU96_RAT (+1)	572 kDa	4	6	4	4
Ribosomal protein RPS13 OS=Toxoplasma gondii GAB2-2007-GAL-DOM2 GN=TGDOM2_270380 PE=3 SV=1	A0A086KH40_TOXGO (+10)	17 kDa	4	3	4	2
Programmed cell death 6-interacting protein OS=Rattus norvegicus GN=Pdcd6ip PE=1 SV=1	A0A140TAA4_RAT	96 kDa	3	3	3	2
60S ribosomal protein L18 OS=Rattus norvegicus GN=Rpl18 PE=1 SV=1	A0A0H2UHS7_RAT	22 kDa	1	3	1	2
Dense granule protein GRA8 OS=Toxoplasma gondii MAS GN=TGMAS_254720 PE=4 SV=1	A0A086QR54_TOXGO	28 kDa	3	1	2	1
Dense granule protein GRA4 OS=Toxoplasma gondii GAB2-2007-GAL-DOM2 GN=TGDOM2_310780 PE=4 SV=1	A0A086KJ99_TOXGO (+2)	36 kDa	3	1	2	0
Uncharacterized protein OS=Rattus norvegicus PE=4 SV=1	M0RCJ6_RAT	17 kDa	2	1	1	2
Alpha-tropomyosin 3 OS=Rattus norvegicus GN=Tpm1 PE=1 SV=1	Q63607_RAT	33 kDa	32	23	22	23
60S ribosomal protein L4 OS=Rattus norvegicus GN=Rpl4 PE=1 SV=1	Q6P3V9_RAT	47 kDa	5	6	4	5
Unconventional myosin-Ie OS=Rattus norvegicus GN=Myo1e PE=1 SV=1	A0A0G2K9E8_RAT	114 kDa	8	16	14	9
Coiled-coil domain-containing 102A OS=Rattus norvegicus GN=Ccdc102a PE=1 SV=3	D3ZSR7_RAT	63 kDa	6	5	4	6
Myosin I OS=Toxoplasma gondii RUB GN=TGRUB_230980 PE=4 SV=1	A0A086M425_TOXGO	201 kDa	3	5	2	6
Cluster of Nucleosome assembly protein 1-like 1 OS=Rattus norvegicus GN=Nap1l1 PE=1 SV=1 (G3V6H9_RAT)	G3V6H9_RAT	45 kDa	4	2	3	2
Nucleosome assembly protein 1-like 1 OS=Rattus norvegicus GN=Nap1l1 PE=1 SV=1	G3V6H9_RAT	45 kDa	4	2	3	2
40S ribosomal protein S8 OS=Toxoplasma gondii FOU GN=TGFOU_245460 PE=3 SV=1	A0A086JNZ8_TOXGO (+11)	23 kDa	4	1	3	0
Tripartite motif protein 21 (Predicted), isoform CRA_a OS=Rattus norvegicus GN=Trim21 PE=1 SV=2	D4ACF2_RAT	54 kDa	40	30	37	24
Cluster of RCG62531, isoform CRA_g OS=Rattus norvegicus GN=Tpm3 PE=1 SV=1 (A0A140TAF0_RAT)	A0A140TAF0_RAT [4]	33 kDa	49	40	40	39
Programmed cell death protein 6 OS=Rattus norvegicus GN=Pdcd6 PE=2 SV=1	PDCD6_RAT	22 kDa	3	3	4	2
RNA binding motif protein 39 OS=Rattus norvegicus GN=Rbm39 PE=1 SV=1	Q5BJP4_RAT	59 kDa	2	1	1	4
Myosin IG OS=Rattus norvegicus GN=Myo1g PE=1 SV=1	A0A0G2K6E3_RAT	117 kDa	46	63	41	57
Cluster of Myosin F OS=Toxoplasma gondii (strain ATCC 50853 / GT1) GN=TGGT1_278870 PE=4 SV=1 (S7UZI5_TOXGG)	S7UZI5_TOXGG [3]	216 kDa	76	77	63	79
Myosin F OS=Toxoplasma gondii (strain ATCC 50853 / GT1) GN=TGGT1_278870 PE=4 SV=1	S7UZI5_TOXGG	216 kDa	76	77	63	79
Myosin, heavy polypeptide 10, non-muscle, isoform CRA_b OS=Rattus norvegicus GN=Myh10 PE=1 SV=1	G3V9Y1_RAT	229 kDa	144	147	136	131
Myosin, related OS=Neospora caninum (strain Liverpool) GN=BN1204_067140 PE=4 SV=1	A0A0F7USI0_NEOCL (+1)	219 kDa	29	19	21	24
Keratin, type I cytoskeletal 15 OS=Ovis aries GN=KRT15 PE=2 SV=1	K1C15_SHEEP	49 kDa	2	3	3	2
Glyceraldehyde-3-phosphate dehydrogenase OS=Rattus norvegicus PE=1 SV=1	M0R660_RAT	36 kDa	5	4	6	3
Myosin-11 OS=Rattus norvegicus GN=Myh11 PE=1 SV=1	A0A0G2K6S9_RAT (+1)	228 kDa	91	91	81	88
Myosin, heavy polypeptide 9, non-muscle OS=Rattus norvegicus GN=Myh9 PE=1 SV=1	G3V6P7_RAT	226 kDa	668	669	616	642
Elongation factor 1-alpha OS=Toxoplasma gondii (strain ATCC 50861 / VEG) GN=BN1205_013060 PE=3 SV=1	A0A0F7US18_TOXGV (+2)	49 kDa	9	6	8	6
Cluster of Keratin, type I cytoskeletal 10 OS=Homo sapiens GN=KRT10 PE=1 SV=6 (K1C10_HUMAN)	K1C10_HUMAN [6]	60 kDa	22	23	26	18
Cluster of Arp2/3 complex 34 kDa subunit OS=Rattus norvegicus GN=Arpc2 PE=1 SV=1 (A0A0G2K9A2_RAT)	A0A0G2K9A2_RAT [2]	34 kDa	3	10	3	9
Arp2/3 complex 34 kDa subunit OS=Rattus norvegicus GN=Arpc2 PE=1 SV=1	A0A0G2K9A2_RAT (+1)	34 kDa	3	10	3	9
Cluster of Myosin, heavy polypeptide 9, non-muscle OS=Rattus norvegicus GN=Myh9 PE=1 SV=1 (G3V6P7_RAT)	G3V6P7_RAT [9]	226 kDa	720	719	675	692
Myosin XVIIIa OS=Rattus norvegicus GN=Myo18a PE=1 SV=1	A0A0G2JY08_RAT	233 kDa	158	169	141	172
RCG62531, isoform CRA_g OS=Rattus norvegicus GN=Tpm3 PE=1 SV=1	A0A140TAF0_RAT	33 kDa	28	21	25	22
Tropomyosin alpha-4 chain OS=Rattus norvegicus GN=Tpm4 PE=1 SV=1	A0A0G2K2G8_RAT	24 kDa	32	31	29	32
Vimentin OS=Rattus norvegicus GN=Vim PE=1 SV=1	G3V8C3_RAT	54 kDa	140	120	152	105
Cluster of Ribosomal protein RPS14 OS=Toxoplasma gondii GAB2-2007-GAL-DOM2 GN=TGDOM2_263700 PE=3 SV=1 (A0A086JFB0_TOXGO)	A0A086JFB0_TOXGO [11]	16 kDa	7	9	9	7
Tropomyosin 1, alpha, isoform CRA_p OS=Rattus norvegicus GN=Tpm1 PE=1 SV=1	A0A0G2JSQ4_RAT	29 kDa	22	19	19	21
TgMIC10 OS=Toxoplasma gondii GN=MIC10 PE=2 SV=1	Q9GSV5_TOXGO	23 kDa	35	34	33	34
Actin ACT1 OS=Toxoplasma gondii p89 GN=TGP89_209030 PE=3 SV=1	A0A086JAW3_TOXGO (+13)	42 kDa	40	51	41	48
Keratin, type II cytoskeletal 2 epidermal OS=Homo sapiens GN=KRT2 PE=1 SV=2	K22E_HUMAN	66 kDa	17	16	19	14
Cluster of Vimentin OS=Rattus norvegicus GN=Vim PE=1 SV=1 (G3V8C3_RAT)	G3V8C3_RAT [21]	54 kDa	178	156	194	140
RCG25684, isoform CRA_a OS=Rattus norvegicus GN=Tmod3 PE=1 SV=1	Q6AXW2_RAT	39 kDa	36	37	36	36
Cluster of Microneme protein MIC10 OS=Toxoplasma gondii RUB GN=TGRUB_250710 PE=4 SV=1 (A0A086LM46_TOXGO)	A0A086LM46_TOXGO [3]	23 kDa	45	44	43	45
Plectin OS=Rattus norvegicus GN=Plec PE=1 SV=1	Q6S395_RAT	518 kDa	242	226	250	215
Cluster of Plectin OS=Rattus norvegicus GN=Plec PE=1 SV=1 (F7F9U6_RAT)	F7F9U6_RAT [4]	517 kDa	244	228	252	217
Plectin OS=Rattus norvegicus GN=Plec PE=1 SV=1	Q6S3A5_RAT	520 kDa	241	224	249	214
Plectin OS=Rattus norvegicus GN=Plec PE=1 SV=1	F7F9U6_RAT	517 kDa	242	225	250	215
Plectin OS=Rattus norvegicus GN=Plec PE=1 SV=1	Q6S3A0_RAT	534 kDa	242	225	250	215
Microneme protein MIC10 OS=Toxoplasma gondii RUB GN=TGRUB_250710 PE=4 SV=1	A0A086LM46_TOXGO (+1)	23 kDa	40	39	38	41
Calcium/calmodulin-dependent protein kinase type II subunit gamma OS=Rattus norvegicus GN=Camk2g PE=1 SV=3	F1M3F8_RAT	59 kDa	0	4	3	2
Myosin, heavy chain 15 OS=Rattus norvegicus GN=Myh15 PE=3 SV=1	A0A0G2JY53_RAT	220 kDa	0	2	3	0
Neurofilament heavy polypeptide OS=Rattus norvegicus GN=Nefh PE=1 SV=1	F1LRZ7_RAT	114 kDa	0	2	0	0
Keratin 16 OS=Rattus norvegicus GN=Krt16 PE=1 SV=1	Q6IFU9_RAT	51 kDa	0	2	0	0
Keratin, type I cytoskeletal 13 OS=Rattus norvegicus GN=Krt13 PE=3 SV=1	K1C13_RAT	48 kDa	0	2	0	0
Talin 2 OS=Rattus norvegicus GN=Tln2 PE=1 SV=3	D3ZA84_RAT (+1)	272 kDa	0	2	0	0
G protein subunit alpha transducin 2 OS=Rattus norvegicus GN=Gnat2 PE=4 SV=1	D4AA42_RAT	40 kDa	0	2	0	0
Cluster of Microtubule-actin cross-linking factor 1 OS=Rattus norvegicus GN=Macf1 PE=1 SV=1 (A0A0G2K9T4_RAT)	A0A0G2K9T4_RAT [2]	835 kDa	0	2	1	0
Microtubule-actin cross-linking factor 1 OS=Rattus norvegicus GN=Macf1 PE=1 SV=1	A0A0G2K9T4_RAT	835 kDa	0	2	1	0
Microtubule-actin cross-linking factor 1 OS=Rattus norvegicus GN=Macf1 PE=1 SV=2	M9MMM9_RAT	611 kDa	0	2	1	0
Dystonin OS=Rattus norvegicus GN=Dst PE=1 SV=3	D3ZC56_RAT	847 kDa	0	2	0	1
Uncharacterized protein OS=Rattus norvegicus PE=4 SV=2	M0RD98_RAT	13 kDa	0	2	3	1
Uncharacterized protein OS=Rattus norvegicus GN=RGD1563956 PE=3 SV=2	D4A8N3_RAT	21 kDa	0	2	0	0
Pseudopodium-enriched atypical kinase 1 OS=Rattus norvegicus GN=Peak1 PE=1 SV=1	D4A563_RAT	191 kDa	0	2	1	0
Uncharacterized protein OS=Rattus norvegicus PE=1 SV=2	E9PSU5_RAT	37 kDa	0	2	0	0
IQ motif-containing GTPase-activating protein 3 OS=Rattus norvegicus GN=Iqgap3 PE=1 SV=1	D3ZCS4_RAT	185 kDa	0	2	0	0
DNA topoisomerase 2 OS=Rattus norvegicus GN=Top2a PE=1 SV=1	REVERSE_A0A0G2JUF8_RAT-DECOY	172 kDa	0	2	0	0
60S ribosomal protein L18a OS=Rattus norvegicus GN=RGD1565566 PE=3 SV=2	F1M0K6_RAT	20 kDa	0	2	0	1
Eukaryotic translation initiation factor 4B OS=Rattus norvegicus GN=Eif4b PE=1 SV=1	Q5RKG9_RAT	69 kDa	0	2	0	0
AT3G15980 protein, related OS=Neospora caninum (strain Liverpool) GN=NCLIV_016850 PE=4 SV=1	F0VDV0_NEOCL	136 kDa	0	2	0	0
Fructose-bisphosphate aldolase OS=Rattus norvegicus GN=Aldoart2 PE=2 SV=1	Q6AY07_RAT	39 kDa	0	2	0	0
RNA-binding motif protein, X-linked-like-1 OS=Rattus norvegicus GN=Rbmxl1 PE=1 SV=1	A0A0A0MXW9_RAT (+3)	40 kDa	0	2	0	1
Uncharacterized protein OS=Rattus norvegicus GN=RGD1562420 PE=4 SV=1	F1M5A9_RAT	23 kDa	0	2	0	1
Uncharacterized protein OS=Rattus norvegicus GN=RGD1563570 PE=3 SV=1	D4A9Q3_RAT (+1)	16 kDa	0	2	0	0
Guanine nucleotide-binding protein subunit alpha-13 OS=Rattus norvegicus GN=Gna13 PE=1 SV=1	GNA13_RAT	44 kDa	0	2	0	0
DEAD (Asp-Glu-Ala-Asp) box polypeptide 5 OS=Rattus norvegicus GN=Ddx5 PE=1 SV=1	Q6AYI1_RAT	69 kDa	2	4	3	3
Cluster of Serine/threonine-protein phosphatase OS=Rattus norvegicus GN=Ppp1cc PE=1 SV=1 (A0A0G2JVK2_RAT)	A0A0G2JVK2_RAT [2]	38 kDa	2	4	3	3
Serine/threonine-protein phosphatase OS=Rattus norvegicus GN=Ppp1cc PE=1 SV=1	A0A0G2JVK2_RAT	38 kDa	2	4	3	3
Cluster of Glyceraldehyde-3-phosphate dehydrogenase OS=Rattus norvegicus GN=Gapdh-ps2 PE=1 SV=1 (D3ZGY4_RAT)	D3ZGY4_RAT [3]	36 kDa	8	7	8	7
Glyceraldehyde-3-phosphate dehydrogenase OS=Rattus norvegicus GN=Gapdh-ps2 PE=1 SV=1	D3ZGY4_RAT (+1)	36 kDa	8	7	8	7
Complement C1q subcomponent subunit B OS=Rattus norvegicus GN=C1qb PE=1 SV=1	G3V7N9_RAT	27 kDa	7	1	7	0
Complement C3 OS=Rattus norvegicus GN=C3 PE=1 SV=1	M0RBF1_RAT (+1)	186 kDa	5	2	5	2
Dedicator of cytokinesis 8 OS=Rattus norvegicus GN=Dock8 PE=1 SV=2	F1LPG2_RAT	239 kDa	4	7	4	7
Uncharacterized protein OS=Rattus norvegicus GN=RGD1560831 PE=3 SV=1	D3ZVH2_RAT	27 kDa	3	1	3	1
Cluster of Uncharacterized protein OS=Rattus norvegicus PE=1 SV=1 (A0A0G2KA79_RAT)	A0A0G2KA79_RAT [4]	17 kDa	2	2	2	2
Uncharacterized protein OS=Rattus norvegicus GN=Rps18 PE=1 SV=1	A0A0H2UHT6_RAT (+2)	18 kDa	2	2	2	2
Cluster of 40S ribosomal protein S24 OS=Neospora caninum (strain Liverpool) GN=BN1204_052380 PE=3 SV=1 (F0VL60_NEOCL)	F0VL60_NEOCL [2]	15 kDa	2	1	2	0
40S ribosomal protein S24 OS=Toxoplasma gondii (strain ATCC 50861 / VEG) GN=BN1205_030330 PE=3 SV=1	A0A0F7V7A5_TOXGV	15 kDa	2	1	2	0
RCG57812, isoform CRA_b OS=Rattus norvegicus GN=Slk PE=1 SV=1	G3V7I8_RAT	138 kDa	2	2	2	2
Uncharacterized protein OS=Rattus norvegicus PE=4 SV=1	D3ZZN4_RAT	13 kDa	2	1	2	1
Transient receptor potential cation channel subfamily V member 2 OS=Rattus norvegicus GN=Trpv2 PE=1 SV=1	A0A0G2JSH6_RAT	87 kDa	2	1	2	0
40S ribosomal protein S6 OS=Rattus norvegicus GN=Rps6 PE=1 SV=1	M0RD75_RAT	28 kDa	2	2	2	2
Cluster of Uncharacterized protein OS=Rattus norvegicus PE=1 SV=1 (A0A0G2JY70_RAT)	A0A0G2JY70_RAT [4]	13 kDa	2	2	2	2
Uncharacterized protein OS=Rattus norvegicus PE=1 SV=1	A0A0G2JY70_RAT (+3)	13 kDa	2	2	2	2
Ribosomal protein RPS15 OS=Toxoplasma gondii GAB2-2007-GAL-DOM2 GN=TGDOM2_213350 PE=3 SV=1	A0A086K7H6_TOXGO (+11)	17 kDa	2	1	2	1
Ribosomal protein RPL8 OS=Toxoplasma gondii GAB2-2007-GAL-DOM2 GN=TGDOM2_204020 PE=3 SV=1	A0A086K0R5_TOXGO (+11)	28 kDa	2	1	2	0
Uncharacterized protein OS=Rattus norvegicus PE=1 SV=1	A0A0G2JYY8_RAT	36 kDa	2	1	2	0
Ac1158 OS=Rattus norvegicus GN=Rsl1d1 PE=2 SV=1	Q7TQ86_RAT	61 kDa	1	1	1	1
Zinc finger CCHC-type-containing 11 OS=Rattus norvegicus GN=Zcchc11 PE=1 SV=1	REVERSE_A0A0G2JZ04_RAT-DECOY	164 kDa	1	1	1	1
Uncharacterized protein OS=Rattus norvegicus PE=1 SV=1	A0A0G2KA79_RAT	17 kDa	1	1	1	1
Nestin OS=Rattus norvegicus GN=Nes PE=1 SV=1	G3V8F8_RAT	209 kDa	1	2	0	2
Cysteine desulfurase, mitochondrial OS=Rattus norvegicus GN=Nfs1 PE=1 SV=1	Q3MHT2_RAT	51 kDa	1	1	1	0
Similar to ribosomal protein S13 OS=Rattus norvegicus GN=LOC683961 PE=3 SV=1	M0RCY2_RAT	18 kDa	1	2	1	2
Uncharacterized protein OS=Toxoplasma gondii ARI GN=TGARI_261790 PE=4 SV=1	A0A139XPB9_TOXGO	126 kDa	1	1	1	0
Cluster of Collagen alpha-1(V) chain OS=Rattus norvegicus GN=Col5a1 PE=1 SV=1 (A0A0G2JX47_RAT)	A0A0G2JX47_RAT [2]	178 kDa	1	1	0	1
Collagen alpha-1(V) chain OS=Rattus norvegicus GN=Col5a1 PE=1 SV=1	A0A0G2JX47_RAT	178 kDa	1	1	0	1
Collagen alpha-1(V) chain OS=Rattus norvegicus GN=Col5a1 PE=1 SV=3	G3V763_RAT	184 kDa	1	1	0	1
E3 ubiquitin-protein ligase UBR4 OS=Rattus norvegicus GN=Ubr4 PE=1 SV=1	A0A0G2JU89_RAT (+1)	574 kDa	1	1	0	0
40S ribosomal protein S26 OS=Rattus norvegicus GN=RGD1562415 PE=3 SV=1	A0A0G2K743_RAT (+1)	13 kDa	1	1	1	1
Neutrophil cytosolic factor 1 OS=Rattus norvegicus GN=Ncf1 PE=1 SV=2	NCF1_RAT	45 kDa	1	1	1	1
Cluster of Uncharacterized protein (Fragment) OS=Toxoplasma gondii GAB2-2007-GAL-DOM2 GN=TGDOM2_321610A PE=4 SV=1 (REVERSE_A0A086JCH8_TOXGO-DECOY)	REVERSE_A0A086JCH8_TOXGO-DECOY [7]	54 kDa	1	1	0	1
Uncharacterized protein (Fragment) OS=Toxoplasma gondii GAB2-2007-GAL-DOM2 GN=TGDOM2_321610A PE=4 SV=1	REVERSE_A0A086JCH8_TOXGO-DECOY (+6)	54 kDa	1	1	0	1
60S ribosomal protein L14 OS=Rattus norvegicus GN=Rpl14 PE=1 SV=1	B5DEM5_RAT	24 kDa	1	1	0	0
Cluster of 40S ribosomal protein S9 OS=Rattus norvegicus GN=Rps9 PE=1 SV=1 (A0A0G2K4C4_RAT)	A0A0G2K4C4_RAT [2]	16 kDa	1	1	0	0
40S ribosomal protein S9 OS=Rattus norvegicus GN=Rps9 PE=1 SV=1	A0A0G2K4C4_RAT	16 kDa	1	1	0	0
Uncharacterized protein OS=Rattus norvegicus GN=LOC100364509 PE=1 SV=1	D3ZV50_RAT	23 kDa	1	1	0	0
Dynamitin OS=Toxoplasma gondii RUB GN=TGRUB_246740 PE=4 SV=1	A0A086M6P4_TOXGO (+1)	65 kDa	1	1	0	1
Uncharacterized protein OS=Rattus norvegicus GN=RGD1310209 PE=4 SV=2	F1MAB2_RAT	111 kDa	1	1	1	0
DEAD-box helicase 6 OS=Rattus norvegicus GN=Ddx6 PE=1 SV=1	D3ZD73_RAT	54 kDa	1	1	1	0
Macrophage scavenger receptor 1 OS=Rattus norvegicus GN=Msr1 PE=1 SV=3	D3ZDS2_RAT	56 kDa	1	2	0	2
MAP7 domain-containing 1 OS=Rattus norvegicus GN=Map7d1 PE=1 SV=1	D4A644_RAT	90 kDa	1	1	1	1
RB-binding protein 6, ubiquitin ligase OS=Rattus norvegicus GN=Rbbp6 PE=1 SV=1	G3V953_RAT	200 kDa	1	1	1	0
Ribosomal protein RPL21 OS=Toxoplasma gondii FOU GN=TGFOU_245680 PE=4 SV=1	A0A086JP64_TOXGO (+11)	18 kDa	1	1	0	0
Cluster of Kinesin-like protein OS=Rattus norvegicus GN=Kif5c PE=1 SV=1 (A0A0G2K070_RAT)	A0A0G2K070_RAT [2]	89 kDa	1	1	1	1
Kinesin-like protein OS=Rattus norvegicus GN=Kif5c PE=1 SV=1	A0A0G2K070_RAT (+1)	89 kDa	1	1	1	1
GATA zinc finger domain containing 2B OS=Rattus norvegicus GN=Gatad2b PE=1 SV=1	REVERSE_Q4V8E1_RAT-DECOY	65 kDa	1	1	0	1
Ribosomal protein RPS15A OS=Toxoplasma gondii p89 GN=TGP89_234450 PE=4 SV=1	A0A086JZ93_TOXGO (+1)	15 kDa	1	1	1	1
EH domain-binding protein 1-like 1 OS=Rattus norvegicus GN=Ehbp1l1 PE=1 SV=1	A0A0G2JVJ5_RAT (+1)	85 kDa	1	1	1	1
Brf1p family coiled coil protein OS=Toxoplasma gondii GAB2-2007-GAL-DOM2 GN=TGDOM2_232440 PE=4 SV=1	A0A086KWE4_TOXGO (+9)	54 kDa	1	1	1	0
Serotransferrin OS=Rattus norvegicus GN=Tf PE=1 SV=1	A0A0G2QC06_RAT	107 kDa	1	1	1	1
DNA-directed RNA polymerase subunit beta OS=Rattus norvegicus GN=Polr2b PE=1 SV=1	G3V8Y5_RAT	134 kDa	1	1	0	1
Glutamine fructose-6-phosphate transaminase 1, isoform CRA_a OS=Rattus norvegicus GN=Gfpt1 PE=1 SV=1	A0A0G2KB56_RAT	79 kDa	1	1	1	0
60S ribosomal protein L24 OS=Rattus norvegicus GN=Rpl24 PE=1 SV=1	A0A0H2UH99_RAT	18 kDa	1	1	0	0
Ribosomal protein RPL18 OS=Toxoplasma gondii p89 GN=TGP89_300000 PE=4 SV=1	A0A086J9A4_TOXGO (+8)	21 kDa	1	1	1	1
Putative dense granule protein GRA12 OS=Toxoplasma gondii GAB2-2007-GAL-DOM2 GN=TGDOM2_275860 PE=4 SV=1	A0A086JCR4_TOXGO (+10)	43 kDa	1	1	1	0
Protein phosphatase 2C domain-containing protein OS=Toxoplasma gondii p89 GN=TGP89_270320 PE=4 SV=1	A0A086L6D3_TOXGO (+2)	59 kDa	1	1	0	0
Uncharacterized protein OS=Rattus norvegicus PE=4 SV=2	D3ZRA9_RAT	18 kDa	1	1	0	0
Stress-70 protein, mitochondrial OS=Rattus norvegicus GN=Hspa9 PE=1 SV=1	F1M953_RAT	74 kDa	1	1	1	1
DnaJ domain-containing protein OS=Toxoplasma gondii GAB2-2007-GAL-DOM2 GN=TGDOM2_313400 PE=4 SV=1	A0A086JZ78_TOXGO (+8)	32 kDa	1	1	1	1
Tyrosine-protein kinase OS=Rattus norvegicus GN=Btk PE=3 SV=1	A0A0G2K134_RAT	77 kDa	1	1	1	1
Rhoptry kinase family protein ROP24 (Incomplete catalytic triad) OS=Toxoplasma gondii MAS GN=TGMAS_252360 PE=4 SV=1	A0A086PPT2_TOXGO	61 kDa	1	1	0	0
60S ribosomal protein L11 OS=Rattus norvegicus GN=Rpl11 PE=1 SV=1	Q4V8I6_RAT	19 kDa	1	1	1	1
Ribosomal protein RPS16 OS=Toxoplasma gondii p89 GN=TGP89_263040 PE=3 SV=1	A0A086JSF8_TOXGO (+11)	24 kDa	1	1	0	0
Ribosomal protein RPL19 OS=Toxoplasma gondii p89 GN=TGP89_289530 PE=4 SV=1	A0A086JM89_TOXGO (+11)	22 kDa	1	1	0	0
UBX domain-containing protein 1 OS=Rattus norvegicus GN=Ubxn1 PE=3 SV=2	UBXN1_RAT	34 kDa	1	1	0	1
40S ribosomal protein S19-like OS=Rattus norvegicus GN=LOC100910336 PE=4 SV=1	A0A0H2UI38_RAT (+2)	17 kDa	1	1	1	0
Microneme protein MIC1 OS=Toxoplasma gondii p89 GN=TGP89_291890 PE=4 SV=1	A0A086JFD8_TOXGO (+6)	49 kDa	1	1	0	1
Histocompatibility (Minor) HA-1 (Predicted), isoform CRA_b OS=Rattus norvegicus GN=Arhgap45 PE=1 SV=1	D4AAI2_RAT	123 kDa	1	1	1	1
RCG54610, isoform CRA_a OS=Rattus norvegicus GN=Timm50 PE=1 SV=2	D3ZJX5_RAT	40 kDa	1	1	1	1
Multiple myeloma tumor-associated protein 2 homolog OS=Rattus norvegicus GN=Mmtag2 PE=2 SV=2	MMTA2_RAT	29 kDa	1	1	0	1
40S ribosomal protein S30 OS=Rattus norvegicus GN=LOC100360647 PE=1 SV=1	Q5BJN7_RAT	14 kDa	1	1	0	1
Pantothenate kinase 2 OS=Rattus norvegicus GN=Pank2 PE=4 SV=2	REVERSE_F1LT70_RAT-DECOY	49 kDa	1	1	1	1
Cluster of Ribosomal protein RPL6 OS=Toxoplasma gondii GAB2-2007-GAL-DOM2 GN=TGDOM2_313390 PE=4 SV=1 (A0A086JZ79_TOXGO)	A0A086JZ79_TOXGO [13]	22 kDa	1	1	0	0
Ribosomal protein RPL6 OS=Toxoplasma gondii GAB2-2007-GAL-DOM2 GN=TGDOM2_313390 PE=4 SV=1	A0A086JZ79_TOXGO (+11)	22 kDa	1	1	0	0
Ribosomal protein OS=Toxoplasma gondii GAB2-2007-GAL-DOM2 GN=TGDOM2_215470 PE=3 SV=1	A0A086JVF9_TOXGO (+11)	25 kDa	1	1	0	0
Uncharacterized protein OS=Rattus norvegicus GN=LOC100912027 PE=4 SV=1	M0R7P0_RAT	16 kDa	1	1	1	0
Uncharacterized protein OS=Toxoplasma gondii GAB2-2007-GAL-DOM2 GN=TGDOM2_315570 PE=4 SV=1	A0A086JXE7_TOXGO (+10)	9 kDa	1	1	0	0
H2-K region expressed gene 4, rat orthologue OS=Rattus norvegicus GN=Slc39a7 PE=1 SV=1	Q6MGB4_RAT	49 kDa	1	1	0	0
Zinc finger FYVE domain-containing protein 26 OS=Rattus norvegicus GN=Zfyve26 PE=1 SV=1	A0A0G2K770_RAT	284 kDa	1	1	0	0
Putative uncharacterized protein RGD1304704 OS=Rattus norvegicus GN=RGD1304704 PE=1 SV=1	F7EMB2_RAT (+1)	28 kDa	1	1	1	0
Protein transport protein Sec61 subunit beta OS=Toxoplasma gondii GAB2-2007-GAL-DOM2 GN=TGDOM2_211040 PE=3 SV=1	A0A086JEW8_TOXGO (+10)	10 kDa	1	1	1	1
Triosephosphate isomerase OS=Rattus norvegicus GN=LOC100911515 PE=1 SV=1	A0A0G2JWJ4_RAT	29 kDa	1	1	1	1
Leucine-rich repeats and calponin homology domain-containing 3 OS=Rattus norvegicus GN=Lrch3 PE=1 SV=2	D3ZWD1_RAT (+2)	75 kDa	1	1	0	1
Similar to large subunit ribosomal protein L36a OS=Rattus norvegicus GN=RGD1566373 PE=4 SV=1	F8WFR5_RAT	12 kDa	1	1	1	1
Elongation factor Tu GTP-binding domain-containing 2 OS=Rattus norvegicus GN=Eftud2 PE=1 SV=2	F1LM66_RAT	109 kDa	1	1	1	1
Histone H2B OS=Toxoplasma gondii p89 GN=TGP89_209910 PE=3 SV=1	A0A086JN26_TOXGO (+12)	14 kDa	1	1	0	0
Putative eukaryotic initiation factor-3, subunit 5 OS=Toxoplasma gondii p89 GN=TGP89_228190 PE=3 SV=1	A0A086KCJ9_TOXGO (+10)	38 kDa	1	1	0	0
ADP-ribosylation factor-like 6 interacting protein 1 OS=Rattus norvegicus GN=Arl6ip1 PE=1 SV=1	Q7TMZ5_RAT	23 kDa	1	1	0	0
Glucosidase 1 OS=Rattus norvegicus GN=LOC103692171 PE=1 SV=1	A0A0G2K8S6_RAT (+1)	92 kDa	1	1	0	0
Fibrillarin OS=Toxoplasma gondii p89 GN=TGP89_311430 PE=3 SV=1	A0A086J949_TOXGO (+11)	32 kDa	1	1	1	0
Ribosomal protein RPS18 OS=Toxoplasma gondii p89 GN=TGP89_225080 PE=3 SV=1	A0A086KEX1_TOXGO (+11)	18 kDa	1	1	1	0
Putative 26S proteasome regulatory subunit 6b OS=Toxoplasma gondii GAB2-2007-GAL-DOM2 GN=TGDOM2_229950 PE=3 SV=1	A0A086KUR4_TOXGO (+12)	46 kDa	1	1	1	0
Ribosomal protein L15 OS=Rattus norvegicus GN=RGD1565767 PE=3 SV=1	D3ZF52_RAT	24 kDa	1	1	0	0
Nucleoporin 214 (Fragment) OS=Rattus norvegicus GN=Nup214 PE=1 SV=2	D4ACK1_RAT	181 kDa	1	1	1	0
Uncharacterized protein OS=Toxoplasma gondii p89 GN=TGP89_244400 PE=4 SV=1	REVERSE_A0A086JQM2_TOXGO-DECOY (+10)	65 kDa	1	1	0	1
WD repeat domain 26 OS=Rattus norvegicus GN=Wdr26 PE=1 SV=2	F1LTR1_RAT	58 kDa	1	1	0	0
Cluster of Uncharacterized protein OS=Rattus norvegicus PE=4 SV=1 (A0A0G2K3Z9_RAT)	A0A0G2K3Z9_RAT	22 kDa	7	5	6	6
Uncharacterized protein OS=Rattus norvegicus PE=4 SV=1	A0A0G2K3Z9_RAT	22 kDa	7	5	6	6
Mitochondrial association factor 1 OS=Toxoplasma gondii GN=MAF1 PE=4 SV=1	A0A140H546_TOXGO (+1)	48 kDa	6	0	3	0
Cytoplasmic dynein 1 heavy chain 1 OS=Rattus norvegicus GN=Dync1h1 PE=1 SV=2	M0R9X8_RAT	532 kDa	4	0	2	1
Alpha-internexin OS=Rattus norvegicus GN=Ina PE=1 SV=1	G3V8Q2_RAT	56 kDa	2	0	0	0
Myosin head motor domain-containing protein TgMyo I, putative OS=Neospora caninum (strain Liverpool) GN=BN1204_031350 PE=4 SV=1	A0A0F7UBR5_NEOCL (+1)	203 kDa	2	0	0	0
Rhoptry protein ROP1 OS=Toxoplasma gondii GAB2-2007-GAL-DOM2 GN=TGDOM2_309590 PE=4 SV=1	A0A086KJZ2_TOXGO (+1)	36 kDa	2	0	1	0
Uncharacterized protein OS=Rattus norvegicus GN=RGD1309995 PE=1 SV=1	D4A7I6_RAT	136 kDa	2	0	1	0
Cluster of Serine/threonine specific protein phosphatase OS=Toxoplasma gondii FOU GN=TGFOU_304955 PE=4 SV=1 (A0A086KMH4_TOXGO)	A0A086KMH4_TOXGO [5]	304 kDa	2	0	1	0
Serine/threonine specific protein phosphatase OS=Toxoplasma gondii FOU GN=TGFOU_304955 PE=4 SV=1	A0A086KMH4_TOXGO (+3)	304 kDa	2	0	1	0
Serine/threonine specific protein phosphatase OS=Toxoplasma gondii p89 GN=TGP89_304955 PE=4 SV=1	A0A086J8E5_TOXGO	304 kDa	2	0	1	0
Ribosomal protein RPL10 OS=Toxoplasma gondii p89 GN=TGP89_288720 PE=4 SV=1	A0A086J9P6_TOXGO (+11)	25 kDa	2	0	0	0
Serine and arginine repetitive matrix 1 OS=Rattus norvegicus GN=Srrm1 PE=1 SV=1	A0A0G2K4F6_RAT (+1)	103 kDa	2	0	1	1
ATPase, H+ transporting, V1 subunit E isoform 1, isoform CRA_a OS=Rattus norvegicus GN=Atp6v1e1 PE=1 SV=1	G3V7L8_RAT	26 kDa	2	0	0	0
Myosin VIIA OS=Rattus norvegicus GN=Myo7a PE=2 SV=1	Q8CJE3_RAT	251 kDa	2	0	0	1
Secretory rhoptry protein 4 OS=Toxoplasma gondii GN=ROP4 PE=4 SV=1	A7UDC8_TOXGO (+1)	64 kDa	2	0	0	0
Rhoptry protein ROP7 OS=Toxoplasma gondii GAB2-2007-GAL-DOM2 GN=TGDOM2_295110 PE=4 SV=1	A0A086JYP7_TOXGO (+19)	63 kDa	2	0	0	0
Dense granule protein GRA3 OS=Toxoplasma gondii GAB2-2007-GAL-DOM2 GN=TGDOM2_227280 PE=4 SV=1	A0A086KLC3_TOXGO (+5)	24 kDa	2	0	0	0
RCG60540, isoform CRA_a OS=Rattus norvegicus GN=U2af1 PE=1 SV=1	Q3KR55_RAT	28 kDa	2	0	1	0
Protein tyrosine phosphatase, receptor type, J OS=Rattus norvegicus GN=Ptprj PE=1 SV=1	A0A0G2JXZ9_RAT (+1)	142 kDa	2	0	0	0
Dense granule protein GRA7 OS=Toxoplasma gondii GAB2-2007-GAL-DOM2 GN=TGDOM2_203310 PE=4 SV=1	A0A086K0B8_TOXGO (+14)	26 kDa	2	0	0	0
Eukaryotic translation initiation factor 2 subunit 3, Y-linked OS=Rattus norvegicus GN=Eif2s3y PE=2 SV=2	IF2H_RAT	51 kDa	2	0	0	1
Putative transmembrane protein OS=Toxoplasma gondii (strain ATCC 50853 / GT1) GN=TGGT1_411470 PE=4 SV=1	S7UG13_TOXGG	40 kDa	2	0	0	0
Putative transmembrane protein OS=Toxoplasma gondii GAB2-2007-GAL-DOM2 GN=TGDOM2_313080 PE=4 SV=1	A0A086KI02_TOXGO (+10)	50 kDa	2	0	0	0
Leupaxin OS=Rattus norvegicus GN=Lpxn PE=1 SV=1	Q5M852_RAT	43 kDa	2	0	0	0
DnaJ heat shock protein family (Hsp40) member C13 OS=Rattus norvegicus GN=Dnajc13 PE=1 SV=2	D3ZN27_RAT	255 kDa	2	0	0	0
Sorting nexin 8 OS=Rattus norvegicus GN=Snx8 PE=4 SV=1	D3ZUJ9_RAT	53 kDa	2	0	0	0
Ribosomal protein RPL7 OS=Toxoplasma gondii GAB2-2007-GAL-DOM2 GN=TGDOM2_314810 PE=4 SV=1	A0A086JXZ0_TOXGO (+11)	30 kDa	2	0	0	0
Ubiquitin-40S ribosomal protein S27a OS=Homo sapiens GN=RPS27A PE=1 SV=2	RS27A_HUMAN	18 kDa	3	1	2	2
Cluster of Elongation factor 1-alpha OS=Rattus norvegicus GN=LOC100360413 PE=3 SV=1 (M0R757_RAT)	M0R757_RAT [5]	50 kDa	20	14	18	16
IQ motif containing GTPase activating protein 1 (Predicted), isoform CRA_b OS=Rattus norvegicus GN=Iqgap1 PE=1 SV=1	G3V7Q7_RAT	189 kDa	18	20	21	18
Myl9 protein OS=Rattus norvegicus GN=Myl9 PE=1 SV=1	B0BMS8_RAT	20 kDa	59	55	58	58
Cluster of Tubulin alpha chain OS=Rattus norvegicus GN=LOC100909441 PE=3 SV=1 (A0A0H2UHM7_RAT)	A0A0H2UHM7_RAT [16]	50 kDa	16	10	17	10
Myl6 protein OS=Rattus norvegicus GN=Myl6 PE=2 SV=1	B2GV99_RAT	17 kDa	61	57	61	61
Actin, beta-like 2 OS=Rattus norvegicus GN=Actbl2 PE=1 SV=1	D3ZRN3_RAT	42 kDa	48	55	48	59
Actin-related protein 2/3 complex subunit 3 OS=Rattus norvegicus GN=Arpc3 PE=1 SV=1	B2GV73_RAT	21 kDa	4	9	5	8
Cluster of Myosin regulatory light chain 12B OS=Rattus norvegicus GN=Myl12b PE=4 SV=1 (A0A0G2JSW0_RAT)	A0A0G2JSW0_RAT [2]	20 kDa	81	79	82	85
Cluster of Filamin A OS=Rattus norvegicus GN=Flna PE=1 SV=1 (C0JPT7_RAT)	C0JPT7_RAT [3]	280 kDa	20	37	28	31
Filamin A OS=Rattus norvegicus GN=Flna PE=1 SV=1	C0JPT7_RAT	280 kDa	20	37	28	31
Myosin light polypeptide 6 OS=Rattus norvegicus GN=Myl6 PE=1 SV=1	A0A0G2K6J5_RAT	17 kDa	67	65	69	70
Actin OS=Toxoplasma gondii (strain ATCC 50853 / GT1) GN=TGGT1_411760 PE=3 SV=1	S7VNC9_TOXGG	32 kDa	59	73	63	76
Ribosomal protein RPS14 OS=Toxoplasma gondii GAB2-2007-GAL-DOM2 GN=TGDOM2_263700 PE=3 SV=1	A0A086JFB0_TOXGO (+9)	16 kDa	6	8	8	7
Tubulin alpha chain OS=Rattus norvegicus GN=LOC100909441 PE=3 SV=1	A0A0H2UHM7_RAT	50 kDa	15	10	17	10
Cluster of Myosin light polypeptide 6 OS=Rattus norvegicus GN=Myl6 PE=1 SV=1 (A0A0G2K6J5_RAT)	A0A0G2K6J5_RAT [4]	17 kDa	68	68	71	74
Elongation factor 1-alpha OS=Rattus norvegicus GN=LOC100360413 PE=3 SV=1	M0R757_RAT	50 kDa	17	14	17	16
Cluster of Actin, cytoplasmic 1 OS=Rattus norvegicus GN=Actb PE=1 SV=1 (A0A0G2K3K2_RAT)	A0A0G2K3K2_RAT [18]	42 kDa	193	224	202	247
Myosin heavy chain 14 OS=Rattus norvegicus GN=Myh14 PE=1 SV=1	F1LNF0_RAT	229 kDa	40	38	42	42
Myosin regulatory light chain 12B OS=Rattus norvegicus GN=Myl12b PE=4 SV=1	A0A0G2JSW0_RAT	20 kDa	64	61	66	69
Keratin, type I cytoskeletal 10 OS=Homo sapiens GN=KRT10 PE=1 SV=6	K1C10_HUMAN	60 kDa	22	18	26	18
Actin-related protein 2/3 complex subunit 4 OS=Rattus norvegicus GN=Arpc4 PE=1 SV=1	B2RZ72_RAT	20 kDa	5	8	6	8
Keratin, type II cytoskeletal 1 OS=Homo sapiens GN=KRT1 PE=1 SV=6	K2C1_HUMAN	66 kDa	22	19	24	21
Actin, aortic smooth muscle OS=Rattus norvegicus GN=Acta2 PE=3 SV=1	A0A0G2K4M6_RAT	42 kDa	73	84	80	93
Uncharacterized protein OS=Rattus norvegicus GN=Myl6b PE=4 SV=1	M0RDP3_RAT	23 kDa	4	4	4	5
Unconventional myosin-Vb OS=Rattus norvegicus GN=Myo5b PE=1 SV=3	F1M3R4_RAT	214 kDa	8	9	9	10
Myosin IF OS=Rattus norvegicus GN=Myo1f PE=1 SV=1	D4A7X9_RAT	125 kDa	20	28	30	25
Actin, cytoplasmic 1 OS=Rattus norvegicus GN=Actb PE=1 SV=1	A0A0G2K3K2_RAT	42 kDa	154	185	171	209
Unconventional myosin-Va OS=Rattus norvegicus GN=Myo5a PE=1 SV=1	A0A0G2K9S4_RAT	203 kDa	130	128	126	173
Actinin alpha 2 OS=Rattus norvegicus GN=Actn2 PE=1 SV=1	D3ZCV0_RAT	104 kDa	6	10	6	13
Calmodulin (Fragment) OS=Toxoplasma gondii PE=2 SV=1	Q94801_TOXGO	16 kDa	15	14	16	17
Unconventional myosin-Va OS=Rattus norvegicus GN=Myo5a PE=1 SV=1	A0A0G2K4Y7_RAT (+1)	212 kDa	136	137	135	184
Cluster of GTP-binding protein G-alpha-i2 splice variant b OS=Rattus norvegicus GN=Gnai2 PE=1 SV=1 (Q5EEY3_RAT)	Q5EEY3_RAT [3]	19 kDa	6	3	6	4
GTP-binding protein G-alpha-i2 splice variant b OS=Rattus norvegicus GN=Gnai2 PE=1 SV=1	Q5EEY3_RAT	19 kDa	6	3	6	4
Heat shock protein HSP70 OS=Toxoplasma gondii GAB2-2007-GAL-DOM2 GN=TGDOM2_273760 PE=3 SV=1	A0A086KXI2_TOXGO (+13)	72 kDa	5	1	4	2
Heat shock protein 70 (Fragment) OS=Toxoplasma gondii PE=3 SV=1	B6VAQ4_TOXGO	70 kDa	5	1	4	2
Cluster of Unconventional myosin-Va OS=Rattus norvegicus GN=Myo5a PE=1 SV=1 (A0A0G2K4Y7_RAT)	A0A0G2K4Y7_RAT [5]	212 kDa	143	141	142	190
Actin-related protein 3 OS=Rattus norvegicus GN=Actr3 PE=1 SV=1	A0A0G2K1C0_RAT	48 kDa	5	15	9	13
FLII, actin-remodeling protein OS=Rattus norvegicus GN=Flii PE=1 SV=1	Q5RKI5_RAT	145 kDa	0	5	1	3
Cluster of 40S ribosomal protein S4 OS=Rattus norvegicus GN=Rps4x PE=1 SV=1 (A0A0H2UHX3_RAT)	A0A0H2UHX3_RAT	32 kDa	2	2	3	2
40S ribosomal protein S4 OS=Rattus norvegicus GN=Rps4x PE=1 SV=1	A0A0H2UHX3_RAT	32 kDa	2	2	3	2
Disabled homolog 2 OS=Rattus norvegicus GN=Dab2 PE=1 SV=3	F1LMP9_RAT	82 kDa	2	2	3	2
Uncharacterized protein OS=Rattus norvegicus PE=1 SV=2	M0RCH6_RAT	25 kDa	3	2	3	3
Uncharacterized protein OS=Rattus norvegicus GN=RGD1561333 PE=3 SV=1	D4A6W6_RAT	28 kDa	2	2	2	3
Calmodulin-2 OS=Rattus norvegicus GN=Calm2 PE=1 SV=1	D4ABV5_RAT	17 kDa	12	16	14	20
Epithelial protein lost in neoplasm OS=Rattus norvegicus GN=Lima1 PE=1 SV=2	F1LR10_RAT	84 kDa	8	13	9	17
Uncharacterized protein OS=Rattus norvegicus PE=4 SV=1	M0RAV0_RAT	10 kDa	3	1	5	1
Actn1 protein OS=Rattus norvegicus GN=Actn1 PE=1 SV=1	Q6GMN8_RAT (+1)	103 kDa	16	24	16	40
Similar to Myosin light chain 1 slow a (Predicted) OS=Rattus norvegicus GN=RGD1560334_predicted PE=4 SV=1	D3ZHA7_RAT	23 kDa	7	9	9	11
Keratin, type I cytoskeletal 9 OS=Homo sapiens GN=KRT9 PE=1 SV=3	K1C9_HUMAN	62 kDa	13	16	19	18
Cluster of Heat shock cognate 71 kDa protein OS=Rattus norvegicus GN=Hspa8 PE=3 SV=2 (M0R8M9_RAT)	M0R8M9_RAT [19]	73 kDa	13	12	19	14
Myosin VC OS=Rattus norvegicus GN=Myo5c PE=4 SV=2	F1M111_RAT	202 kDa	9	10	11	14
Actin-related protein 2/3 complex subunit 5 OS=Rattus norvegicus GN=Arpc5 PE=1 SV=1	A0A0G2K585_RAT	16 kDa	0	3	2	2
Sqrdl protein OS=Rattus norvegicus GN=Sqrdl PE=1 SV=1	B0BMT9_RAT	50 kDa	0	3	0	2
Acyl-CoA desaturase 2 OS=Rattus norvegicus GN=Scd2 PE=3 SV=2	M0RDU8_RAT	41 kDa	0	3	1	2
Dynamin-2 OS=Rattus norvegicus GN=Dnm2 PE=1 SV=2	A0A0A0MY48_RAT (+1)	97 kDa	2	2	4	2
14-3-3 protein eta OS=Rattus norvegicus GN=Ywhah PE=1 SV=1	A0A0G2K2B8_RAT	32 kDa	1	1	2	0
40S ribosomal protein S8 OS=Rattus norvegicus GN=LOC100363452 PE=3 SV=1	M0R7Q5_RAT	24 kDa	1	1	2	1
RCG36668 OS=Rattus norvegicus GN=Sdf2l1 PE=1 SV=1	D4A9Y0_RAT	23 kDa	1	1	2	0
Ribosomal protein S28-like OS=Rattus norvegicus GN=LOC100359503 PE=4 SV=1	A0A0A0MY14_RAT	8 kDa	1	1	2	0
60S ribosomal protein L36 OS=Rattus norvegicus GN=Rpl36 PE=3 SV=1	A0A140TAI6_RAT (+2)	12 kDa	1	1	2	1
Aminoacyl tRNA synthase complex-interacting multifunctional protein 2 (Fragment) OS=Rattus norvegicus GN=Aimp2 PE=1 SV=1	A0A0U1RRR6_RAT	21 kDa	1	1	2	0
Cluster of Uncharacterized protein OS=Rattus norvegicus GN=LOC688473 PE=3 SV=3 (D3ZIY7_RAT)	D3ZIY7_RAT [2]	30 kDa	3	3	4	4
Uncharacterized protein OS=Rattus norvegicus GN=LOC688473 PE=3 SV=3	D3ZIY7_RAT	30 kDa	3	3	4	4
Cathepsin B OS=Rattus norvegicus GN=Ctsb PE=1 SV=1	Q6IN22_RAT	38 kDa	3	0	2	0
Apolipoprotein E OS=Rattus norvegicus GN=Apoe PE=1 SV=1	A0A0G2K151_RAT	41 kDa	3	0	2	0
Sodium/nucleoside cotransporter OS=Rattus norvegicus GN=LOC691960 PE=1 SV=3	F1LN73_RAT (+1)	73 kDa	3	0	2	0
F-actin-capping protein subunit beta OS=Rattus norvegicus GN=Capzb PE=1 SV=1	A0A0G2JYB1_RAT	33 kDa	4	5	4	10
Cluster of Uncharacterized protein OS=Rattus norvegicus GN=Ubbp4 PE=4 SV=3 (F1LU69_RAT)	F1LU69_RAT [15]	17 kDa	3	2	3	4
Rho guanine nucleotide exchange factor 2 OS=Rattus norvegicus GN=Arhgef2 PE=1 SV=1	A0A0G2K0V4_RAT (+1)	133 kDa	2	1	2	2
Allograft inflammatory factor 1 OS=Rattus norvegicus GN=Aif1 PE=2 SV=1	AIF1_RAT (+1)	17 kDa	2	1	2	2
Cluster of Ribosomal protein OS=Rattus norvegicus GN=LOC680700 PE=1 SV=2 (F1LYQ7_RAT)	F1LYQ7_RAT [2]	25 kDa	2	1	2	2
Ribosomal protein OS=Rattus norvegicus GN=LOC680700 PE=1 SV=2	F1LYQ7_RAT	25 kDa	2	1	2	2
DEF6 guanine nucleotide exchange factor OS=Rattus norvegicus GN=Def6 PE=1 SV=1	D3ZCK4_RAT	74 kDa	1	1	0	2
Uncharacterized protein OS=Rattus norvegicus PE=3 SV=1	M0RCB1_RAT	70 kDa	10	9	15	11
Gelsolin OS=Homo sapiens GN=GSN PE=1 SV=1	GELS_HUMAN	86 kDa	13	26	18	36
Lymphocyte specific 1, isoform CRA_a OS=Rattus norvegicus GN=Lsp1 PE=1 SV=1	Q4QQV6_RAT	37 kDa	7	16	9	24
Heat shock cognate 71 kDa protein OS=Rattus norvegicus GN=Hspa8 PE=3 SV=3	D4A4S3_RAT	71 kDa	11	9	16	12
Heat shock cognate 71 kDa protein OS=Rattus norvegicus GN=Hspa8 PE=3 SV=2	M0R8M9_RAT	73 kDa	10	11	17	13
Drebrin OS=Rattus norvegicus GN=Dbn1 PE=1 SV=1	A0A0H2UHL9_RAT	77 kDa	2	2	2	5
Alpha-actinin-4 OS=Rattus norvegicus GN=Actn4 PE=1 SV=1	A0A0G2K013_RAT	103 kDa	20	50	25	85
Cluster of Alpha-actinin-4 OS=Rattus norvegicus GN=Actn4 PE=1 SV=1 (A0A0G2K013_RAT)	A0A0G2K013_RAT [5]	103 kDa	26	56	31	102
Clathrin heavy chain OS=Rattus norvegicus GN=Cltc PE=1 SV=1	F1M779_RAT	192 kDa	3	2	8	2
EF-hand domain family, member D1 OS=Rattus norvegicus GN=Efhd1 PE=4 SV=1	D4A9T5_RAT	27 kDa	3	6	4	10
40S ribosomal protein S3a OS=Rattus norvegicus GN=Rps3a PE=1 SV=2	RS3A_RAT	30 kDa	0	4	3	3
Proto-oncogene vav OS=Rattus norvegicus GN=Vav1 PE=1 SV=2	M0R4H8_RAT	98 kDa	1	1	3	0
SH3 domain binding glutamic acid-rich protein-like 3 OS=Rattus norvegicus GN=Sh3bgrl3 PE=1 SV=1	B2RZ27_RAT	10 kDa	0	5	0	4
Sperm antigen with calponin homology and coiled-coil domains 1 OS=Rattus norvegicus GN=Specc1 PE=1 SV=1	A0A0G2K5D7_RAT	128 kDa	1	1	4	1
Heat shock-related 70 kDa protein 2 OS=Rattus norvegicus GN=Hspa2 PE=1 SV=1	A0A0G2JUT0_RAT	66 kDa	5	1	5	4
Leukocyte immunoglobulin-like receptor B4 OS=Rattus norvegicus GN=Lilrb4 PE=4 SV=1	A0A0G2JVH3_RAT	47 kDa	3	5	6	7
Cluster of Spectrin beta chain OS=Rattus norvegicus GN=Sptbn1 PE=1 SV=1 (A0A0G2K8W9_RAT)	A0A0G2K8W9_RAT [2]	273 kDa	6	21	16	31
Spectrin beta chain OS=Rattus norvegicus GN=Sptbn1 PE=1 SV=1	A0A0G2K8W9_RAT	273 kDa	6	21	16	31
Lymphocyte cytosolic protein 1 OS=Rattus norvegicus GN=Lcp1 PE=1 SV=1	Q5XI38_RAT	70 kDa	0	5	4	5
Cluster of Actin-related protein 2/3 complex subunit 5 OS=Rattus norvegicus GN=Arpc5 PE=1 SV=1 (A0A0G2K585_RAT)	A0A0G2K585_RAT [2]	16 kDa	0	4	2	4
Actin-related protein 2/3 complex subunit 5 (Fragment) OS=Rattus norvegicus GN=Arpc5 PE=1 SV=1	A0A0U1RRQ2_RAT	6 kDa	0	3	0	3
Uncharacterized protein OS=Rattus norvegicus GN=RGD1562402 PE=3 SV=1	A0A0G2K7W6_RAT	17 kDa	0	3	0	3
Cluster of Myosin C (Fragment) OS=Toxoplasma gondii GAB2-2007-GAL-DOM2 GN=TGDOM2_255190B PE=4 SV=1 (A0A086JD57_TOXGO)	A0A086JD57_TOXGO [14]	128 kDa	0	3	4	3
Myosin C (Fragment) OS=Toxoplasma gondii GAB2-2007-GAL-DOM2 GN=TGDOM2_255190B PE=4 SV=1	A0A086JD57_TOXGO (+11)	128 kDa	0	3	4	3
Keratin, type II cuticular Hb4 OS=Homo sapiens GN=KRT84 PE=2 SV=2	KRT84_HUMAN	65 kDa	0	2	0	2
DEAD (Asp-Glu-Ala-Asp) box polypeptide 17, isoform CRA_a OS=Rattus norvegicus GN=Ddx17 PE=1 SV=1	A0A096MIX2_RAT (+1)	73 kDa	0	2	2	2
Guanine nucleotide-binding protein G(s) subunit alpha isoforms XLas OS=Rattus norvegicus GN=Gnas PE=1 SV=3	GNAS1_RAT	123 kDa	0	2	2	2
Ribosomal protein RPS23 OS=Toxoplasma gondii GAB2-2007-GAL-DOM2 GN=TGDOM2_229670 PE=3 SV=1	A0A086KUK9_TOXGO (+11)	16 kDa	0	2	4	2
Alpha-centractin OS=Rattus norvegicus GN=Actr1a PE=1 SV=1	ACTZ_RAT	43 kDa	0	2	1	2
Filamin-C OS=Rattus norvegicus GN=Flnc PE=1 SV=1	A0A0H2UHR7_RAT (+1)	287 kDa	0	1	1	0
HECT-domain (Ubiquitin-transferase) containing protein, putative OS=Neospora caninum (strain Liverpool) GN=BN1204_003410 PE=4 SV=1	REVERSE_A0A0F7U751_NEOCL-DECOY (+1)	1294 kDa	0	1	1	1
Galactosyltransferase amine-terminal domain protein OS=Toxoplasma gondii ARI GN=TGARI_259080A PE=4 SV=1	REVERSE_A0A139XSA7_TOXGO-DECOY	123 kDa	0	1	1	1
Actin filament-associated protein 1-like 1 OS=Rattus norvegicus GN=Afap1l1 PE=1 SV=1	AF1L1_RAT	87 kDa	0	1	0	1
AP2 domain transcription factor AP2XII-4 OS=Neospora caninum (strain Liverpool) GN=BN1204_063920 PE=4 SV=1	REVERSE_F0VQG9_NEOCL-DECOY	413 kDa	0	1	1	0
Cluster of Ras-related protein Rab-7a OS=Rattus norvegicus GN=Rab7a PE=1 SV=1 (A0A0G2K930_RAT)	A0A0G2K930_RAT [6]	21 kDa	0	1	12	1
RAB1A, member RAS oncogene family OS=Rattus norvegicus GN=Rab1a PE=1 SV=1	A0A0G2K235_RAT	36 kDa	0	1	7	1
Cluster of TRIO and F-actin-binding protein OS=Rattus norvegicus GN=Triobp PE=1 SV=1 (A0A0G2K1P8_RAT)	A0A0G2K1P8_RAT	224 kDa	0	1	1	1
TRIO and F-actin-binding protein OS=Rattus norvegicus GN=Triobp PE=1 SV=1	A0A0G2K1P8_RAT	224 kDa	0	1	1	1
Ribosomal L37ae family protein (Fragment) OS=Toxoplasma gondii (strain ATCC 50611 / Me49) GN=TGME49_325400 PE=4 SV=1	S8EQJ3_TOXGM	13 kDa	0	1	1	0
DnaJ domain-containing protein OS=Toxoplasma gondii ARI GN=TGARI_289240 PE=4 SV=1	REVERSE_A0A139Y2I1_TOXGO-DECOY	100 kDa	0	1	0	1
Uncharacterized protein OS=Rattus norvegicus GN=LOC100364191 PE=3 SV=1	D3ZS61_RAT	15 kDa	0	1	0	0
Oxidoreductase, aldo/keto reductase family protein OS=Toxoplasma gondii RUB GN=TGRUB_270100 PE=4 SV=1	A0A086LY59_TOXGO (+4)	164 kDa	0	1	0	0
Cyclin-dependent kinases regulatory subunit OS=Neospora caninum (strain Liverpool) GN=BN1204_012540 PE=3 SV=1	REVERSE_F0VCU1_NEOCL-DECOY	89 kDa	0	1	1	1
Arachidonate 12-lipoxygenase, epidermal-type OS=Rattus norvegicus GN=Alox12e PE=3 SV=1	REVERSE_LX12E_RAT-DECOY	75 kDa	0	1	1	0
Elongator complex protein 1 OS=Rattus norvegicus GN=Ikbkap PE=1 SV=2	F1LP76_RAT	149 kDa	0	1	1	0
Pericentrin OS=Rattus norvegicus GN=Pcnt PE=1 SV=3	D3ZMY8_RAT	324 kDa	0	1	0	0
Formin-like 1 OS=Rattus norvegicus GN=Fmnl1 PE=1 SV=1	A0A0G2JYU6_RAT (+1)	123 kDa	0	1	1	0
Tensin 3 OS=Rattus norvegicus GN=Tns3 PE=1 SV=2	F1LN91_RAT	165 kDa	0	1	1	1
Protein phosphatase 1, regulatory subunit 12C OS=Rattus norvegicus GN=Ppp1r12c PE=1 SV=1	A0A0G2K4R1_RAT	85 kDa	0	1	2	0
Diacylglycerol kinase OS=Rattus norvegicus GN=Dgkz PE=1 SV=1	A0A0G2K707_RAT	100 kDa	0	1	0	1
Cluster of Rhoptry neck protein RON5 OS=Toxoplasma gondii GAB2-2007-GAL-DOM2 GN=TGDOM2_311470 PE=4 SV=1 (A0A086KIX6_TOXGO)	A0A086KIX6_TOXGO [3]	186 kDa	0	1	0	0
Rhoptry neck protein RON5 OS=Toxoplasma gondii GAB2-2007-GAL-DOM2 GN=TGDOM2_311470 PE=4 SV=1	A0A086KIX6_TOXGO (+2)	186 kDa	0	1	0	0
Cluster of Polyadenylate-binding protein OS=Rattus norvegicus GN=Pabpc4 PE=1 SV=2 (G3V9N0_RAT)	G3V9N0_RAT	71 kDa	0	1	0	0
Polyadenylate-binding protein OS=Rattus norvegicus GN=Pabpc4 PE=1 SV=2	G3V9N0_RAT	71 kDa	0	1	0	0
MYC-binding protein 2, E3 ubiquitin protein ligase OS=Rattus norvegicus GN=Mycbp2 PE=1 SV=3	D4A2D3_RAT	499 kDa	0	1	0	0
Methylenetetrahydrofolate dehydrogenase (NADP+-dependent) 1-like OS=Rattus norvegicus GN=Mthfd1l PE=1 SV=1	B2GUZ3_RAT	106 kDa	0	1	0	1
Eukaryotic translation initiation factor 4 gamma, 1 OS=Rattus norvegicus GN=Eif4g1 PE=1 SV=1	D3ZU13_RAT (+1)	176 kDa	0	1	0	1
Tripartite motif-containing 41 OS=Rattus norvegicus GN=Trim41 PE=4 SV=1	F1LMK2_RAT	72 kDa	0	1	1	1
NEK kinase, putative OS=Neospora caninum (strain Liverpool) GN=BN1204_040920 PE=4 SV=1	A0A0F7UJN3_NEOCL	519 kDa	0	1	0	0
ARP10 actin-related protein 10 homolog (S. cerevisiae) OS=Rattus norvegicus GN=Actr10 PE=1 SV=1	Q5M9F7_RAT	46 kDa	0	1	1	1
50S ribosomal protein L24P, related OS=Neospora caninum (strain Liverpool) GN=BN1204_064360 PE=4 SV=1	F0VQL3_NEOCL	16 kDa	0	1	2	1
Ataxin 2-like OS=Rattus norvegicus GN=Atxn2l PE=1 SV=1	B3DMA1_RAT	113 kDa	0	1	2	0
Guanine nucleotide exchange factor for Rab-3A OS=Rattus norvegicus GN=Rab3il1 PE=1 SV=1	F1LPG6_RAT	42 kDa	0	1	2	0
Ceruloplasmin OS=Rattus norvegicus GN=Cp PE=1 SV=1	A0A0G2K9I6_RAT (+1)	124 kDa	0	1	1	1
Uncharacterized protein OS=Toxoplasma gondii GAB2-2007-GAL-DOM2 GN=TGDOM2_215160 PE=4 SV=1	A0A086JV80_TOXGO (+10)	31 kDa	0	1	0	0
40S ribosomal protein S24 OS=Rattus norvegicus GN=Rps24 PE=3 SV=1	A0A0H2UHH9_RAT (+1)	15 kDa	0	1	1	0
Cluster of Uncharacterized protein OS=Toxoplasma gondii (strain ATCC 50853 / GT1) GN=TGGT1_248540 PE=4 SV=1 (REVERSE_S7V112_TOXGG-DECOY)	REVERSE_S7V112_TOXGG-DECOY [3]	401 kDa	0	1	0	0
Uncharacterized protein OS=Toxoplasma gondii (strain ATCC 50853 / GT1) GN=TGGT1_248540 PE=4 SV=1	REVERSE_S7V112_TOXGG-DECOY	401 kDa	0	1	0	0
Phosphatidylinositol 3-and 4-kinase domain-containing protein OS=Toxoplasma gondii (strain ATCC 50861 / VEG) GN=BN1205_003260 PE=3 SV=1	REVERSE_A0A0F7VB56_TOXGV-DECOY	841 kDa	0	1	0	0
Uncharacterized protein OS=Toxoplasma gondii MAS GN=TGMAS_248540 PE=4 SV=1	REVERSE_A0A086QTQ7_TOXGO-DECOY	419 kDa	0	1	0	0
Cluster of RAB11 family-interacting protein 5 OS=Rattus norvegicus GN=Rab11fip5 PE=1 SV=1 (A0A0G2K1W1_RAT)	A0A0G2K1W1_RAT	124 kDa	0	1	0	0
RAB11 family-interacting protein 5 OS=Rattus norvegicus GN=Rab11fip5 PE=1 SV=1	A0A0G2K1W1_RAT	124 kDa	0	1	0	0
Utrophin OS=Rattus norvegicus GN=Utrn PE=1 SV=1	A0A0G2JW60_RAT (+1)	392 kDa	0	1	0	0
ADP-ribosylation factor-like GTPase 8A OS=Rattus norvegicus GN=Arl8a PE=1 SV=1	D3ZPP2_RAT	21 kDa	0	1	2	0
Ribosomal protein RPL13A OS=Toxoplasma gondii p89 GN=TGP89_292130 PE=3 SV=1	A0A086JF93_TOXGO (+10)	33 kDa	0	1	1	0
Suppressor of glucose, autophagy-associated 1 OS=Rattus norvegicus GN=Soga1 PE=4 SV=1	A0A0G2KA88_RAT	163 kDa	0	1	0	0
Eukaryotic translation initiation factor 3 subunit E OS=Rattus norvegicus GN=LOC100909481 PE=3 SV=1	A0A0G2K273_RAT	52 kDa	0	1	0	0
RUN and FYVE domain-containing 1 OS=Rattus norvegicus GN=Rufy1 PE=1 SV=1	F1LR42_RAT	80 kDa	0	1	0	0
Supervillin OS=Rattus norvegicus GN=Svil PE=1 SV=3	D3ZEZ9_RAT (+1)	215 kDa	0	1	0	0
60S ribosomal protein L6 OS=Neospora caninum (strain Liverpool) GN=BN1204_056680 PE=3 SV=1	F0VNE8_NEOCL	21 kDa	0	1	0	0
Peptidyl-prolyl cis-trans isomerase OS=Rattus norvegicus GN=Ppia PE=1 SV=1	A0A0G2K1P0_RAT (+1)	18 kDa	0	1	1	0
Calumenin OS=Rattus norvegicus GN=Calu PE=1 SV=1	G3V6S3_RAT (+1)	37 kDa	0	1	0	1
Microtubule-associated protein 1S OS=Rattus norvegicus GN=Map1s PE=1 SV=1	A0A0H2UHQ3_RAT (+1)	102 kDa	0	1	1	0
Major vault protein OS=Rattus norvegicus GN=Mvp PE=1 SV=1	A0A140TAE0_RAT	97 kDa	0	1	0	1
Ribosomal protein RPL3 OS=Toxoplasma gondii p89 GN=TGP89_227360 PE=3 SV=1	A0A086KDA6_TOXGO (+11)	44 kDa	0	1	0	0
RAB5C, member RAS oncogene family OS=Rattus norvegicus GN=Rab5c PE=1 SV=1	B0BNK1_RAT	23 kDa	0	1	1	1
Coronin OS=Rattus norvegicus GN=Coro7 PE=1 SV=1	A0A0G2K9F9_RAT	101 kDa	0	1	1	0
Cluster of Uncharacterized protein OS=Toxoplasma gondii MAS GN=TGMAS_225130 PE=4 SV=1 (REVERSE_A0A086QMS7_TOXGO-DECOY)	REVERSE_A0A086QMS7_TOXGO-DECOY [3]	147 kDa	0	1	0	0
Uncharacterized protein OS=Toxoplasma gondii MAS GN=TGMAS_225130 PE=4 SV=1	REVERSE_A0A086QMS7_TOXGO-DECOY	147 kDa	0	1	0	0
Uncharacterized protein OS=Toxoplasma gondii FOU GN=TGFOU_225130 PE=4 SV=1	REVERSE_A0A086LEL0_TOXGO-DECOY (+1)	148 kDa	0	1	0	0
Eosinophil peroxidase OS=Rattus norvegicus GN=Epx PE=1 SV=1	D3ZSY4_RAT	81 kDa	0	1	0	0
Family with sequence similarity 120A OS=Rattus norvegicus GN=Fam120a PE=1 SV=2	D4AB03_RAT	122 kDa	0	1	0	0
Transketolase OS=Rattus norvegicus GN=Tkt PE=1 SV=1	G3V826_RAT	71 kDa	0	1	0	0
Brain acid soluble protein 1 OS=Rattus norvegicus GN=Basp1 PE=1 SV=1	A0A0G2K1L8_RAT	22 kDa	0	1	0	0
Ribosomal protein RPS25 OS=Toxoplasma gondii GAB2-2007-GAL-DOM2 GN=TGDOM2_231140 PE=4 SV=1	A0A086KVP3_TOXGO (+11)	19 kDa	0	1	1	0
Neural precursor cell-expressed, developmentally down-regulated 9 OS=Rattus norvegicus GN=Nedd9 PE=4 SV=1	A0A0G2JZL7_RAT	100 kDa	0	1	0	0
Putative transmembrane protein OS=Toxoplasma gondii p89 GN=TGP89_247520 PE=4 SV=1	A0A086KUW0_TOXGO (+6)	26 kDa	0	1	0	0
Protein transport protein Sec31A OS=Rattus norvegicus GN=Sec31a PE=1 SV=1	A0A0G2K0X9_RAT (+1)	132 kDa	0	1	1	0
Sorbin and SH3 domain containing 3 OS=Rattus norvegicus GN=Sorbs3 PE=1 SV=1	Q5XIL4_RAT	82 kDa	0	1	0	0
Receptor of-activated protein C kinase 1 OS=Rattus norvegicus GN=Rack1 PE=1 SV=1	A0A0G2JZE6_RAT	33 kDa	0	1	1	0
Uncharacterized protein OS=Rattus norvegicus PE=3 SV=1	A0A0G2K5S4_RAT (+1)	41 kDa	0	1	0	0
Casein kinase 1, alpha 1, isoform CRA_d OS=Rattus norvegicus GN=Csnk1a1 PE=1 SV=1	A0JPL2_RAT (+1)	39 kDa	0	1	1	0
ABC transporter, putative OS=Neospora caninum (strain Liverpool) GN=BN1204_034280 PE=4 SV=1	F0VIT0_NEOCL	131 kDa	0	1	1	1
La ribonucleoprotein domain family, member 1 OS=Rattus norvegicus GN=Larp1 PE=1 SV=3	F1M062_RAT	107 kDa	0	1	1	0
Dense granule protein OS=Toxoplasma gondii GN=GRA-6 PE=2 SV=1	G8HWZ7_TOXGO (+5)	24 kDa	0	1	0	0
Lmna protein OS=Rattus norvegicus GN=Lmna PE=1 SV=1	Q6P6U3_RAT	51 kDa	0	1	0	0
Hematopoietic cell specific Lyn substrate 1 OS=Rattus norvegicus GN=Hcls1 PE=1 SV=1	Q68FX4_RAT	53 kDa	0	1	0	0
Voltage-dependent anion-selective channel protein 3 OS=Rattus norvegicus GN=Vdac3 PE=1 SV=1	A0A0G2JSR0_RAT	31 kDa	0	1	0	0
DNA ligase OS=Rattus norvegicus GN=Lig3 PE=1 SV=1	A0A096MKE9_RAT (+1)	112 kDa	0	1	0	0
Myosin G (Fragment) OS=Toxoplasma gondii GAB2-2007-GAL-DOM2 GN=TGDOM2_314780A PE=4 SV=1	A0A086JXY7_TOXGO (+9)	224 kDa	0	1	0	0
Sad1 and UNC84 domain-containing 2 OS=Rattus norvegicus GN=Sun2 PE=1 SV=1	D3ZTT7_RAT	82 kDa	0	1	0	0
Ubiquitin-specific peptidase 9, X-linked OS=Rattus norvegicus GN=Usp9x PE=1 SV=1	A0A0G2K2C7_RAT (+1)	290 kDa	0	1	0	0
Phosphatidate cytidylyltransferase OS=Neospora caninum (strain Liverpool) GN=BN1204_024160 PE=4 SV=1	A0A0F7UE47_NEOCL	106 kDa	0	1	0	0
RNA recognition motif-containing protein OS=Toxoplasma gondii p89 GN=TGP89_262620 PE=4 SV=1	A0A086JSJ2_TOXGO (+10)	32 kDa	0	1	0	0
ATP synthase subunit gamma OS=Rattus norvegicus GN=Atp5c1 PE=1 SV=1	Q6PCU0_RAT (+1)	33 kDa	0	1	0	0
PHD finger protein 6 OS=Rattus norvegicus GN=Phf6 PE=1 SV=1	D3ZQV8_RAT (+1)	41 kDa	0	1	0	1
Dishevelled segment polarity protein 2 OS=Rattus norvegicus GN=Dvl2 PE=1 SV=2	D3ZB71_RAT	79 kDa	0	1	0	0
DC-STAMP domain-containing 2 OS=Rattus norvegicus GN=Dcst2 PE=4 SV=1	A0A0G2K3F3_RAT	79 kDa	0	1	0	0
Cluster of Uncharacterized protein OS=Rattus norvegicus PE=4 SV=2 (D4ACJ7_RAT)	D4ACJ7_RAT [3]	27 kDa	0	1	0	0
Uncharacterized protein OS=Rattus norvegicus PE=4 SV=2	D4ACJ7_RAT	27 kDa	0	1	0	0
Heterogeneous nuclear ribonucleoprotein A1 OS=Rattus norvegicus GN=Hnrnpa1 PE=1 SV=1	Q5I0M7_RAT (+1)	34 kDa	0	1	0	0
Adaptor complexes medium subunit family protein OS=Toxoplasma gondii p89 GN=TGP89_221522 PE=3 SV=1	A0A086JW95_TOXGO (+11)	61 kDa	0	1	0	0
Uncharacterized protein OS=Toxoplasma gondii p89 GN=TGP89_240060 PE=4 SV=1	A0A086K3L5_TOXGO (+6)	89 kDa	0	1	0	0
Rhoptry kinase family protein ROP11 (Incomplete catalytic triad) OS=Toxoplasma gondii p89 GN=TGP89_227810 PE=4 SV=1	A0A086KC76_TOXGO (+12)	58 kDa	0	1	0	0
Ubiquitin-conjugating enzyme E2 D3 OS=Rattus norvegicus GN=Ube2d3 PE=3 SV=1	A0A0G2JV72_RAT (+2)	16 kDa	0	1	0	0
Spire-type actin nucleation factor 1 OS=Rattus norvegicus GN=Spire1 PE=1 SV=1	A0A0G2JZR0_RAT (+1)	73 kDa	0	1	0	0
Phosphoinositide-3-kinase adaptor protein 1 OS=Rattus norvegicus GN=Pik3ap1 PE=1 SV=1	A0A0G2K0I8_RAT (+2)	90 kDa	0	1	0	0
Two pore calcium channel protein 1 OS=Rattus norvegicus GN=Tpcn1 PE=1 SV=1	A0A0G2K2X9_RAT (+1)	72 kDa	0	1	0	0
Arf-GAP with coiled-coil, ANK repeat and PH domain-containing protein 2 OS=Rattus norvegicus GN=Acap2 PE=1 SV=1	A0A0G2K4T3_RAT	92 kDa	0	1	0	0
Dolichyl-diphosphooligosaccharide--protein glycosyltransferase subunit 2 OS=Rattus norvegicus GN=Rpn2 PE=1 SV=1	A0A0G2K757_RAT	69 kDa	0	1	0	0
Vinculin OS=Rattus norvegicus GN=Vcl PE=1 SV=1	A0A0G2K8V2_RAT (+1)	124 kDa	0	1	0	0
KN motif and ankyrin repeat domains 2 OS=Rattus norvegicus GN=Kank2 PE=1 SV=2	D3ZD05_RAT (+1)	91 kDa	0	1	0	0
Phosphatidylinositol-4,5-bisphosphate 3-kinase, catalytic subunit gamma OS=Rattus norvegicus GN=Pik3cg PE=1 SV=1	D3ZFJ0_RAT	127 kDa	0	1	0	0
Extended synaptotagmin 2 OS=Rattus norvegicus GN=Esyt2 PE=1 SV=3	D3ZJ32_RAT	94 kDa	0	1	0	0
Engulfment and cell motility 1 OS=Rattus norvegicus GN=Elmo1 PE=1 SV=1	D3ZY46_RAT (+1)	84 kDa	0	1	0	0
Lysophosphatidylglycerol acyltransferase 1 OS=Rattus norvegicus GN=Lpgat1 PE=1 SV=2	F1LTX8_RAT (+1)	43 kDa	0	1	0	0
Histone H1.5 OS=Rattus norvegicus GN=Hist1h1b PE=1 SV=1	H15_RAT	23 kDa	0	1	0	0
HCLS1-associated protein X-1 OS=Rattus norvegicus GN=Hax1 PE=1 SV=1	HAX1_RAT	31 kDa	0	1	0	0
Myb-binding protein 1A OS=Rattus norvegicus GN=Mybbp1a PE=1 SV=2	MBB1A_RAT	152 kDa	0	1	0	0
Chaperonin containing Tcp1, subunit 6A (Zeta 1) OS=Rattus norvegicus GN=Cct6a PE=1 SV=1	Q3MHS9_RAT	58 kDa	0	1	0	0
B-cell receptor-associated protein 31 OS=Rattus norvegicus GN=Bcap31 PE=1 SV=1	Q6AY58_RAT	28 kDa	0	1	0	0
LRRGT00069 OS=Rattus norvegicus GN=Tram1 PE=1 SV=1	Q6TUH5_RAT	58 kDa	0	1	0	0
Dishevelled segment polarity protein 3 OS=Rattus norvegicus GN=Dvl3 PE=1 SV=2	D4ADV8_RAT	78 kDa	0	1	0	0
Similar to CG4768-PA OS=Rattus norvegicus GN=RGD1309748 PE=4 SV=1	D3ZK25_RAT	31 kDa	0	1	0	0
40S ribosomal protein S8 OS=Rattus norvegicus GN=RGD1566369 PE=3 SV=1	D3ZIE1_RAT	24 kDa	1	1	2	2
ATP synthase subunit beta OS=Rattus norvegicus GN=Atp5b PE=1 SV=1	G3V6D3_RAT	56 kDa	1	0	0	0
Putative elongation factor 1-alpha (EF-1-ALPHA) (Fragment) OS=Toxoplasma gondii ARI GN=TGARI_286420B PE=4 SV=1	A0A139XY93_TOXGO	22 kDa	1	0	1	0
DEAD (Asp-Glu-Ala-Asp) box polypeptide 17 OS=Toxoplasma gondii GAB2-2007-GAL-DOM2 GN=TGDOM2_236650 PE=3 SV=1	A0A086JHT5_TOXGO (+10)	60 kDa	1	0	0	0
Tubulin alpha chain OS=Neospora caninum (strain Liverpool) GN=BN1204_031800 PE=3 SV=1	A0A0F7UFH8_NEOCL (+1)	51 kDa	1	0	0	0
Myosin-7 OS=Rattus norvegicus GN=Myh7 PE=1 SV=1	G3V8B0_RAT	223 kDa	1	0	1	0
Cluster of Mitogen-activated protein kinase 8-interacting protein 3 OS=Rattus norvegicus GN=Mapk8ip3 PE=1 SV=2 (REVERSE_E9PSK7_RAT-DECOY)	REVERSE_E9PSK7_RAT-DECOY [3]	146 kDa	1	0	1	2
Mitogen-activated protein kinase 8-interacting protein 3 OS=Rattus norvegicus GN=Mapk8ip3 PE=1 SV=2	REVERSE_E9PSK7_RAT-DECOY	146 kDa	1	0	1	2
Sperm-associated antigen 9 OS=Rattus norvegicus GN=Spag9 PE=1 SV=1	REVERSE_A0A0G2K6E8_RAT-DECOY (+1)	150 kDa	1	0	1	2
40S ribosomal protein S24 OS=Neospora caninum (strain Liverpool) GN=BN1204_052380 PE=3 SV=1	F0VL60_NEOCL	15 kDa	1	0	1	0
Cluster of HSP90-like protein, related OS=Neospora caninum (strain Liverpool) GN=BN1204_019110 PE=3 SV=1 (F0VEH8_NEOCL)	F0VEH8_NEOCL [13]	97 kDa	1	0	0	0
HSP90-like protein, related OS=Neospora caninum (strain Liverpool) GN=BN1204_019110 PE=3 SV=1	F0VEH8_NEOCL	97 kDa	1	0	0	0
Putative heat shock protein 90 OS=Toxoplasma gondii p89 GN=TGP89_244560 PE=3 SV=1	A0A086JQP8_TOXGO (+11)	97 kDa	1	0	0	0
Microtubule-associated protein OS=Rattus norvegicus GN=Map4 PE=1 SV=1	A0A0G2JW88_RAT	233 kDa	1	0	1	1
Ubiquitin family protein (Fragment) OS=Toxoplasma gondii p89 GN=TGP89_278780 PE=4 SV=1	A0A086JII8_TOXGO (+10)	32 kDa	1	0	1	1
Importin 5 OS=Rattus norvegicus GN=Ipo5 PE=1 SV=1	D4A781_RAT	124 kDa	1	0	0	1
Cluster of Coatomer subunit beta OS=Toxoplasma gondii PE=2 SV=2 (COPB_TOXGO)	COPB_TOXGO	122 kDa	1	0	0	0
Coatomer subunit beta OS=Toxoplasma gondii PE=2 SV=2	COPB_TOXGO	122 kDa	1	0	0	0
Putative eukaryotic initiation factor-3 subunit 10 OS=Toxoplasma gondii p89 GN=TGP89_201680 PE=4 SV=1	A0A086KLS0_TOXGO (+6)	119 kDa	1	0	0	0
Uncharacterized protein OS=Toxoplasma gondii GAB2-2007-GAL-DOM2 GN=TGDOM2_320540 PE=4 SV=1	REVERSE_A0A086JKI6_TOXGO-DECOY (+10)	46 kDa	1	0	0	1
Cluster of Cytoplasmic FMR1-interacting protein 1 OS=Rattus norvegicus GN=Cyfip1 PE=1 SV=1 (A0A0G2K472_RAT)	A0A0G2K472_RAT [2]	145 kDa	1	0	1	0
Cytoplasmic FMR1-interacting protein 1 OS=Rattus norvegicus GN=Cyfip1 PE=1 SV=1	A0A0G2K472_RAT (+1)	145 kDa	1	0	1	0
Zinc finger protein ZFP1 OS=Neospora caninum (strain Liverpool) GN=BN1204_061890 PE=4 SV=1	F0VPW7_NEOCL	117 kDa	1	0	0	0
Sec23 homolog B, coat complex II component OS=Rattus norvegicus GN=Sec23b PE=1 SV=2	D3ZCT7_RAT	86 kDa	1	0	0	0
IQ motif and Sec7 domain 1 OS=Rattus norvegicus GN=Iqsec1 PE=1 SV=1	A0A0G2JUG7_RAT	108 kDa	1	0	1	0
Tripartite motif-containing 25 OS=Rattus norvegicus GN=Trim25 PE=1 SV=3	D4A9N5_RAT	72 kDa	1	0	1	1
Glutamate 5-kinase, related OS=Neospora caninum (strain Liverpool) GN=NCLIV_040220 PE=3 SV=1	REVERSE_F0VBG3_NEOCL-DECOY	87 kDa	1	0	0	0
Cluster of Putative COPI protein OS=Toxoplasma gondii (strain ATCC 50853 / GT1) GN=TGGT1_235020 PE=4 SV=1 (S7UVW7_TOXGG)	S7UVW7_TOXGG [2]	137 kDa	1	0	0	0
Putative COPI protein OS=Toxoplasma gondii (strain ATCC 50853 / GT1) GN=TGGT1_235020 PE=4 SV=1	S7UVW7_TOXGG	137 kDa	1	0	0	0
Putative COPI protein OS=Toxoplasma gondii RUB GN=TGRUB_235020B PE=4 SV=1	A0A086LN16_TOXGO	72 kDa	1	0	0	0
Rhoptry protein ROP7 (Fragment) OS=Toxoplasma gondii ARI GN=TGARI_295110 PE=4 SV=1	A0A139XI95_TOXGO	49 kDa	1	0	0	0
Annexin OS=Rattus norvegicus GN=Anxa7 PE=1 SV=1	Q6IRJ7_RAT	50 kDa	1	0	0	1
IQ motif-containing GTPase-activating protein 2 OS=Rattus norvegicus GN=Iqgap2 PE=1 SV=3	F1LW74_RAT	163 kDa	1	0	0	0
Uncharacterized protein OS=Toxoplasma gondii p89 GN=TGP89_200360 PE=4 SV=1	A0A086J719_TOXGO (+8)	20 kDa	1	0	1	1
Inner membrane complex protein IMC2A OS=Toxoplasma gondii p89 GN=TGP89_228170 PE=4 SV=1	A0A086KCK2_TOXGO (+10)	182 kDa	1	0	0	0
40S ribosomal protein S26 OS=Toxoplasma gondii GAB2-2007-GAL-DOM2 GN=TGDOM2_243570 PE=3 SV=1	A0A086JLT7_TOXGO (+11)	13 kDa	1	0	0	1
Inosine-5'-monophosphate dehydrogenase 2 OS=Rattus norvegicus GN=Impdh2 PE=1 SV=1	IMDH2_RAT	56 kDa	1	0	1	1
Sorting nexin 2 OS=Rattus norvegicus GN=Snx2 PE=1 SV=1	B2RYP4_RAT	59 kDa	1	0	0	0
D-3-phosphoglycerate dehydrogenase OS=Toxoplasma gondii p89 GN=TGP89_239820 PE=3 SV=1	A0A086K3Q6_TOXGO (+10)	65 kDa	1	0	0	0
Catenin (Cadherin associated protein), delta 1 (Predicted), isoform CRA_a OS=Rattus norvegicus GN=Ctnnd1 PE=1 SV=1	D3ZZZ9_RAT	104 kDa	1	0	0	2
Novel protein (Zgc:77804), related OS=Neospora caninum (strain Liverpool) GN=BN1204_010390 PE=4 SV=1	F0VA81_NEOCL	49 kDa	1	0	0	0
Leucyl-tRNA synthetase (Fragment) OS=Toxoplasma gondii p89 GN=TGP89_292080B PE=4 SV=1	A0A086JF89_TOXGO (+10)	107 kDa	1	0	0	0
[3-methyl-2-oxobutanoate dehydrogenase [lipoamide]] kinase, mitochondrial OS=Rattus norvegicus GN=Bckdk PE=1 SV=1	A0A0H2UHR5_RAT	46 kDa	1	0	0	0
Signal transducer and activator of transcription OS=Rattus norvegicus GN=Stat2 PE=1 SV=1	Q5XI26_RAT	97 kDa	1	0	1	0
Importin subunit beta-1 OS=Rattus norvegicus GN=Kpnb1 PE=1 SV=1	F2Z3Q8_RAT	97 kDa	1	0	1	0
Rhoptry kinase family protein ROP39 OS=Toxoplasma gondii TgCatPRC2 GN=TGPRC2_262050 PE=4 SV=1	A0A151HMT5_TOXGO	65 kDa	1	0	0	0
Uncharacterized protein OS=Toxoplasma gondii GAB2-2007-GAL-DOM2 GN=TGDOM2_260380 PE=4 SV=1	A0A086J9D4_TOXGO (+10)	119 kDa	1	0	1	0
Uncharacterized protein OS=Rattus norvegicus GN=Rpl5l1 PE=1 SV=1	D3ZHP8_RAT	34 kDa	1	0	0	0
Unc-93 homolog B1 (C. elegans) OS=Rattus norvegicus GN=Unc93b1 PE=4 SV=1	A0A0G2JW71_RAT (+1)	68 kDa	1	0	0	0
Cluster of AP-2 complex subunit alpha-2 OS=Rattus norvegicus GN=Ap2a2 PE=1 SV=1 (A0A0G2K943_RAT)	A0A0G2K943_RAT [2]	102 kDa	1	0	0	1
AP-2 complex subunit alpha-2 OS=Rattus norvegicus GN=Ap2a2 PE=1 SV=1	A0A0G2K943_RAT (+1)	102 kDa	1	0	0	1
VPS16 CORVET/HOPS core subunit OS=Rattus norvegicus GN=Vps16 PE=1 SV=1	Q642A9_RAT	95 kDa	1	0	0	0
Asparaginyl-tRNA synthetase (NOB+tRNA synthase) OS=Toxoplasma gondii RUB GN=TGRUB_270510 PE=3 SV=1	A0A086LY95_TOXGO	75 kDa	1	0	1	0
Coatomer subunit gamma OS=Rattus norvegicus GN=Copg1 PE=1 SV=1	A0A0G2K1F3_RAT	101 kDa	1	0	0	0
Ribosomal protein RPL23A OS=Toxoplasma gondii GAB2-2007-GAL-DOM2 GN=TGDOM2_238010 PE=3 SV=1	A0A086JCE6_TOXGO (+10)	19 kDa	1	0	0	0
60S acidic ribosomal protein P0 OS=Toxoplasma gondii p89 GN=TGP89_218410 PE=3 SV=1	A0A086K0P8_TOXGO (+11)	34 kDa	1	0	0	0
Eukaryotic translation initiation factor 3 subunit M OS=Rattus norvegicus GN=Eif3m PE=1 SV=1	D3ZAZ0_RAT	43 kDa	1	0	0	0
ATP synthase subunit alpha OS=Rattus norvegicus GN=Atp5a1 PE=1 SV=1	F1LP05_RAT	60 kDa	1	0	0	0
Vacuolar protein sorting-associated protein 35 OS=Rattus norvegicus GN=Vps35 PE=1 SV=1	G3V8A5_RAT	92 kDa	1	0	0	0
Chromosome segregation 1-like OS=Rattus norvegicus GN=Cse1l PE=1 SV=1	D3ZPR0_RAT	110 kDa	1	0	0	0
Dual-specificity mitogen-activated protein kinase kinase 3-like OS=Rattus norvegicus GN=Map2k3 PE=1 SV=1	B1H230_RAT	39 kDa	1	0	1	0
Ribosomal protein RPS20 OS=Toxoplasma gondii p89 GN=TGP89_223050 PE=3 SV=1	A0A086JUT8_TOXGO (+12)	26 kDa	1	0	1	0
Sorting nexin OS=Rattus norvegicus GN=Snx6 PE=1 SV=1	B5DEY8_RAT	47 kDa	1	0	1	0
Methionine--tRNA ligase, related OS=Neospora caninum (strain Liverpool) GN=BN1204_041650 PE=3 SV=1	F0VBV6_NEOCL	107 kDa	1	0	0	1
ATPase H+-transporting V1 subunit B1 OS=Rattus norvegicus GN=Atp6v1b1 PE=3 SV=2	D3ZZS8_RAT	67 kDa	1	0	1	0
DEAD (Asp-Glu-Ala-Asp) box polypeptide DDX3X OS=Toxoplasma gondii p89 GN=TGP89_226250 PE=3 SV=1	A0A086KE69_TOXGO (+10)	79 kDa	1	0	0	0
40S ribosomal protein S5 OS=Rattus norvegicus GN=Rps5 PE=1 SV=1	B0BN81_RAT	23 kDa	1	0	0	0
Eukaryotic translation initiation factor 2 subunit beta OS=Rattus norvegicus GN=Eif2s2 PE=1 SV=1	Q6P685_RAT	38 kDa	1	0	1	0
Ceramide kinase OS=Rattus norvegicus GN=Cerk PE=4 SV=1	D3Z9Y3_RAT	60 kDa	1	0	1	0
Cluster of Nuclear transport factor 2 (Ntf2) domain-containing protein OS=Toxoplasma gondii GAB2-2007-GAL-DOM2 GN=TGDOM2_243960 PE=4 SV=1 (A0A086JLY6_TOXGO)	A0A086JLY6_TOXGO [11]	84 kDa	1	0	0	0
Nuclear transport factor 2 (Ntf2) domain-containing protein OS=Toxoplasma gondii GAB2-2007-GAL-DOM2 GN=TGDOM2_243960 PE=4 SV=1	A0A086JLY6_TOXGO (+10)	84 kDa	1	0	0	0
ATPase H+-transporting V1 subunit H OS=Rattus norvegicus GN=Atp6v1h PE=1 SV=1	A0A0G2K9J2_RAT (+1)	56 kDa	1	0	0	0
Putative transmembrane protein OS=Toxoplasma gondii GAB2-2007-GAL-DOM2 GN=TGDOM2_254470 PE=4 SV=1	A0A086JTH1_TOXGO (+11)	80 kDa	1	0	0	0
Coatomer subunit beta' OS=Rattus norvegicus GN=Copb2 PE=1 SV=1	A0A0G2K0P9_RAT	83 kDa	1	0	0	0
Dedicator of cyto-kinesis 1 OS=Rattus norvegicus GN=Dock1 PE=1 SV=1	D3ZZW1_RAT	215 kDa	1	0	0	0
Protein kinase C delta type OS=Rattus norvegicus GN=Prkcd PE=1 SV=1	A0A140UHX0_RAT (+1)	78 kDa	1	0	0	0
60S ribosomal protein L36 OS=Toxoplasma gondii GAB2-2007-GAL-DOM2 GN=TGDOM2_238250 PE=3 SV=1	A0A086JCA8_TOXGO (+10)	11 kDa	1	0	0	0
Transcription intermediary factor 1-beta OS=Rattus norvegicus GN=Trim28 PE=1 SV=2	TIF1B_RAT	89 kDa	1	0	0	0
Probable polyprenol reductase OS=Toxoplasma gondii (strain ATCC 50861 / VEG) GN=BN1205_019660 PE=4 SV=1	A0A0F7UY98_TOXGV	63 kDa	1	0	0	0
Hexokinase 3, isoform CRA_a OS=Rattus norvegicus GN=Hk3 PE=1 SV=1	A0A0G2JST6_RAT (+1)	100 kDa	1	0	0	0
LOC683667 protein OS=Rattus norvegicus GN=Sri PE=1 SV=1	B0BNJ1_RAT	22 kDa	1	0	1	0
F-box/LRR-repeat protein 20 OS=Rattus norvegicus GN=Fbxl20 PE=1 SV=1	REVERSE_A0A0H2UI14_RAT-DECOY	48 kDa	1	0	0	0
Putative fatty acyl-CoA desaturase (Fragment) OS=Toxoplasma gondii p89 GN=TGP89_238950A PE=3 SV=1	A0A086K4E8_TOXGO (+10)	56 kDa	1	0	0	0
Putative digestive organ expansion factor-like protein OS=Toxoplasma gondii VAND GN=TGVAND_270960B PE=4 SV=1	A0A086PZR2_TOXGO (+1)	56 kDa	1	0	0	0
Eukaryotic translation initiation factor 3 subunit G OS=Neospora caninum (strain Liverpool) GN=BN1204_001570 PE=3 SV=1	A0A0F7U769_NEOCL (+1)	32 kDa	1	0	0	0
Syntaxin-12 OS=Rattus norvegicus GN=Stx12 PE=1 SV=1	A0A0G2JVB6_RAT (+1)	32 kDa	1	0	0	0
DnaJ (Hsp40) homolog, subfamily B, member 1 (Predicted), isoform CRA_b OS=Rattus norvegicus GN=Dnajb1 PE=1 SV=1	B0K030_RAT (+1)	38 kDa	1	0	0	0
Cleft lip and palate associated transmembrane protein 1 OS=Rattus norvegicus GN=Clptm1 PE=1 SV=1	B2RYF6_RAT	75 kDa	1	0	0	0
Eukaryotic translation initiation factor 3 subunit F OS=Rattus norvegicus GN=Eif3f PE=1 SV=3	D4AC36_RAT	38 kDa	1	0	0	0
Uncharacterized protein OS=Rattus norvegicus GN=LOC100361143 PE=4 SV=1	M0R764_RAT (+1)	13 kDa	1	0	0	0
V-type proton ATPase subunit a OS=Rattus norvegicus GN=Atp6v0a1 PE=1 SV=1	Q2I6B2_RAT (+1)	96 kDa	1	0	0	0
Coiled-coil domain-containing 173 OS=Rattus norvegicus GN=Ccdc173 PE=4 SV=1	REVERSE_F1MAP6_RAT-DECOY	65 kDa	1	0	0	0
Prohibitin-2 OS=Rattus norvegicus GN=Phb2 PE=1 SV=1	A0A0G2KB63_RAT	33 kDa	1	0	0	0
Ribosomal protein RPS10 OS=Toxoplasma gondii GAB2-2007-GAL-DOM2 GN=TGDOM2_275810 PE=4 SV=1	A0A086JCR0_TOXGO (+11)	17 kDa	1	0	0	0
Putative small GTP binding protein rab1a (Fragment) OS=Toxoplasma gondii p89 GN=TGP89_214770 PE=4 SV=1	A0A086KB30_TOXGO (+2)	16 kDa	1	0	0	0
RP2, ARL3 GTPase-activating protein OS=Rattus norvegicus GN=Rp2 PE=1 SV=1	A0A0G2JUM3_RAT (+1)	45 kDa	1	0	0	0
Early endosome antigen 1 OS=Rattus norvegicus GN=Eea1 PE=1 SV=1	A0A0G2K051_RAT	165 kDa	2	1	3	3
Spectrin alpha chain, non-erythrocytic 1 OS=Rattus norvegicus GN=Sptan1 PE=1 SV=1	A0A0G2JZ69_RAT (+1)	287 kDa	10	25	23	50
Cluster of Spectrin alpha chain, non-erythrocytic 1 OS=Rattus norvegicus GN=Sptan1 PE=1 SV=1 (A0A0G2K1E7_RAT)	A0A0G2K1E7_RAT [3]	285 kDa	10	25	23	51
Spectrin alpha chain, non-erythrocytic 1 OS=Rattus norvegicus GN=Sptan1 PE=1 SV=1	A0A0G2K1E7_RAT	285 kDa	10	25	23	51
Uncharacterized protein OS=Rattus norvegicus GN=Ubbp4 PE=4 SV=3	F1LU69_RAT	17 kDa	2	1	3	4
Cluster of 40S ribosomal protein S8 OS=Rattus norvegicus GN=RGD1566369 PE=3 SV=1 (D3ZIE1_RAT)	D3ZIE1_RAT [2]	24 kDa	1	1	3	2
Keratin, type II cytoskeletal 1 OS=Rattus norvegicus GN=Krt1 PE=1 SV=1	A0A0G2JST3_RAT (+1)	65 kDa	0	2	5	3
Pleckstrin and Sec7 domain-containing 4 OS=Rattus norvegicus GN=Psd4 PE=1 SV=1	D3ZPP3_RAT	113 kDa	0	1	0	2
DNA topoisomerase 1 OS=Rattus norvegicus GN=Top1 PE=1 SV=1	A0A0G2K3V7_RAT	89 kDa	0	1	0	2
Membrane-spanning 4-domains, subfamily A, member 6B OS=Rattus norvegicus GN=Ms4a6b PE=4 SV=3	D3ZZ58_RAT (+1)	27 kDa	2	0	4	0
V-type proton ATPase subunit G OS=Rattus norvegicus GN=Atp6v1g1 PE=1 SV=1	B2GUV5_RAT	14 kDa	1	0	2	0
Myosin heavy chain 7B OS=Rattus norvegicus GN=Myh7b PE=2 SV=1	B6RK61_RAT	222 kDa	0	0	1	1
Keratin, type II cytoskeletal 73 OS=Rattus norvegicus GN=Krt73 PE=1 SV=1	A0A0G2JXH6_RAT (+1)	59 kDa	0	0	4	4
Keratin, type II cuticular Hb3 OS=Homo sapiens GN=KRT83 PE=1 SV=2	KRT83_HUMAN	54 kDa	0	0	1	0
Cluster of Dense granule protein GRA15 OS=Toxoplasma gondii GAB2-2007-GAL-DOM2 GN=TGDOM2_275470 PE=4 SV=1 (A0A086JVV6_TOXGO)	A0A086JVV6_TOXGO [5]	58 kDa	0	0	35	19
Dense granule protein GRA15 OS=Toxoplasma gondii GAB2-2007-GAL-DOM2 GN=TGDOM2_275470 PE=4 SV=1	A0A086JVV6_TOXGO (+3)	58 kDa	0	0	33	19
Dense granule protein GRA15 OS=Toxoplasma gondii ARI GN=TGARI_275470 PE=4 SV=1	A0A139XVF6_TOXGO	67 kDa	0	0	23	11
Spectrin beta chain OS=Rattus norvegicus GN=Sptbn2 PE=1 SV=2	F1MA36_RAT	271 kDa	0	0	1	0
Myosin-6 OS=Rattus norvegicus GN=Myh6 PE=1 SV=2	G3V885_RAT	223 kDa	0	0	1	0
Rhoptry protein 8 OS=Toxoplasma gondii GN=ROP8 PE=4 SV=1	A0A0B5L9K1_TOXGO	66 kDa	0	0	2	0
Uncharacterized protein OS=Rattus norvegicus GN=Gm8225 PE=3 SV=2	D3ZT78_RAT	29 kDa	0	0	1	0
TNF alpha-induced protein 3 OS=Rattus norvegicus GN=Tnfaip3 PE=1 SV=1	M0R7V5_RAT	92 kDa	0	0	6	4
Ras-related protein Rab-7a OS=Rattus norvegicus GN=Rab7a PE=1 SV=1	A0A0G2K930_RAT	21 kDa	0	0	4	0
RAB10, member RAS oncogene family OS=Rattus norvegicus GN=Rab10 PE=1 SV=1	Q5RKJ9_RAT	23 kDa	0	0	2	0
RAB1B, member RAS oncogene family-like OS=Rattus norvegicus GN=LOC100363782 PE=4 SV=1	G3V6H0_RAT	22 kDa	0	0	3	0
Ras-related protein Rab-11B OS=Rattus norvegicus GN=Rab11b PE=1 SV=1	A0A0G2JZR4_RAT	24 kDa	0	0	2	0
RAB1A, member RAS oncogene family OS=Rattus norvegicus GN=Rab1a PE=1 SV=2	E9PU16_RAT	34 kDa	0	0	7	0
RCG35421, isoform CRA_b OS=Rattus norvegicus GN=Tnip1 PE=4 SV=1	D3ZHV1_RAT	74 kDa	0	0	6	7
Uncharacterized protein OS=Rattus norvegicus PE=4 SV=1	M0RDZ5_RAT	10 kDa	0	0	3	0
Uncharacterized protein OS=Rattus norvegicus PE=4 SV=2	M0RDL2_RAT	11 kDa	0	0	3	1
Spectrin beta chain OS=Rattus norvegicus GN=Sptb PE=1 SV=1	A0A140UHX6_RAT	268 kDa	0	0	1	1
Ribosomal protein OS=Rattus norvegicus GN=LOC103690888 PE=3 SV=1	D3Z9F6_RAT	25 kDa	0	0	1	0
Plasminogen OS=Rattus norvegicus GN=Plg PE=1 SV=1	Q7TP84_RAT	86 kDa	0	0	1	0
Uncharacterized protein OS=Neospora caninum (strain Liverpool) GN=BN1204_031790 PE=4 SV=1	REVERSE_F0VI31_NEOCL-DECOY	67 kDa	0	0	1	0
TNFAIP3 interacting protein 2 OS=Rattus norvegicus GN=Tnip2 PE=4 SV=3	G3V7R6_RAT	49 kDa	0	0	2	4
Uncharacterized protein OS=Neospora caninum (strain Liverpool) GN=BN1204_069660 PE=4 SV=1	F0JB44_NEOCL	50 kDa	0	0	1	0
Tnf receptor-associated factor 2 OS=Rattus norvegicus GN=Traf2 PE=1 SV=1	B5DFH7_RAT	56 kDa	0	0	0	3
Similar to TANK-binding kinase 1 OS=Rattus norvegicus GN=Tbk1 PE=1 SV=1	D4A7D3_RAT	83 kDa	0	0	3	0
Lymphocyte cytosolic protein 2 OS=Rattus norvegicus GN=Lcp2 PE=1 SV=1	Q920L0_RAT	60 kDa	0	0	1	1
Laminin subunit beta 3 OS=Rattus norvegicus GN=Lamb3 PE=4 SV=2	REVERSE_F1LPI5_RAT-DECOY	129 kDa	0	0	1	0
Pecanex homolog 3 (Drosophila) OS=Rattus norvegicus GN=Pcnx3 PE=1 SV=1	D3ZSQ1_RAT	222 kDa	0	0	1	0
Inhibitor of kappaB kinase beta, isoform CRA_b OS=Rattus norvegicus GN=Ikbkb PE=1 SV=1	G3V8H5_RAT	87 kDa	0	0	2	2
Baculoviral IAP repeat-containing 3 OS=Rattus norvegicus GN=Birc3 PE=4 SV=2	F7FLN8_RAT (+1)	71 kDa	0	0	2	1
Serine/threonine-protein kinase 10 OS=Rattus norvegicus GN=Stk10 PE=1 SV=3	H9KVF6_RAT	113 kDa	0	0	1	1
Heterogeneous nuclear ribonucleoprotein M OS=Rattus norvegicus GN=Hnrnpm PE=1 SV=1	F1LV13_RAT (+1)	74 kDa	0	0	1	0
Ribosomal protein L10-like OS=Rattus norvegicus GN=Rpl10l PE=1 SV=1	D4A1P2_RAT	25 kDa	0	0	1	0
Uncharacterized protein OS=Neospora caninum (strain Liverpool) GN=BN1204_044140 PE=4 SV=1	A0A0F7UKJ1_NEOCL	294 kDa	0	0	1	0
Clusterin OS=Rattus norvegicus GN=Clu PE=1 SV=1	G3V836_RAT	51 kDa	0	0	0	1
Scinderin OS=Rattus norvegicus GN=Scin PE=1 SV=1	E9PU64_RAT	80 kDa	0	0	0	2
40S ribosomal protein S25 OS=Rattus norvegicus GN=Rps25 PE=4 SV=1	A0A0H2UHU0_RAT (+1)	14 kDa	0	0	0	3
ADP-ribosylation factor 3 OS=Rattus norvegicus GN=Arf3 PE=3 SV=1	A0A0G2JV81_RAT (+1)	21 kDa	0	0	1	0
RCG36946 OS=Rattus norvegicus GN=Rap2a PE=4 SV=1	A0A0G2JTW1_RAT (+1)	21 kDa	0	0	1	0
TNF receptor-associated factor 1 OS=Rattus norvegicus GN=Traf1 PE=4 SV=1	M0R5V5_RAT	45 kDa	0	0	1	2
Atlastin-3 OS=Rattus norvegicus GN=Atl3 PE=1 SV=1	A0A0G2JSS9_RAT (+1)	60 kDa	0	0	1	0
Syntaxin binding protein 2, isoform CRA_b OS=Rattus norvegicus GN=Stxbp2 PE=1 SV=1	G3V637_RAT	67 kDa	0	0	1	1
GA28568, related OS=Neospora caninum (strain Liverpool) GN=BN1204_065180 PE=4 SV=1	REVERSE_A0A0F7ULK3_NEOCL-DECOY (+1)	91 kDa	0	0	1	0
Zinc finger protein 431-like OS=Rattus norvegicus GN=LOC108350575 PE=4 SV=1	F1M2I6_RAT	7 kDa	0	0	1	0
S1 RNA binding domain-containing protein OS=Toxoplasma gondii p89 GN=TGP89_211670 PE=4 SV=1	A0A086KG58_TOXGO (+7)	42 kDa	0	0	2	0
Protein phosphatase 2 (Formerly 2A), regulatory subunit A (PR 65), alpha isoform, isoform CRA_a OS=Rattus norvegicus GN=Ppp2r1a PE=1 SV=1	Q5XI34_RAT	65 kDa	0	0	1	0
Ribosomal protein RPS17 OS=Toxoplasma gondii p89 GN=TGP89_207840 PE=3 SV=1	A0A086JEP6_TOXGO (+12)	15 kDa	0	0	2	0
Extended synaptotagmin-1 OS=Rattus norvegicus GN=Esyt1 PE=1 SV=1	A0A0G2JXJ7_RAT	121 kDa	0	0	1	0
Inhibitor of kappaB kinase epsilon (Predicted) OS=Rattus norvegicus GN=Ikbke PE=1 SV=1	D4A5E7_RAT	81 kDa	0	0	0	2
Oxysterol-binding protein OS=Rattus norvegicus GN=Osbpl8 PE=1 SV=1	A0A0G2JXN8_RAT	101 kDa	0	0	1	0
Collagen type VI alpha 1 chain OS=Rattus norvegicus GN=Col6a1 PE=1 SV=1	D3ZUL3_RAT	109 kDa	0	0	1	0
Baculoviral IAP repeat-containing 2 OS=Rattus norvegicus GN=Birc2 PE=2 SV=1	Q6P6S1_RAT	67 kDa	0	0	1	0
Caprin-1 OS=Rattus norvegicus GN=Caprin1 PE=1 SV=1	A0A0G2K8H0_RAT	80 kDa	0	0	1	0
Glutamate dehydrogenase 1, mitochondrial OS=Bos taurus GN=GLUD1 PE=1 SV=2	DHE3_BOVIN	62 kDa	0	0	1	0
Kinesin-like protein OS=Rattus norvegicus GN=Kif3b PE=1 SV=1	D3ZI07_RAT	85 kDa	0	0	1	0
Uncharacterized protein OS=Toxoplasma gondii p89 GN=TGP89_310790 PE=4 SV=1	A0A086K989_TOXGO (+10)	25 kDa	0	0	1	0
SEC63 homolog, protein translocation regulator OS=Rattus norvegicus GN=Sec63 PE=1 SV=1	A0A0G2JUJ9_RAT (+1)	88 kDa	0	0	1	0
Rho guanine nucleotide exchange factor 1 OS=Rattus norvegicus GN=Arhgef1 PE=1 SV=1	A0A0G2JU01_RAT (+3)	97 kDa	0	0	1	0
Leucine-rich repeats and calponin homology domain-containing 4 OS=Rattus norvegicus GN=Lrch4 PE=1 SV=1	E9PSW6_RAT	74 kDa	0	0	1	0
Legumain OS=Rattus norvegicus GN=Lgmn PE=1 SV=1	Q5PPG2_RAT	49 kDa	0	0	1	0
40S ribosomal protein SA OS=Rattus norvegicus GN=Rpsa PE=1 SV=3	RSSA_RAT	33 kDa	0	0	1	0
Uncharacterized protein OS=Rattus norvegicus PE=4 SV=1	A0A0G2K614_RAT	95 kDa	0	0	1	0
Exocyst complex component 4 OS=Rattus norvegicus GN=Exoc4 PE=1 SV=2	M0R649_RAT (+1)	110 kDa	0	0	1	0
Rab11b (Fragment) OS=Toxoplasma gondii FOU GN=TGFOU_320480B PE=4 SV=1	A0A086KG62_TOXGO (+3)	18 kDa	0	0	1	0
PAB-dependent poly(A)-specific ribonuclease subunit PAN3 OS=Rattus norvegicus GN=Pan3 PE=1 SV=3	REVERSE_D4ADM2_RAT-DECOY	82 kDa	0	0	1	0
Leucine-rich repeat-containing 10B OS=Rattus norvegicus GN=Lrrc10b PE=4 SV=1	REVERSE_D3ZED9_RAT-DECOY	33 kDa	0	0	1	0
Cluster of Leukocyte immunoglobulin-like receptor subfamily B member 3A OS=Rattus norvegicus GN=Lilrb3a PE=4 SV=1 (A0A0G2K607_RAT)	A0A0G2K607_RAT [5]	93 kDa	0	0	1	1
Leukocyte immunoglobulin-like receptor subfamily B member 3A OS=Rattus norvegicus GN=Lilrb3a PE=4 SV=1	A0A0G2K607_RAT (+3)	93 kDa	0	0	1	1
Leukocyte immunoglobulin-like receptor subfamily B member 3-like OS=Rattus norvegicus GN=Lilrb3l PE=2 SV=1	LRB3L_RAT	85 kDa	0	0	1	1
Dense granule protein DG32 OS=Toxoplasma gondii p89 GN=TGP89_297880 PE=4 SV=1	A0A086JDA3_TOXGO (+10)	24 kDa	0	0	1	0
RAB5B, member RAS oncogene family OS=Rattus norvegicus GN=Rab5b PE=1 SV=1	A1L1J8_RAT	24 kDa	0	0	1	0
ER lipid raft associated 1 OS=Rattus norvegicus GN=Erlin1 PE=1 SV=1	B1WBY7_RAT	39 kDa	0	0	1	0
NUFIP2, FMR1-interacting protein 2 OS=Rattus norvegicus GN=Nufip2 PE=1 SV=2	D3ZC82_RAT	76 kDa	0	0	1	0
RAS p21 protein activator 4 OS=Rattus norvegicus GN=Rasa4 PE=1 SV=1	D3ZQH9_RAT (+1)	90 kDa	0	0	1	0
Complement C1s subcomponent OS=Rattus norvegicus GN=C1s PE=1 SV=3	D4A1S0_RAT (+1)	76 kDa	0	0	1	0
TRAF family member-associated NFKB activator OS=Rattus norvegicus GN=Tank PE=1 SV=3	F1M101_RAT	47 kDa	0	0	1	0
Interferon-induced transmembrane protein 1 OS=Rattus norvegicus GN=Ifitm1 PE=4 SV=2	F1M3Q1_RAT	12 kDa	0	0	1	0
RCG31562, isoform CRA_c OS=Rattus norvegicus GN=Tardbp PE=1 SV=1	I6L9G6_RAT	32 kDa	0	0	1	0
Secretory carrier-associated membrane protein OS=Rattus norvegicus GN=Scamp1 PE=1 SV=1	A0A0G2JY82_RAT (+1)	36 kDa	0	0	1	0
Galectin OS=Rattus norvegicus GN=Lgals3 PE=1 SV=1	A0A0G2JXB1_RAT (+1)	26 kDa	0	0	0	1
DNA helicase OS=Rattus norvegicus GN=Mcm4 PE=1 SV=1	G3V681_RAT	97 kDa	0	0	0	1
HECT domain E3 ubiquitin protein ligase 1 OS=Rattus norvegicus GN=Hectd1 PE=1 SV=3	D3ZLS5_RAT	289 kDa	0	0	0	1
V-type proton ATPase subunit a OS=Rattus norvegicus GN=Tcirg1 PE=1 SV=1	G3V887_RAT (+1)	93 kDa	0	0	1	0
Putative calcium binding protein OS=Toxoplasma gondii GAB2-2007-GAL-DOM2 GN=TGDOM2_229480 PE=4 SV=1	A0A086KUI4_TOXGO (+10)	38 kDa	0	0	1	0
EH-domain containing 4 OS=Rattus norvegicus GN=Ehd4 PE=1 SV=1	Q8R3Z7_RAT	61 kDa	0	0	1	0

## Sheet: (Mukhopadhyay et al., 2020)
Identified Proteins	Uniport Accession Number	Molecular Weight	Total Unique Spectrum Count in GRA35-IP (naïve HFFs)	Total Unique Spectrum Count in GRA35-IP (IFNγ-activated HFFs)	Total Unique Spectrum Count in GRA15-IP (naïve HFFs)	Total Unique Spectrum Count in GRA15-IP (IFNγ-activated HFFs)
Cluster of E3 ubiquitin-protein ligase Itchy homolog OS=Homo sapiens GN=ITCH PE=1 SV=2 (sp|Q96J02|ITCH_HUMAN)	sp|Q96J02|ITCH_HUMAN [3]	103 kDa	83	81	0	0
E3 ubiquitin-protein ligase Itchy homolog OS=Homo sapiens GN=ITCH PE=1 SV=2	sp|Q96J02|ITCH_HUMAN	103 kDa	72	71	0	0
Heat shock protein 28 OS=Toxoplasma gondii (strain ATCC 50861 / VEG) GN=BN1205_033900 PE=3 SV=1	tr|B9PSE4|B9PSE4_TOXGV	31 kDa	5	8	0	0
Putative transmembrane protein OS=Toxoplasma gondii (strain ATCC 50861 / VEG) GN=BN1205_067370 PE=4 SV=1	tr|B9Q806|B9Q806_TOXGV	43 kDa	67	61	6	7
FAS-associated factor 2 OS=Homo sapiens GN=FAF2 PE=1 SV=2	sp|Q96CS3|FAF2_HUMAN	53 kDa	4	5	0	1
Sphingosine-1-phosphate lyase 1 OS=Homo sapiens GN=SGPL1 PE=1 SV=3	sp|O95470|SGPL1_HUMAN	64 kDa	3	6	0	0
Green fluorescent protein OS=Aequorea victoria GN=GFP PE=1 SV=1	sp|P42212|GFP_AEQVI	27 kDa	7	8	0	2
Embryonal Fyn-associated substrate OS=Homo sapiens GN=EFS PE=1 SV=1	sp|O43281|EFS_HUMAN	59 kDa	13	15	0	4
TPR domain-containing protein OS=Toxoplasma gondii (strain ATCC 50861 / VEG) GN=BN1205_015880 PE=4 SV=1	tr|B9Q5A1|B9Q5A1_TOXGV	114 kDa	10	11	0	3
Putative transmembrane protein OS=Toxoplasma gondii (strain ATCC 50861 / VEG) GN=BN1205_097110 PE=4 SV=1	tr|B6K8Z6|B6K8Z6_TOXGV	50 kDa	4	3	0	0
Gap junction alpha-1 protein OS=Homo sapiens GN=GJA1 PE=1 SV=2	sp|P17302|CXA1_HUMAN	43 kDa	2	5	0	0
Translation initiation factor eIF-2B subunit gamma OS=Homo sapiens GN=EIF2B3 PE=1 SV=1	sp|Q9NR50|EI2BG_HUMAN	50 kDa	3	3	0	0
EH domain-containing protein 1 OS=Homo sapiens GN=EHD1 PE=1 SV=2	sp|Q9H4M9|EHD1_HUMAN	61 kDa	2	4	0	0
Breast cancer anti-estrogen resistance protein 3 OS=Homo sapiens GN=BCAR3 PE=1 SV=1	sp|O75815|BCAR3_HUMAN	93 kDa	2	4	0	1
Cluster of DNA-dependent protein kinase catalytic subunit OS=Homo sapiens GN=PRKDC PE=1 SV=3 (sp|P78527|PRKDC_HUMAN)	sp|P78527|PRKDC_HUMAN [2]	469 kDa	24	23	3	5
DNA-dependent protein kinase catalytic subunit OS=Homo sapiens GN=PRKDC PE=1 SV=3	sp|P78527|PRKDC_HUMAN	469 kDa	23	23	3	5
Uncharacterized protein OS=Toxoplasma gondii (strain ATCC 50861 / VEG) GN=TGVEG_305270 PE=4 SV=1	tr|A0A125YSL1|A0A125YSL1_TOXGV	82 kDa	11	12	2	2
Serum albumin OS=Bos taurus GN=ALB PE=1 SV=4	sp|P02769|ALBU_BOVIN	69 kDa	3	2	1	0
Translation initiation factor eIF-2B subunit epsilon OS=Homo sapiens GN=EIF2B5 PE=1 SV=3	sp|Q13144|EI2BE_HUMAN	80 kDa	2	3	0	0
Ribosomal RNA processing protein 1 homolog A OS=Homo sapiens GN=RRP1 PE=1 SV=1	sp|P56182|RRP1_HUMAN	53 kDa	2	3	0	0
Protein S100-A13 OS=Homo sapiens GN=S100A13 PE=1 SV=1	sp|Q99584|S10AD_HUMAN	11 kDa	2	3	0	0
Importin subunit beta-1 OS=Homo sapiens GN=KPNB1 PE=1 SV=2	sp|Q14974|IMB1_HUMAN	97 kDa	2	3	0	0
Importin-7 OS=Homo sapiens GN=IPO7 PE=1 SV=1	sp|O95373|IPO7_HUMAN	120 kDa	0	5	0	0
Cluster of EH domain-containing protein 1 OS=Homo sapiens GN=EHD1 PE=1 SV=2 (sp|Q9H4M9|EHD1_HUMAN)	sp|Q9H4M9|EHD1_HUMAN [5]	61 kDa	8	17	3	3
Peptidyl-prolyl cis-trans isomerase, cyclophilin-type domain-containing protein OS=Toxoplasma gondii (strain ATCC 50861 / VEG) GN=BN1205_107380 PE=4 SV=1	tr|B6KR93|B6KR93_TOXGV	69 kDa	4	0	0	1
Complement C1r subcomponent OS=Homo sapiens GN=C1R PE=1 SV=2	sp|P00736|C1R_HUMAN (+1)	80 kDa	4	4	0	2
WW domain binding protein 11 OS=Toxoplasma gondii (strain ATCC 50861 / VEG) GN=BN1205_017990 PE=4 SV=1	tr|B9PHY3|B9PHY3_TOXGV	61 kDa	3	1	0	0
Very-long-chain (3R)-3-hydroxyacyl-CoA dehydratase 3 OS=Homo sapiens GN=HACD3 PE=1 SV=2	sp|Q9P035|HACD3_HUMAN (+3)	43 kDa	2	2	1	0
Cluster of Dihydropyrimidinase-related protein 2 OS=Homo sapiens GN=DPYSL2 PE=1 SV=1 (sp|Q16555|DPYL2_HUMAN)	sp|Q16555|DPYL2_HUMAN [3]	62 kDa	2	2	1	0
Complement C4-B OS=Homo sapiens GN=C4B PE=1 SV=2	sp|P0C0L5|CO4B_HUMAN (+3)	193 kDa	2	2	0	1
Coatomer subunit alpha OS=Homo sapiens GN=COPA PE=1 SV=2	sp|P53621|COPA_HUMAN	138 kDa	1	3	0	0
AP-3 complex subunit delta-1 OS=Homo sapiens GN=AP3D1 PE=1 SV=1	sp|O14617|AP3D1_HUMAN	130 kDa	1	3	0	1
60S ribosomal protein L17, putative OS=Toxoplasma gondii (strain ATCC 50861 / VEG) GN=BN1205_105210 PE=3 SV=1	tr|B9Q363|B9Q363_TOXGV	22 kDa	1	3	1	0
Uncharacterized protein OS=Toxoplasma gondii (strain ATCC 50861 / VEG) GN=BN1205_086420 PE=4 SV=1	tr|B9Q1X9|B9Q1X9_TOXGV	14 kDa	4	3	1	1
Cluster of Breast cancer anti-estrogen resistance protein 1 OS=Homo sapiens GN=BCAR1 PE=1 SV=2 (sp|P56945|BCAR1_HUMAN)	sp|P56945|BCAR1_HUMAN [3]	93 kDa	35	44	10	13
Putative transmembrane protein OS=Toxoplasma gondii (strain ATCC 50861 / VEG) GN=TGVEG_236890 PE=4 SV=1	tr|B9PVY2|B9PVY2_TOXGV	25 kDa	9	8	1	4
Thrombospondin-1 OS=Homo sapiens GN=THBS1 PE=1 SV=2	sp|P07996|TSP1_HUMAN	129 kDa	5	5	2	1
Breast cancer anti-estrogen resistance protein 1 OS=Homo sapiens GN=BCAR1 PE=1 SV=2	sp|P56945|BCAR1_HUMAN	93 kDa	23	26	8	7
Choline-phosphate cytidylyltransferase A OS=Homo sapiens GN=PCYT1A PE=1 SV=2	sp|P49585|PCY1A_HUMAN (+1)	42 kDa	9	9	2	4
Cluster of Microtubule-associated protein OS=Homo sapiens GN=MAP4 PE=1 SV=1 (tr|E7EVA0|E7EVA0_HUMAN)	tr|E7EVA0|E7EVA0_HUMAN [2]	245 kDa	5	4	2	1
Sec7 domain-containing protein OS=Toxoplasma gondii (strain ATCC 50861 / VEG) GN=BN1205_096390 PE=4 SV=1	tr|A0A125YZL0|A0A125YZL0_TOXGV	325 kDa	3	0	1	0
Uncharacterized protein OS=Toxoplasma gondii (strain ATCC 50861 / VEG) GN=BN1205_073090 PE=4 SV=1	tr|B9PKF2|B9PKF2_TOXGV	30 kDa	2	1	0	0
Rho GTPase-activating protein 5 OS=Homo sapiens GN=ARHGAP5 PE=1 SV=2	REVERSE_sp|Q13017|RHG05_HUMAN-R (+1)	172 kDa	2	1	0	0
Putative transmembrane protein OS=Toxoplasma gondii (strain ATCC 50861 / VEG) GN=TGVEG_207920 PE=4 SV=1	tr|A0A125YX78|A0A125YX78_TOXGV	80 kDa	2	1	0	0
Oxysterol-binding protein-related protein 3 OS=Homo sapiens GN=OSBPL3 PE=1 SV=1	sp|Q9H4L5|OSBL3_HUMAN	101 kDa	2	1	0	0
Myoferlin OS=Homo sapiens GN=MYOF PE=1 SV=1	REVERSE_sp|Q9NZM1|MYOF_HUMAN-R	235 kDa	2	1	0	0
Insulin-like growth factor-binding protein 3 OS=Homo sapiens GN=IGFBP3 PE=1 SV=2	sp|P17936|IBP3_HUMAN (+3)	32 kDa	2	1	0	0
NEDD4-like E3 ubiquitin-protein ligase WWP2 OS=Homo sapiens GN=WWP2 PE=1 SV=2	sp|O00308|WWP2_HUMAN	99 kDa	2	1	0	0
60S ribosomal protein L23, putative OS=Toxoplasma gondii (strain ATCC 50861 / VEG) GN=BN1205_096100 PE=3 SV=1	tr|B9PK53|B9PK53_TOXGV	15 kDa	2	1	1	0
Uncharacterized protein OS=Toxoplasma gondii (strain ATCC 50861 / VEG) GN=BN1205_097440 PE=4 SV=1	tr|B9PIK4|B9PIK4_TOXGV	32 kDa	1	2	1	0
UPF0688 protein C1orf174 OS=Homo sapiens GN=C1orf174 PE=1 SV=2	sp|Q8IYL3|CA174_HUMAN	26 kDa	1	2	1	0
Tyrosine-protein kinase JAK1 OS=Homo sapiens GN=JAK1 PE=1 SV=2	sp|P23458|JAK1_HUMAN	133 kDa	1	2	0	0
Ribosomal protein L37a OS=Toxoplasma gondii (strain ATCC 50861 / VEG) GN=BN1205_007590 PE=3 SV=1	tr|A0A0F7VBJ8|A0A0F7VBJ8_TOXGV	10 kDa	1	2	1	0
Protein S100-A4 OS=Homo sapiens GN=S100A4 PE=1 SV=1	sp|P26447|S10A4_HUMAN	12 kDa	1	2	0	0
Lipase maturation factor 2 OS=Homo sapiens GN=LMF2 PE=1 SV=2	sp|Q9BU23|LMF2_HUMAN	80 kDa	1	2	0	1
Importin-5 OS=Homo sapiens GN=IPO5 PE=1 SV=4	sp|O00410|IPO5_HUMAN (+1)	124 kDa	1	2	0	0
Fatty acid desaturase 2 OS=Homo sapiens GN=FADS2 PE=1 SV=1	sp|O95864|FADS2_HUMAN	52 kDa	1	2	1	0
Cluster of FERM, RhoGEF and pleckstrin domain-containing protein 1 OS=Homo sapiens GN=FARP1 PE=1 SV=1 (sp|Q9Y4F1|FARP1_HUMAN)	sp|Q9Y4F1|FARP1_HUMAN [3]	119 kDa	1	2	0	0
Eukaryotic initiation factor-2, alpha subunit OS=Toxoplasma gondii (strain ATCC 50861 / VEG) GN=BN1205_097260 PE=4 SV=1	tr|B9PII8|B9PII8_TOXGV	39 kDa	1	2	0	0
Elongation factor 2, putative OS=Toxoplasma gondii (strain ATCC 50861 / VEG) GN=BN1205_043820 PE=4 SV=1	tr|B6KID3|B6KID3_TOXGV	93 kDa	1	2	1	0
Cluster of E3 ubiquitin-protein ligase NEDD4 OS=Homo sapiens GN=NEDD4 PE=1 SV=4 (sp|P46934|NEDD4_HUMAN)	sp|P46934|NEDD4_HUMAN [2]	149 kDa	1	2	0	0
Chitinase domain-containing protein 1 OS=Homo sapiens GN=CHID1 PE=1 SV=1	sp|Q9BWS9|CHID1_HUMAN	45 kDa	1	2	0	1
Cell migration-inducing and hyaluronan-binding protein OS=Homo sapiens GN=CEMIP PE=1 SV=2	sp|Q8WUJ3|CEMIP_HUMAN	153 kDa	1	2	0	0
Adipocyte enhancer-binding protein 1 OS=Homo sapiens GN=AEBP1 PE=1 SV=1	sp|Q8IUX7|AEBP1_HUMAN	131 kDa	1	2	0	0
AP-2 complex subunit mu OS=Homo sapiens GN=AP2M1 PE=1 SV=2	sp|Q96CW1|AP2M1_HUMAN (+3)	50 kDa	1	2	0	0
Protein LYRIC OS=Homo sapiens GN=MTDH PE=1 SV=2	sp|Q86UE4|LYRIC_HUMAN (+1)	64 kDa	0	3	0	0
Cluster of Choline-phosphate cytidylyltransferase A OS=Homo sapiens GN=PCYT1A PE=1 SV=2 (sp|P49585|PCY1A_HUMAN)	sp|P49585|PCY1A_HUMAN [3]	42 kDa	12	12	4	5
tRNA-splicing ligase RtcB homolog OS=Homo sapiens GN=RTCB PE=1 SV=1	sp|Q9Y3I0|RTCB_HUMAN	55 kDa	3	2	1	1
Pyruvate kinase PKM OS=Homo sapiens GN=PKM PE=1 SV=4	sp|P14618|KPYM_HUMAN (+1)	58 kDa	3	2	0	2
Nucleoredoxin OS=Toxoplasma gondii (strain ATCC 50861 / VEG) GN=BN1205_023230 PE=4 SV=1	tr|A0A0F7UXJ4|A0A0F7UXJ4_TOXGV	25 kDa	3	2	1	1
Cluster of ADP-ribosylation factor-like protein 6-interacting protein 4 OS=Homo sapiens GN=ARL6IP4 PE=1 SV=2 (sp|Q66PJ3|AR6P4_HUMAN)	sp|Q66PJ3|AR6P4_HUMAN [6]	45 kDa	3	2	0	2
Cluster of Very-long-chain 3-oxoacyl-CoA reductase OS=Homo sapiens GN=HSD17B12 PE=1 SV=2 (sp|Q53GQ0|DHB12_HUMAN)	sp|Q53GQ0|DHB12_HUMAN [2]	34 kDa	2	3	1	1
Uncharacterized protein OS=Toxoplasma gondii (strain ATCC 50861 / VEG) GN=BN1205_037570 PE=4 SV=1	tr|B6KSS5|B6KSS5_TOXGV	20 kDa	13	13	5	6
Rab11 family-interacting protein 5 OS=Homo sapiens GN=RAB11FIP5 PE=1 SV=1	tr|A0A1B0GTL5|A0A1B0GTL5_HUMAN	138 kDa	7	16	5	5
Cluster of Cytochrome b-c1 complex subunit 2, mitochondrial OS=Homo sapiens GN=UQCRC2 PE=1 SV=1 (tr|H3BRG4|H3BRG4_HUMAN)	tr|H3BRG4|H3BRG4_HUMAN [2]	45 kDa	6	11	3	5
Neuroblast differentiation-associated protein AHNAK OS=Homo sapiens GN=AHNAK PE=1 SV=2	sp|Q09666|AHNK_HUMAN	629 kDa	12	10	4	7
ATP-dependent RNA helicase, putative OS=Toxoplasma gondii (strain ATCC 50861 / VEG) GN=BN1205_067220 PE=3 SV=1	tr|B9PMM2|B9PMM2_TOXGV	79 kDa	10	8	6	3
Putative transmembrane protein OS=Toxoplasma gondii (strain ATCC 50861 / VEG) GN=BN1205_060350 PE=4 SV=1	tr|B9Q6J4|B9Q6J4_TOXGV	24 kDa	9	9	3	6
Protein transport protein Sec61 subunit beta OS=Toxoplasma gondii (strain ATCC 50861 / VEG) GN=BN1205_008900 PE=3 SV=1	tr|B9PVN6|B9PVN6_TOXGV	10 kDa	5	5	4	1
60S ribosomal protein L27 OS=Homo sapiens GN=RPL27 PE=1 SV=2	sp|P61353|RL27_HUMAN	16 kDa	4	4	2	2
Cluster of RNA binding motif protein, X-linked-like-1 OS=Homo sapiens GN=RBMXL1 PE=1 SV=1 (sp|Q96E39|RMXL1_HUMAN)	sp|Q96E39|RMXL1_HUMAN [2]	42 kDa	3	3	2	1
Protein SON OS=Homo sapiens GN=SON PE=1 SV=4	sp|P18583|SON_HUMAN	264 kDa	3	3	1	2
X-ray repair cross-complementing protein 5 OS=Homo sapiens GN=XRCC5 PE=1 SV=3	sp|P13010|XRCC5_HUMAN	83 kDa	2	0	0	0
Cluster of Peptidyl-prolyl cis-trans isomerase FKBP11 OS=Homo sapiens GN=FKBP11 PE=1 SV=1 (sp|Q9NYL4|FKB11_HUMAN)	sp|Q9NYL4|FKB11_HUMAN [2]	22 kDa	2	2	1	1
Cell division protein CDC48CY OS=Toxoplasma gondii (strain ATCC 50861 / VEG) GN=TGVEG_273090 PE=3 SV=1	tr|B9PFU8|B9PFU8_TOXGV	89 kDa	2	0	0	0
60S ribosomal protein L26, putative OS=Toxoplasma gondii (strain ATCC 50861 / VEG) GN=BN1205_003390 PE=4 SV=1	tr|B6KH63|B6KH63_TOXGV	16 kDa	2	0	0	0
eIF-2-alpha kinase activator GCN1 OS=Homo sapiens GN=GCN1 PE=1 SV=6	sp|Q92616|GCN1_HUMAN	293 kDa	1	1	0	0
Vacuolar protein sorting-associated protein 53 homolog OS=Homo sapiens GN=VPS53 PE=1 SV=1	REVERSE_sp|Q5VIR6|VPS53_HUMAN-R	80 kDa	1	1	1	0
Uncharacterized protein OS=Toxoplasma gondii (strain ATCC 50861 / VEG) GN=TGVEG_292950 PE=4 SV=1	tr|V5B071|V5B071_TOXGV	211 kDa	1	1	1	0
Uncharacterized protein OS=Toxoplasma gondii (strain ATCC 50861 / VEG) GN=TGVEG_282130 PE=4 SV=1	REVERSE_tr|V4ZKN2|V4ZKN2_TOXGV-R	149 kDa	1	1	0	0
Uncharacterized protein OS=Toxoplasma gondii (strain ATCC 50861 / VEG) GN=BN1205_051410 PE=4 SV=1	tr|B9QH35|B9QH35_TOXGV	78 kDa	1	1	0	0
UDP-glucose 6-dehydrogenase OS=Homo sapiens GN=UGDH PE=1 SV=1	sp|O60701|UGDH_HUMAN	55 kDa	1	1	0	1
Tuberin OS=Homo sapiens GN=TSC2 PE=1 SV=1	tr|H3BMQ0|H3BMQ0_HUMAN	194 kDa	1	1	0	0
Cluster of Translation initiation factor eIF-2B subunit delta OS=Homo sapiens GN=EIF2B4 PE=1 SV=1 (tr|A0A087WTA5|A0A087WTA5_HUMAN)	tr|A0A087WTA5|A0A087WTA5_HUMAN [2]	57 kDa	1	1	0	1
Transitional endoplasmic reticulum ATPase OS=Homo sapiens GN=VCP PE=1 SV=4	sp|P55072|TERA_HUMAN	89 kDa	1	1	0	0
Succinate--CoA ligase [GDP-forming] subunit beta, mitochondrial OS=Homo sapiens GN=SUCLG2 PE=1 SV=2	sp|Q96I99|SUCB2_HUMAN (+1)	47 kDa	1	1	0	0
Splicing factor 3B subunit 2 OS=Homo sapiens GN=SF3B2 PE=1 SV=2	sp|Q13435|SF3B2_HUMAN (+1)	100 kDa	1	1	0	0
Septin-9 OS=Homo sapiens GN=SEPT9 PE=1 SV=2	REVERSE_sp|Q9UHD8|SEPT9_HUMAN-R	65 kDa	1	1	0	0
Schlafen family member 5 OS=Homo sapiens GN=SLFN5 PE=1 SV=1	sp|Q08AF3|SLFN5_HUMAN	101 kDa	1	1	0	0
Ribosomal protein RPS15A OS=Toxoplasma gondii (strain ATCC 50861 / VEG) GN=TGVEG_234450 PE=4 SV=1	tr|A0A125YJX3|A0A125YJX3_TOXGV	27 kDa	1	1	1	0
Ribosomal protein L37 OS=Toxoplasma gondii (strain ATCC 50861 / VEG) GN=BN1205_092280 PE=3 SV=1	tr|B9PNJ9|B9PNJ9_TOXGV	11 kDa	1	1	0	0
Rhoptry neck protein RON3 OS=Toxoplasma gondii (strain ATCC 50861 / VEG) GN=BN1205_064400 PE=4 SV=1	tr|V4YW47|V4YW47_TOXGV	223 kDa	1	1	0	0
Rhoptry kinase family protein ROP37 (Incomplete catalytic triad) OS=Toxoplasma gondii (strain ATCC 50861 / VEG) GN=BN1205_013410 PE=4 SV=1	tr|A0A0F7UR53|A0A0F7UR53_TOXGV	84 kDa	1	1	0	0
Rho guanine nucleotide exchange factor 40 OS=Homo sapiens GN=ARHGEF40 PE=1 SV=3	sp|Q8TER5|ARH40_HUMAN	165 kDa	1	1	0	0
Putative transmembrane protein OS=Toxoplasma gondii (strain ATCC 50861 / VEG) GN=BN1205_098700 PE=4 SV=1	tr|B9PIN1|B9PIN1_TOXGV	22 kDa	1	1	0	0
Putative sulfite oxidase OS=Toxoplasma gondii (strain ATCC 50861 / VEG) GN=BN1205_050240 PE=4 SV=1	tr|A0A125YP65|A0A125YP65_TOXGV	93 kDa	1	1	0	1
Putative integral membrane protein OS=Toxoplasma gondii (strain ATCC 50861 / VEG) GN=BN1205_094970 PE=4 SV=1	tr|B9PJV3|B9PJV3_TOXGV	22 kDa	1	1	1	0
Putative START-2 domain protein OS=Toxoplasma gondii (strain ATCC 50861 / VEG) GN=BN1205_056140 PE=4 SV=1	tr|B9QIS3|B9QIS3_TOXGV	84 kDa	1	1	1	0
Cluster of Protein phosphatase 1 regulatory subunit 12A OS=Homo sapiens GN=PPP1R12A PE=1 SV=1 (sp|O14974|MYPT1_HUMAN)	sp|O14974|MYPT1_HUMAN [2]	115 kDa	1	1	1	0
Protein disulfide-isomerase A5 OS=Homo sapiens GN=PDIA5 PE=1 SV=1	sp|Q14554|PDIA5_HUMAN	60 kDa	1	1	0	0
Protein S100-A16 OS=Homo sapiens GN=S100A16 PE=1 SV=1	sp|Q96FQ6|S10AG_HUMAN	12 kDa	1	3	1	1
Probable ATP-dependent RNA helicase DDX6 OS=Homo sapiens GN=DDX6 PE=1 SV=2	sp|P26196|DDX6_HUMAN	54 kDa	1	1	1	0
Cluster of Pre-mRNA-splicing factor CWC25 homolog OS=Homo sapiens GN=CWC25 PE=1 SV=1 (sp|Q9NXE8|CWC25_HUMAN)	sp|Q9NXE8|CWC25_HUMAN	50 kDa	1	1	0	0
Peroxidasin homolog OS=Homo sapiens GN=PXDN PE=1 SV=2	sp|Q92626|PXDN_HUMAN	165 kDa	1	1	0	0
Peptidyl-prolyl cis-trans isomerase FKBP11 OS=Homo sapiens GN=FKBP11 PE=1 SV=1	sp|Q9NYL4|FKB11_HUMAN	22 kDa	1	1	0	0
PHD finger protein 6 OS=Homo sapiens GN=PHF6 PE=1 SV=1	sp|Q8IWS0|PHF6_HUMAN (+2)	41 kDa	1	1	0	0
Nck-associated protein 5-like OS=Homo sapiens GN=NCKAP5L PE=1 SV=2	REVERSE_sp|Q9HCH0|NCK5L_HUMAN-R	139 kDa	1	1	1	0
Myosin light polypeptide 6 OS=Homo sapiens GN=MYL6 PE=1 SV=1	tr|B7Z6Z4|B7Z6Z4_HUMAN	27 kDa	1	1	0	1
Mitogen-activated protein kinase kinase kinase 14 OS=Homo sapiens GN=MAP3K14 PE=1 SV=2	REVERSE_sp|Q99558|M3K14_HUMAN-R	104 kDa	1	1	0	0
Microtubule-associated protein OS=Homo sapiens GN=MAP4 PE=1 SV=1	tr|E7EVA0|E7EVA0_HUMAN	245 kDa	1	1	0	0
Mannosyl-oligosaccharide glucosidase (Fragment) OS=Homo sapiens GN=MOGS PE=1 SV=1	tr|C9JDQ1|C9JDQ1_HUMAN	16 kDa	1	1	0	0
MIF4G domain-containing protein OS=Toxoplasma gondii (strain ATCC 50861 / VEG) GN=BN1205_016290 PE=4 SV=1	tr|B9Q5H6|B9Q5H6_TOXGV	273 kDa	1	1	0	0
Lymphocyte expansion molecule OS=Homo sapiens GN=LEXM PE=2 SV=3	REVERSE_sp|Q3ZCV2|LEXM_HUMAN-R	48 kDa	1	1	0	0
Leucine-rich repeat-containing protein 10B OS=Homo sapiens GN=LRRC10B PE=4 SV=2	sp|A6NIK2|LR10B_HUMAN	33 kDa	1	1	0	1
Leucine zipper protein 1 OS=Homo sapiens GN=LUZP1 PE=1 SV=2	sp|Q86V48|LUZP1_HUMAN	120 kDa	1	1	1	0
Cluster of Keratin, type I cuticular Ha3-II OS=Homo sapiens GN=KRT33B PE=1 SV=3 (sp|Q14525|KT33B_HUMAN)	sp|Q14525|KT33B_HUMAN	46 kDa	1	1	1	0
Integral membrane protein GPR137B OS=Homo sapiens GN=GPR137B PE=2 SV=1	sp|O60478|G137B_HUMAN	46 kDa	1	1	0	0
Inactive rhomboid protein 1 OS=Homo sapiens GN=RHBDF1 PE=1 SV=2	sp|Q96CC6|RHDF1_HUMAN	97 kDa	1	1	0	0
Histone H1.4 OS=Homo sapiens GN=HIST1H1E PE=1 SV=2	sp|P10412|H14_HUMAN	22 kDa	1	1	0	0
Heterogeneous nuclear ribonucleoprotein F OS=Homo sapiens GN=HNRNPF PE=1 SV=3	sp|P52597|HNRPF_HUMAN	46 kDa	1	1	1	0
Cluster of Guanine nucleotide-binding protein G(I)/G(S)/G(T) subunit beta-1 OS=Homo sapiens GN=GNB1 PE=1 SV=1 (tr|B3KVK2|B3KVK2_HUMAN)	tr|B3KVK2|B3KVK2_HUMAN	26 kDa	1	1	1	0
GTP-binding nuclear protein Ran OS=Homo sapiens GN=RAN PE=1 SV=3	sp|P62826|RAN_HUMAN (+1)	24 kDa	1	1	0	0
FUSE-binding protein 2 / KH-type splicing regulatory protein OS=Toxoplasma gondii (strain ATCC 50861 / VEG) GN=BN1205_037620 PE=4 SV=1	tr|B6KT44|B6KT44_TOXGV	100 kDa	1	1	0	1
Eotaxin OS=Homo sapiens GN=CCL11 PE=1 SV=1	sp|P51671|CCL11_HUMAN	11 kDa	1	1	0	1
E3 ubiquitin-protein ligase Itchy homolog OS=Homo sapiens GN=ITCH PE=1 SV=2	REVERSE_sp|Q96J02|ITCH_HUMAN-R	103 kDa	1	1	0	0
Dolichyl-diphosphooligosaccharide--protein glycosyltransferase subunit STT3B OS=Homo sapiens GN=STT3B PE=1 SV=1	sp|Q8TCJ2|STT3B_HUMAN	94 kDa	1	1	0	0
DnaJ domain-containing protein OS=Toxoplasma gondii (strain ATCC 50861 / VEG) GN=BN1205_023720 PE=4 SV=1	tr|B6KJQ3|B6KJQ3_TOXGV	96 kDa	1	1	0	0
Cluster of Cysteine and glycine-rich protein 1 OS=Homo sapiens GN=CSRP1 PE=1 SV=3 (sp|P21291|CSRP1_HUMAN)	sp|P21291|CSRP1_HUMAN [3]	21 kDa	1	1	0	0
Cyclin-dependent kinase inhibitor 1 OS=Homo sapiens GN=CDKN1A PE=1 SV=3	sp|P38936|CDN1A_HUMAN	18 kDa	1	1	1	0
Cluster of Coronin OS=Homo sapiens GN=CORO1C PE=1 SV=1 (tr|B4E3S0|B4E3S0_HUMAN)	tr|B4E3S0|B4E3S0_HUMAN [3]	42 kDa	1	1	0	1
Coatomer subunit gamma-1 OS=Homo sapiens GN=COPG1 PE=1 SV=1	sp|Q9Y678|COPG1_HUMAN	98 kDa	1	1	0	0
Coatomer subunit beta' OS=Homo sapiens GN=COPB2 PE=1 SV=2	sp|P35606|COPB2_HUMAN	102 kDa	1	1	0	0
Calmodulin OS=Homo sapiens GN=CALM1 PE=1 SV=2	sp|P62158|CALM_HUMAN (+1)	17 kDa	1	1	0	1
C-X-C motif chemokine 14 OS=Homo sapiens GN=CXCL14 PE=1 SV=2	sp|O95715|CXL14_HUMAN (+1)	13 kDa	1	1	0	0
BRI3-binding protein OS=Homo sapiens GN=BRI3BP PE=1 SV=1	sp|Q8WY22|BRI3B_HUMAN	28 kDa	1	1	0	0
AP2 domain transcription factor AP2VIII-7 OS=Toxoplasma gondii (strain ATCC 50861 / VEG) GN=BN1205_016020 PE=4 SV=1	tr|V5BMQ4|V5BMQ4_TOXGV	89 kDa	1	1	1	0
ADP-ribosylation factor-like protein 6-interacting protein 4 OS=Homo sapiens GN=ARL6IP4 PE=1 SV=2	sp|Q66PJ3|AR6P4_HUMAN (+4)	45 kDa	1	1	0	1
ADP-ribosylation factor-like protein 1 OS=Homo sapiens GN=ARL1 PE=1 SV=1	sp|P40616|ARL1_HUMAN (+1)	20 kDa	1	1	0	1
60S ribosomal protein L13 OS=Toxoplasma gondii (strain ATCC 50861 / VEG) GN=TGVEG_263050 PE=3 SV=1	tr|A0A125YII2|A0A125YII2_TOXGV	40 kDa	1	1	0	0
40S ribosomal protein S24 OS=Toxoplasma gondii (strain ATCC 50861 / VEG) GN=TGVEG_215460 PE=3 SV=1	tr|A0A125YKH1|A0A125YKH1_TOXGV	30 kDa	1	1	0	0
40S ribosomal protein S13, putative OS=Toxoplasma gondii (strain ATCC 50861 / VEG) GN=BN1205_017665 PE=3 SV=1	tr|A0A125YSG6|A0A125YSG6_TOXGV	17 kDa	1	1	1	0
40S ribosomal protein S3a OS=Homo sapiens GN=RPS3A PE=1 SV=1	tr|D6R9B6|D6R9B6_HUMAN	17 kDa	1	1	1	0
39S ribosomal protein L30, mitochondrial OS=Homo sapiens GN=MRPL30 PE=1 SV=1	sp|Q8TCC3|RM30_HUMAN (+1)	19 kDa	1	1	0	0
2-5A-dependent ribonuclease OS=Homo sapiens GN=RNASEL PE=1 SV=2	sp|Q05823|RN5A_HUMAN	84 kDa	1	1	0	0
Tyrosine-protein phosphatase non-receptor type 13 OS=Homo sapiens GN=PTPN13 PE=1 SV=2	sp|Q12923|PTN13_HUMAN	277 kDa	0	2	0	0
Translation factor GUF1, mitochondrial OS=Homo sapiens GN=GUF1 PE=1 SV=1	sp|Q8N442|GUF1_HUMAN	74 kDa	0	2	0	0
Tenascin OS=Homo sapiens GN=TNC PE=1 SV=3	sp|P24821|TENA_HUMAN (+1)	241 kDa	0	4	0	2
Supervillin OS=Homo sapiens GN=SVIL PE=1 SV=2	sp|O95425|SVIL_HUMAN	248 kDa	0	2	0	0
Succinate--CoA ligase [ADP/GDP-forming] subunit alpha, mitochondrial OS=Homo sapiens GN=SUCLG1 PE=1 SV=4	sp|P53597|SUCA_HUMAN	36 kDa	0	2	0	0
Protein FRG1 OS=Homo sapiens GN=FRG1 PE=1 SV=1	sp|Q14331|FRG1_HUMAN	29 kDa	0	2	0	0
Leucine-rich PPR motif-containing protein, mitochondrial OS=Homo sapiens GN=LRPPRC PE=1 SV=3	sp|P42704|LPPRC_HUMAN	158 kDa	0	2	0	0
Heat shock protein HSP 90-alpha OS=Homo sapiens GN=HSP90AA1 PE=1 SV=5	sp|P07900|HS90A_HUMAN	85 kDa	0	2	0	0
Gelsolin OS=Homo sapiens GN=GSN PE=1 SV=1	sp|P06396|GELS_HUMAN (+2)	86 kDa	0	2	0	0
Fibrillin-1 OS=Homo sapiens GN=FBN1 PE=1 SV=3	sp|P35555|FBN1_HUMAN	312 kDa	0	2	0	0
Fatty acid synthase OS=Homo sapiens GN=FASN PE=1 SV=3	sp|P49327|FAS_HUMAN (+1)	273 kDa	0	2	0	0
Alpha-S1-casein OS=Bos taurus GN=CSN1S1 PE=1 SV=2	sp|P02662|CASA1_BOVIN	25 kDa	0	2	0	0
Acyl-CoA desaturase OS=Homo sapiens GN=SCD PE=1 SV=2	sp|O00767|ACOD_HUMAN	42 kDa	0	2	1	0
ATP-dependent RNA helicase DDX1 OS=Homo sapiens GN=DDX1 PE=1 SV=2	sp|Q92499|DDX1_HUMAN	82 kDa	0	2	0	0
A C2HC-type zinc-finger protein OS=Toxoplasma gondii (strain ATCC 50861 / VEG) GN=TGVEG_236850 PE=4 SV=1	REVERSE_tr|V4Z6K2|V4Z6K2_TOXGV-R	295 kDa	0	2	0	1
EH domain-containing protein 2 OS=Homo sapiens GN=EHD2 PE=1 SV=2	sp|Q9NZN4|EHD2_HUMAN	61 kDa	5	6	2	4
Dolichyl-diphosphooligosaccharide--protein glycosyltransferase subunit 1 OS=Homo sapiens GN=RPN1 PE=1 SV=1	sp|P04843|RPN1_HUMAN	69 kDa	8	6	4	4
Cluster of Myosin regulatory light chain 12A OS=Homo sapiens GN=MYL12A PE=1 SV=2 (sp|P19105|ML12A_HUMAN)	sp|P19105|ML12A_HUMAN [3]	20 kDa	5	2	1	3
40S ribosomal protein S3a OS=Toxoplasma gondii (strain ATCC 50861 / VEG) GN=BN1205_022930 PE=3 SV=1	tr|B9PGG2|B9PGG2_TOXGV	29 kDa	4	3	2	2
Extended synaptotagmin-2 (Fragment) OS=Homo sapiens GN=ESYT2 PE=1 SV=1	tr|H7BXI1|H7BXI1_HUMAN	98 kDa	3	4	2	2
Glia-derived nexin OS=Homo sapiens GN=SERPINE2 PE=1 SV=1	sp|P07093|GDN_HUMAN	44 kDa	1	6	2	2
Unconventional myosin-Ic OS=Homo sapiens GN=MYO1C PE=1 SV=1	tr|F5H6E2|F5H6E2_HUMAN	119 kDa	28	28	20	13
Cluster of Rhoptry protein ROP7 OS=Toxoplasma gondii (strain ATCC 50861 / VEG) GN=BN1205_050030 PE=4 SV=1 (tr|A0A0F7UNS7|A0A0F7UNS7_TOXGV)	tr|A0A0F7UNS7|A0A0F7UNS7_TOXGV [2]	63 kDa	3	2	3	0
Cluster of Glutamine--fructose-6-phosphate aminotransferase [isomerizing] 1 OS=Homo sapiens GN=GFPT1 PE=1 SV=3 (sp|Q06210|GFPT1_HUMAN)	sp|Q06210|GFPT1_HUMAN [2]	79 kDa	2	3	0	3
60S ribosomal protein L24 OS=Homo sapiens GN=RPL24 PE=1 SV=1	sp|P83731|RL24_HUMAN	18 kDa	2	3	2	1
60S ribosomal protein L8 OS=Homo sapiens GN=RPL8 PE=1 SV=2	sp|P62917|RL8_HUMAN (+1)	28 kDa	2	8	3	3
60S ribosomal protein L3 OS=Homo sapiens GN=RPL3 PE=1 SV=2	sp|P39023|RL3_HUMAN	46 kDa	2	3	1	2
Treacle protein OS=Homo sapiens GN=TCOF1 PE=1 SV=3	sp|Q13428|TCOF_HUMAN	152 kDa	16	17	8	13
Cluster of Unconventional myosin-Ic OS=Homo sapiens GN=MYO1C PE=1 SV=1 (tr|F5H6E2|F5H6E2_HUMAN)	tr|F5H6E2|F5H6E2_HUMAN [2]	119 kDa	38	36	26	22
Protein SREK1IP1 OS=Homo sapiens GN=SREK1IP1 PE=1 SV=1	sp|Q8N9Q2|SR1IP_HUMAN	18 kDa	4	5	2	4
Cluster of Heat shock protein HSP 90-beta OS=Homo sapiens GN=HSP90AB1 PE=1 SV=4 (sp|P08238|HS90B_HUMAN)	sp|P08238|HS90B_HUMAN [6]	83 kDa	4	8	4	4
Signal recognition particle receptor subunit beta OS=Homo sapiens GN=SRPRB PE=1 SV=3	sp|Q9Y5M8|SRPRB_HUMAN (+1)	30 kDa	2	4	2	2
Sideroflexin OS=Homo sapiens GN=SFXN3 PE=1 SV=1	tr|A0A1P0AYU5|A0A1P0AYU5_HUMAN	36 kDa	2	1	1	1
Ras GTPase-activating-like protein IQGAP1 OS=Homo sapiens GN=IQGAP1 PE=1 SV=1	sp|P46940|IQGA1_HUMAN	189 kDa	2	4	1	3
Nucleolar protein 5A, putative OS=Toxoplasma gondii (strain ATCC 50861 / VEG) GN=BN1205_004330 PE=4 SV=1	tr|B9PPQ9|B9PPQ9_TOXGV	60 kDa	2	1	1	1
AFG3-like protein 2 OS=Homo sapiens GN=AFG3L2 PE=1 SV=2	sp|Q9Y4W6|AFG32_HUMAN	89 kDa	2	1	2	0
ADP/ATP carrier, putative OS=Toxoplasma gondii (strain ATCC 50861 / VEG) GN=BN1205_001930 PE=3 SV=1	tr|B9PRA8|B9PRA8_TOXGV	35 kDa	2	1	2	0
ADP-ribosylation factor-like protein 8B OS=Homo sapiens GN=ARL8B PE=1 SV=1	sp|Q9NVJ2|ARL8B_HUMAN	22 kDa	2	1	0	2
40S ribosomal protein S2 OS=Homo sapiens GN=RPS2 PE=1 SV=2	sp|P15880|RS2_HUMAN	31 kDa	2	1	1	1
1-phosphatidylinositol 4,5-bisphosphate phosphodiesterase delta-3 OS=Homo sapiens GN=PLCD3 PE=1 SV=3	sp|Q8N3E9|PLCD3_HUMAN	89 kDa	2	1	0	2
Tumor necrosis factor alpha-induced protein 2 OS=Homo sapiens GN=TNFAIP2 PE=2 SV=2	sp|Q03169|TNAP2_HUMAN	73 kDa	1	2	1	1
Signal recognition particle 14 kDa protein OS=Homo sapiens GN=SRP14 PE=1 SV=2	sp|P37108|SRP14_HUMAN	15 kDa	1	2	1	1
Putative eukaryotic translation initiation factor 3 subunit 7 OS=Toxoplasma gondii (strain ATCC 50861 / VEG) GN=TGVEG_317720B PE=3 SV=1	tr|V4YY60|V4YY60_TOXGV	32 kDa	1	2	1	1
Protein S100-A10 OS=Homo sapiens GN=S100A10 PE=1 SV=2	sp|P60903|S10AA_HUMAN	11 kDa	1	2	1	1
Kinesin-like protein KIF2A OS=Homo sapiens GN=KIF2A PE=1 SV=3	sp|O00139|KIF2A_HUMAN	80 kDa	1	2	1	1
Cluster of HLA class I histocompatibility antigen, A-29 alpha chain OS=Homo sapiens GN=HLA-A PE=1 SV=2 (sp|P30512|1A29_HUMAN)	sp|P30512|1A29_HUMAN [3]	41 kDa	1	2	1	1
E3 ubiquitin-protein ligase RBBP6 OS=Homo sapiens GN=RBBP6 PE=1 SV=1	sp|Q7Z6E9|RBBP6_HUMAN	202 kDa	1	2	1	1
Arginine and glutamate-rich protein 1 OS=Homo sapiens GN=ARGLU1 PE=1 SV=1	sp|Q9NWB6|ARGL1_HUMAN	33 kDa	1	2	1	1
ATP synthase subunit gamma, mitochondrial OS=Homo sapiens GN=ATP5C1 PE=1 SV=1	sp|P36542|ATPG_HUMAN	33 kDa	1	2	1	1
Cluster of AP-2 complex subunit beta OS=Homo sapiens GN=AP2B1 PE=1 SV=1 (tr|A0A087X253|A0A087X253_HUMAN)	tr|A0A087X253|A0A087X253_HUMAN [2]	101 kDa	1	2	1	1
60S ribosomal protein L22 OS=Homo sapiens GN=RPL22 PE=1 SV=2	sp|P35268|RL22_HUMAN (+2)	15 kDa	1	2	1	1
Rhoptry protein ROP5 OS=Toxoplasma gondii (strain ATCC 50861 / VEG) GN=TGVEG_308090 PE=4 SV=1	tr|V4Z6U4|V4Z6U4_TOXGV	61 kDa	7	6	5	4
Uncharacterized protein OS=Toxoplasma gondii (strain ATCC 50861 / VEG) GN=BN1205_084110 PE=4 SV=1	tr|B9QE93|B9QE93_TOXGV	35 kDa	48	46	31	35
Aspartyl/asparaginyl beta-hydroxylase OS=Homo sapiens GN=ASPH PE=1 SV=3	sp|Q12797|ASPH_HUMAN	86 kDa	16	18	10	14
Cluster of Very-long-chain enoyl-CoA reductase OS=Homo sapiens GN=TECR PE=1 SV=1 (sp|Q9NZ01|TECR_HUMAN)	sp|Q9NZ01|TECR_HUMAN	36 kDa	4	3	2	3
Peptidyl-prolyl cis-trans isomerase, cyclophilin-type domain-containing protein OS=Toxoplasma gondii (strain ATCC 50861 / VEG) GN=BN1205_068650 PE=4 SV=1	tr|B9Q8B4|B9Q8B4_TOXGV	66 kDa	4	3	4	1
60S ribosomal protein L23a (Fragment) OS=Homo sapiens GN=RPL23A PE=1 SV=1	tr|K7EJV9|K7EJV9_HUMAN	19 kDa	9	10	7	7
Cluster of Annexin A2 OS=Homo sapiens GN=ANXA2 PE=1 SV=2 (sp|P07355|ANXA2_HUMAN)	sp|P07355|ANXA2_HUMAN [2]	39 kDa	9	14	9	8
40S ribosomal protein S23 OS=Homo sapiens GN=RPS23 PE=1 SV=3	sp|P62266|RS23_HUMAN (+1)	16 kDa	8	8	6	6
Uncharacterized protein OS=Toxoplasma gondii (strain ATCC 50861 / VEG) GN=BN1205_046150 PE=4 SV=1	tr|B9PUD6|B9PUD6_TOXGV	23 kDa	4	4	4	2
Sarcoplasmic/endoplasmic reticulum calcium ATPase 2 OS=Homo sapiens GN=ATP2A2 PE=1 SV=1	sp|P16615|AT2A2_HUMAN	115 kDa	4	4	3	3
RNA recognition motif 2 domain-containing protein OS=Toxoplasma gondii (strain ATCC 50861 / VEG) GN=BN1205_098960 PE=4 SV=1	tr|A0A125YGV3|A0A125YGV3_TOXGV	100 kDa	4	0	2	1
60S ribosomal protein L35 OS=Homo sapiens GN=RPL35 PE=1 SV=2	sp|P42766|RL35_HUMAN	15 kDa	4	4	2	4
Cluster of 60S ribosomal protein L27 OS=Homo sapiens GN=RPL27 PE=1 SV=2 (sp|P61353|RL27_HUMAN)	sp|P61353|RL27_HUMAN [2]	16 kDa	4	4	3	3
2',3'-cyclic-nucleotide 3'-phosphodiesterase OS=Homo sapiens GN=CNP PE=1 SV=2	sp|P09543|CN37_HUMAN	48 kDa	4	4	4	2
Cluster of Putative RNA-binding protein Luc7-like 2 OS=Homo sapiens GN=LUC7L2 PE=1 SV=2 (sp|Q9Y383|LC7L2_HUMAN)	sp|Q9Y383|LC7L2_HUMAN	47 kDa	2	2	1	2
Cluster of Lamina-associated polypeptide 2, isoforms beta/gamma OS=Homo sapiens GN=TMPO PE=1 SV=2 (sp|P42167|LAP2B_HUMAN)	sp|P42167|LAP2B_HUMAN	51 kDa	2	2	2	1
Gremlin-1 OS=Homo sapiens GN=GREM1 PE=1 SV=1	sp|O60565|GREM1_HUMAN	21 kDa	2	2	1	2
Cluster of Calmodulin OS=Homo sapiens GN=CALM1 PE=1 SV=2 (sp|P62158|CALM_HUMAN)	sp|P62158|CALM_HUMAN [4]	17 kDa	2	2	1	2
60S ribosomal protein L13a OS=Homo sapiens GN=RPL13A PE=1 SV=2	sp|P40429|RL13A_HUMAN	24 kDa	2	2	2	1
Deoxynucleoside triphosphate triphosphohydrolase SAMHD1 OS=Homo sapiens GN=SAMHD1 PE=1 SV=2	sp|Q9Y3Z3|SAMH1_HUMAN	72 kDa	1	3	1	2
MAP7 domain-containing protein 1 OS=Homo sapiens GN=MAP7D1 PE=1 SV=1	sp|Q3KQU3|MA7D1_HUMAN	93 kDa	0	4	2	1
Putative transmembrane protein OS=Toxoplasma gondii (strain ATCC 50861 / VEG) GN=BN1205_060200 PE=4 SV=1	tr|B9Q6H9|B9Q6H9_TOXGV	29 kDa	16	13	11	11
Uncharacterized protein OS=Toxoplasma gondii (strain ATCC 50861 / VEG) GN=BN1205_100740 PE=4 SV=1	tr|B9PJ63|B9PJ63_TOXGV	16 kDa	9	8	6	7
40S ribosomal protein S13 OS=Homo sapiens GN=RPS13 PE=1 SV=2	sp|P62277|RS13_HUMAN	17 kDa	8	5	5	5
40s ribosomal protein S14, putative OS=Toxoplasma gondii (strain ATCC 50861 / VEG) GN=BN1205_049265 PE=3 SV=1	tr|A0A125YXW4|A0A125YXW4_TOXGV	16 kDa	5	4	5	2
Serpin H1 OS=Homo sapiens GN=SERPINH1 PE=1 SV=2	sp|P50454|SERPH_HUMAN	46 kDa	4	5	3	4
Leucine-rich repeat-containing protein 59 OS=Homo sapiens GN=LRRC59 PE=1 SV=1	sp|Q96AG4|LRC59_HUMAN	35 kDa	4	5	4	3
Heat shock cognate 71 kDa protein OS=Homo sapiens GN=HSPA8 PE=1 SV=1	sp|P11142|HSP7C_HUMAN (+1)	71 kDa	4	5	5	2
40S ribosomal protein S30 OS=Homo sapiens GN=FAU PE=1 SV=1	sp|P62861|RS30_HUMAN	7 kDa	4	5	3	4
Annexin A2 OS=Homo sapiens GN=ANXA2 PE=1 SV=2	sp|P07355|ANXA2_HUMAN	39 kDa	3	6	3	4
Cluster of ATP-dependent RNA helicase DDX3Y OS=Homo sapiens GN=DDX3Y PE=1 SV=2 (sp|O15523|DDX3Y_HUMAN)	sp|O15523|DDX3Y_HUMAN [6]	73 kDa	2	7	4	3
Putative elongation factor 1-alpha-like 3 OS=Homo sapiens GN=EEF1A1P5 PE=5 SV=1	sp|Q5VTE0|EF1A3_HUMAN	50 kDa	6	9	6	6
Cluster of 60S ribosomal protein L13a OS=Homo sapiens GN=RPL13A PE=1 SV=2 (sp|P40429|RL13A_HUMAN)	sp|P40429|RL13A_HUMAN	24 kDa	5	5	4	4
Collagen alpha-1(III) chain OS=Homo sapiens GN=COL3A1 PE=1 SV=4	sp|P02461|CO3A1_HUMAN	139 kDa	4	1	2	2
Very-long-chain enoyl-CoA reductase OS=Homo sapiens GN=TECR PE=1 SV=1	sp|Q9NZ01|TECR_HUMAN	36 kDa	3	2	2	2
Histone H2A type 2-C OS=Homo sapiens GN=HIST2H2AC PE=1 SV=4	sp|Q16777|H2A2C_HUMAN	14 kDa	3	2	2	2
60S ribosomal protein L37a OS=Homo sapiens GN=RPL37A PE=1 SV=2	sp|P61513|RL37A_HUMAN	10 kDa	3	2	2	2
40S ribosomal protein S5 OS=Homo sapiens GN=RPS5 PE=1 SV=4	sp|P46782|RS5_HUMAN (+1)	23 kDa	3	2	2	2
Dolichyl-diphosphooligosaccharide--protein glycosyltransferase subunit STT3A OS=Homo sapiens GN=STT3A PE=1 SV=2	sp|P46977|STT3A_HUMAN	81 kDa	2	3	1	3
40S ribosomal protein S17 OS=Homo sapiens GN=RPS17 PE=1 SV=2	sp|P08708|RS17_HUMAN	16 kDa	2	3	2	2
E3 ubiquitin-protein ligase TRIM21 OS=Homo sapiens GN=TRIM21 PE=1 SV=1	sp|P19474|RO52_HUMAN	54 kDa	24	32	19	26
Adhesion G protein-coupled receptor A3 OS=Homo sapiens GN=ADGRA3 PE=1 SV=2	sp|Q8IWK6|AGRA3_HUMAN	146 kDa	12	11	8	11
Cluster of 40S ribosomal protein S6 OS=Homo sapiens GN=RPS6 PE=1 SV=1 (sp|P62753|RS6_HUMAN)	sp|P62753|RS6_HUMAN [2]	29 kDa	9	9	8	7
Putative transmembrane protein OS=Toxoplasma gondii (strain ATCC 50861 / VEG) GN=BN1205_066150 PE=4 SV=1	tr|B9Q7Q4|B9Q7Q4_TOXGV	45 kDa	6	6	3	7
Cluster of Immunoglobulin heavy constant gamma 2 OS=Homo sapiens GN=IGHG2 PE=1 SV=2 (sp|P01859|IGHG2_HUMAN)	sp|P01859|IGHG2_HUMAN [3]	36 kDa	5	7	7	3
40S ribosomal protein S8 OS=Homo sapiens GN=RPS8 PE=1 SV=2	sp|P62241|RS8_HUMAN (+1)	24 kDa	3	3	3	2
Cluster of 40S ribosomal protein S2 OS=Homo sapiens GN=RPS2 PE=1 SV=2 (sp|P15880|RS2_HUMAN)	sp|P15880|RS2_HUMAN [2]	31 kDa	3	3	2	3
Alpha-2-macroglobulin OS=Homo sapiens GN=A2M PE=1 SV=3	sp|P01023|A2MG_HUMAN	163 kDa	2	4	3	2
Cluster of Putative elongation factor 1-alpha-like 3 OS=Homo sapiens GN=EEF1A1P5 PE=5 SV=1 (sp|Q5VTE0|EF1A3_HUMAN)	sp|Q5VTE0|EF1A3_HUMAN [3]	50 kDa	39	46	36	35
Cluster of 40S ribosomal protein S4, X isoform OS=Homo sapiens GN=RPS4X PE=1 SV=2 (sp|P62701|RS4X_HUMAN)	sp|P62701|RS4X_HUMAN [3]	30 kDa	9	10	10	6
Zinc knuckle domain-containing protein OS=Toxoplasma gondii (strain ATCC 50861 / VEG) GN=BN1205_104640 PE=4 SV=1	tr|V4Z8W6|V4Z8W6_TOXGV	24 kDa	4	3	3	3
Heat shock protein HSP 90-beta OS=Homo sapiens GN=HSP90AB1 PE=1 SV=4	sp|P08238|HS90B_HUMAN	83 kDa	3	4	3	3
Cluster of Ribosome-binding protein 1 OS=Homo sapiens GN=RRBP1 PE=1 SV=4 (sp|Q9P2E9|RRBP1_HUMAN)	sp|Q9P2E9|RRBP1_HUMAN [2]	152 kDa	14	15	13	12
60S ribosomal protein L4 OS=Homo sapiens GN=RPL4 PE=1 SV=5	sp|P36578|RL4_HUMAN	48 kDa	11	12	10	10
Tubulin beta chain OS=Homo sapiens GN=TUBB PE=1 SV=2	sp|P07437|TBB5_HUMAN (+1)	50 kDa	8	8	6	8
Protein transport protein Sec61 subunit alpha isoform 1 OS=Homo sapiens GN=SEC61A1 PE=1 SV=2	sp|P61619|S61A1_HUMAN (+1)	52 kDa	5	3	4	3
Cluster of Myosin light polypeptide 6 OS=Homo sapiens GN=MYL6 PE=1 SV=1 (tr|B7Z6Z4|B7Z6Z4_HUMAN)	tr|B7Z6Z4|B7Z6Z4_HUMAN [2]	27 kDa	3	5	1	6
Cytoskeleton-associated protein 4 OS=Homo sapiens GN=CKAP4 PE=1 SV=2	sp|Q07065|CKAP4_HUMAN	66 kDa	18	18	17	15
Uncharacterized protein OS=Toxoplasma gondii (strain ATCC 50861 / VEG) GN=TGVEG_226050 PE=3 SV=1	tr|V5BAC2|V5BAC2_TOXGV	84 kDa	4	5	5	3
Cluster of 40S ribosomal protein S17 OS=Homo sapiens GN=RPS17 PE=1 SV=2 (sp|P08708|RS17_HUMAN)	sp|P08708|RS17_HUMAN	16 kDa	4	5	4	4
40S ribosomal protein S11 OS=Homo sapiens GN=RPS11 PE=1 SV=3	sp|P62280|RS11_HUMAN (+1)	18 kDa	6	4	3	6
Histone H4 OS=Toxoplasma gondii (strain ATCC 50861 / VEG) GN=BN1205_092350 PE=3 SV=1	tr|B9PNK6|B9PNK6_TOXGV	11 kDa	7	5	5	6
Cluster of 60S ribosomal protein L17 OS=Homo sapiens GN=RPL17 PE=3 SV=1 (tr|J3QLC8|J3QLC8_HUMAN)	tr|J3QLC8|J3QLC8_HUMAN [6]	20 kDa	5	7	6	5
Cluster of Myosin-9 OS=Homo sapiens GN=MYH9 PE=1 SV=4 (sp|P35579|MYH9_HUMAN)	sp|P35579|MYH9_HUMAN [4]	227 kDa	29	21	10	36
Myosin-9 OS=Homo sapiens GN=MYH9 PE=1 SV=4	sp|P35579|MYH9_HUMAN	227 kDa	22	16	7	28
Transmembrane glycoprotein NMB OS=Homo sapiens GN=GPNMB PE=1 SV=2	sp|Q14956|GPNMB_HUMAN	64 kDa	7	8	7	7
Hornerin OS=Homo sapiens GN=HRNR PE=1 SV=2	sp|Q86YZ3|HORN_HUMAN	282 kDa	6	9	7	7
60S ribosomal protein L23 OS=Homo sapiens GN=RPL23 PE=1 SV=1	sp|P62829|RL23_HUMAN	15 kDa	17	17	17	15
40S ribosomal protein S14 OS=Homo sapiens GN=RPS14 PE=1 SV=3	sp|P62263|RS14_HUMAN	16 kDa	8	9	9	7
Cluster of Nucleolar protein of 40 kDa OS=Homo sapiens GN=ZCCHC17 PE=1 SV=1 (tr|A0A0D9SEW3|A0A0D9SEW3_HUMAN)	tr|A0A0D9SEW3|A0A0D9SEW3_HUMAN [2]	28 kDa	8	10	7	10
Cluster of 60S ribosomal protein L7 OS=Homo sapiens GN=RPL7 PE=1 SV=1 (sp|P18124|RL7_HUMAN)	sp|P18124|RL7_HUMAN	29 kDa	10	10	12	7
Elongation factor 1-alpha OS=Toxoplasma gondii (strain ATCC 50861 / VEG) GN=BN1205_013060 PE=3 SV=1	tr|A0A0F7US18|A0A0F7US18_TOXGV	49 kDa	22	11	18	15
S1 RNA binding domain-containing protein OS=Toxoplasma gondii (strain ATCC 50861 / VEG) GN=BN1205_009410 PE=4 SV=1	tr|B9PVI9|B9PVI9_TOXGV	42 kDa	9	10	11	8
Cluster of Histone H2A type 2-C OS=Homo sapiens GN=HIST2H2AC PE=1 SV=4 (sp|Q16777|H2A2C_HUMAN)	sp|Q16777|H2A2C_HUMAN [5]	14 kDa	8	10	9	9
Cluster of Ubiquitin-60S ribosomal protein L40 OS=Homo sapiens GN=UBA52 PE=1 SV=2 (sp|P62987|RL40_HUMAN)	sp|P62987|RL40_HUMAN [16]	15 kDa	7	8	7	8
Cluster of Histone H2A OS=Toxoplasma gondii (strain ATCC 50861 / VEG) GN=BN1205_007580 PE=3 SV=1 (tr|A0A0F7V6C1|A0A0F7V6C1_TOXGV)	tr|A0A0F7V6C1|A0A0F7V6C1_TOXGV [2]	16 kDa	7	8	9	6
Cluster of 60S ribosomal protein L37a OS=Homo sapiens GN=RPL37A PE=1 SV=2 (sp|P61513|RL37A_HUMAN)	sp|P61513|RL37A_HUMAN [2]	10 kDa	6	5	5	6
60S acidic ribosomal protein P2 OS=Homo sapiens GN=RPLP2 PE=1 SV=1	sp|P05387|RLA2_HUMAN	12 kDa	6	7	6	7
Cluster of Ras GTPase-activating-like protein IQGAP1 OS=Homo sapiens GN=IQGAP1 PE=1 SV=1 (sp|P46940|IQGA1_HUMAN)	sp|P46940|IQGA1_HUMAN [4]	189 kDa	5	11	9	7
Cluster of 60S ribosomal protein L31 OS=Homo sapiens GN=RPL31 PE=1 SV=1 (tr|B7Z4E3|B7Z4E3_HUMAN)	tr|B7Z4E3|B7Z4E3_HUMAN [2]	14 kDa	5	6	5	6
60S ribosomal protein L10a OS=Homo sapiens GN=RPL10A PE=1 SV=2	sp|P62906|RL10A_HUMAN	25 kDa	5	3	4	4
Histone H2B OS=Toxoplasma gondii (strain ATCC 50861 / VEG) GN=BN1205_038620 PE=3 SV=1	tr|A0A0F7UNS9|A0A0F7UNS9_TOXGV	14 kDa	4	4	4	4
DnaJ domain-containing protein OS=Toxoplasma gondii (strain ATCC 50861 / VEG) GN=BN1205_044750 PE=4 SV=1	tr|V4ZD10|V4ZD10_TOXGV	72 kDa	4	4	5	3
Cluster of Alpha-2-macroglobulin OS=Homo sapiens GN=A2M PE=1 SV=3 (sp|P01023|A2MG_HUMAN)	sp|P01023|A2MG_HUMAN [2]	163 kDa	4	7	6	5
Cluster of 60S ribosomal protein L12 OS=Homo sapiens GN=RPL12 PE=1 SV=1 (sp|P30050|RL12_HUMAN)	sp|P30050|RL12_HUMAN	18 kDa	4	3	4	3
40S ribosomal protein S15a OS=Homo sapiens GN=RPS15A PE=1 SV=2	sp|P62244|RS15A_HUMAN	15 kDa	4	5	3	6
Tubulin beta chain OS=Toxoplasma gondii (strain ATCC 50861 / VEG) GN=BN1205_085930 PE=3 SV=1	tr|B9Q1T8|B9Q1T8_TOXGV	50 kDa	3	1	2	2
Stress-70 protein, mitochondrial OS=Homo sapiens GN=HSPA9 PE=1 SV=2	sp|P38646|GRP75_HUMAN	74 kDa	3	1	2	2
Cluster of Serine/arginine repetitive matrix protein 1 OS=Homo sapiens GN=SRRM1 PE=1 SV=1 (tr|A9Z1X7|A9Z1X7_HUMAN)	tr|A9Z1X7|A9Z1X7_HUMAN	103 kDa	3	4	2	5
Protein transport protein Sec61 subunit beta OS=Homo sapiens GN=SEC61B PE=1 SV=2	sp|P60468|SC61B_HUMAN	10 kDa	3	3	2	4
Cluster of Mannosyl-oligosaccharide glucosidase OS=Homo sapiens GN=MOGS PE=1 SV=5 (sp|Q13724|MOGS_HUMAN)	sp|Q13724|MOGS_HUMAN [2]	92 kDa	3	4	2	5
Elongation factor Tu, mitochondrial OS=Homo sapiens GN=TUFM PE=1 SV=2	sp|P49411|EFTU_HUMAN	50 kDa	3	4	4	3
DnaJ homolog subfamily A member 2 OS=Homo sapiens GN=DNAJA2 PE=1 SV=1	sp|O60884|DNJA2_HUMAN	46 kDa	3	5	4	4
60S ribosomal protein L12 OS=Homo sapiens GN=RPL12 PE=1 SV=1	sp|P30050|RL12_HUMAN	18 kDa	3	2	3	2
Unconventional myosin-Id OS=Homo sapiens GN=MYO1D PE=1 SV=2	sp|O94832|MYO1D_HUMAN (+1)	116 kDa	2	1	1	2
Tubulin beta-4B chain OS=Homo sapiens GN=TUBB4B PE=1 SV=1	sp|P68371|TBB4B_HUMAN	50 kDa	2	1	2	1
Serine/arginine repetitive matrix protein 1 OS=Homo sapiens GN=SRRM1 PE=1 SV=1	tr|A9Z1X7|A9Z1X7_HUMAN	103 kDa	2	3	1	4
Cluster of Protein FAM32A OS=Homo sapiens GN=FAM32A PE=1 SV=2 (sp|Q9Y421|FA32A_HUMAN)	sp|Q9Y421|FA32A_HUMAN	13 kDa	2	1	2	1
Immunoglobulin heavy constant gamma 2 OS=Homo sapiens GN=IGHG2 PE=1 SV=2	sp|P01859|IGHG2_HUMAN	36 kDa	2	3	2	3
DnaJ homolog subfamily C member 10 OS=Homo sapiens GN=DNAJC10 PE=1 SV=2	sp|Q8IXB1|DJC10_HUMAN	91 kDa	2	0	1	1
Dense granule protein 5 OS=Toxoplasma gondii (strain ATCC 50861 / VEG) GN=BN1205_033680 PE=4 SV=1	tr|A0A0F7UV78|A0A0F7UV78_TOXGV	13 kDa	2	2	2	2
Complement C3 OS=Homo sapiens GN=C3 PE=1 SV=2	sp|P01024|CO3_HUMAN	187 kDa	2	2	1	3
60S ribosomal protein L22-like 1 OS=Homo sapiens GN=RPL22L1 PE=1 SV=2	sp|Q6P5R6|RL22L_HUMAN (+2)	15 kDa	2	3	3	2
60S ribosomal protein L17 OS=Homo sapiens GN=RPL17 PE=1 SV=3	sp|P18621|RL17_HUMAN (+4)	21 kDa	2	2	2	2
Cluster of 60S ribosomal protein L11 OS=Homo sapiens GN=RPL11 PE=1 SV=2 (sp|P62913|RL11_HUMAN)	sp|P62913|RL11_HUMAN	20 kDa	2	3	3	2
60S acidic ribosomal protein P1 OS=Homo sapiens GN=RPLP1 PE=1 SV=1	sp|P05386|RLA1_HUMAN	12 kDa	2	3	2	3
40S ribosomal protein S27-like OS=Homo sapiens GN=RPS27L PE=1 SV=3	sp|Q71UM5|RS27L_HUMAN (+2)	9 kDa	2	0	0	2
Cluster of 40S ribosomal protein S15 OS=Homo sapiens GN=RPS15 PE=1 SV=1 (tr|S4R417|S4R417_HUMAN)	tr|S4R417|S4R417_HUMAN	16 kDa	2	1	2	1
40S ribosomal protein S4, X isoform OS=Homo sapiens GN=RPS4X PE=1 SV=2	sp|P62701|RS4X_HUMAN	30 kDa	2	3	4	1
mRNA turnover 4 (MRT4) family protein OS=Toxoplasma gondii (strain ATCC 50861 / VEG) GN=BN1205_079040 PE=4 SV=1	tr|B6KAM6|B6KAM6_TOXGV	26 kDa	1	0	0	0
Zinc-finger in ubiquitin-hydrolases domain-containing protein OS=Toxoplasma gondii (strain ATCC 50861 / VEG) GN=BN1205_001320 PE=4 SV=1	REVERSE_tr|V4ZL39|V4ZL39_TOXGV-R	275 kDa	1	1	1	1
Zinc finger SWIM domain-containing protein 3 OS=Homo sapiens GN=ZSWIM3 PE=2 SV=2	REVERSE_sp|Q96MP5|ZSWM3_HUMAN-R	79 kDa	1	0	0	1
WD domain, G-beta repeat-containing protein OS=Toxoplasma gondii (strain ATCC 50861 / VEG) GN=BN1205_095640 PE=4 SV=1	REVERSE_tr|A0A125YGF1|A0A125YGF1_TOXGV-R	502 kDa	1	0	0	0
Voltage-dependent anion-selective channel protein 2 OS=Homo sapiens GN=VDAC2 PE=1 SV=2	sp|P45880|VDAC2_HUMAN (+1)	32 kDa	1	0	0	0
Voltage-dependent anion-selective channel protein 1 OS=Homo sapiens GN=VDAC1 PE=1 SV=2	sp|P21796|VDAC1_HUMAN	31 kDa	1	0	0	0
Very-long-chain 3-oxoacyl-CoA reductase OS=Homo sapiens GN=HSD17B12 PE=1 SV=2	sp|Q53GQ0|DHB12_HUMAN	34 kDa	1	1	1	1
Up-regulated during skeletal muscle growth protein 5 OS=Homo sapiens GN=USMG5 PE=1 SV=1	sp|Q96IX5|USMG5_HUMAN	6 kDa	1	0	0	1
Unconventional myosin-Ic (Fragment) OS=Homo sapiens GN=MYO1C PE=1 SV=2	tr|I3L204|I3L204_HUMAN	31 kDa	1	1	1	1
Uncharacterized protein OS=Toxoplasma gondii (strain ATCC 50861 / VEG) GN=TGVEG_293620 PE=4 SV=1	tr|V4Z1A4|V4Z1A4_TOXGV	98 kDa	1	0	0	0
Uncharacterized protein OS=Toxoplasma gondii (strain ATCC 50861 / VEG) GN=TGVEG_285250 PE=4 SV=1	tr|V4Z9G5|V4Z9G5_TOXGV	121 kDa	1	0	0	0
Uncharacterized protein OS=Toxoplasma gondii (strain ATCC 50861 / VEG) GN=TGVEG_251890 PE=4 SV=1	tr|A0A125YMZ3|A0A125YMZ3_TOXGV	181 kDa	1	0	0	0
Uncharacterized protein OS=Toxoplasma gondii (strain ATCC 50861 / VEG) GN=TGVEG_250030 PE=4 SV=1	REVERSE_tr|A0A125YKP4|A0A125YKP4_TOXGV-R	29 kDa	1	0	0	1
Uncharacterized protein OS=Toxoplasma gondii (strain ATCC 50861 / VEG) GN=BN1205_101590 PE=4 SV=1	tr|B6K9U1|B6K9U1_TOXGV	53 kDa	1	0	0	0
Uncharacterized protein OS=Toxoplasma gondii (strain ATCC 50861 / VEG) GN=BN1205_101440 PE=4 SV=1	tr|B6K9S7|B6K9S7_TOXGV	27 kDa	1	0	0	1
Uncharacterized protein OS=Toxoplasma gondii (strain ATCC 50861 / VEG) GN=BN1205_095710 PE=4 SV=1	tr|B6K8M8|B6K8M8_TOXGV	138 kDa	1	1	1	1
Uncharacterized protein OS=Toxoplasma gondii (strain ATCC 50861 / VEG) GN=BN1205_058310 PE=4 SV=1	tr|B6KNX7|B6KNX7_TOXGV	157 kDa	1	1	1	1
Uncharacterized protein OS=Toxoplasma gondii (strain ATCC 50861 / VEG) GN=BN1205_024410 PE=4 SV=1	tr|B6KJJ4|B6KJJ4_TOXGV	18 kDa	1	0	1	0
Uncharacterized protein OS=Toxoplasma gondii (strain ATCC 50861 / VEG) GN=BN1205_023080 PE=4 SV=1	tr|A0A0F7V486|A0A0F7V486_TOXGV	200 kDa	1	0	0	0
Uncharacterized protein C9orf172 OS=Homo sapiens GN=C9orf172 PE=3 SV=1	sp|C9J069|CI172_HUMAN	107 kDa	1	0	0	0
Ubiquitin carboxyl-terminal hydrolase OS=Toxoplasma gondii (strain ATCC 50861 / VEG) GN=BN1205_052270 PE=3 SV=1	tr|V4ZCL4|V4ZCL4_TOXGV	87 kDa	1	0	1	0
UPF0505 protein C16orf62 OS=Homo sapiens GN=C16orf62 PE=1 SV=2	REVERSE_tr|E7EWW0|E7EWW0_HUMAN-R (+1)	119 kDa	1	0	0	0
Tropomodulin 2 (Neuronal), isoform CRA_a OS=Homo sapiens GN=TMOD2 PE=1 SV=1	tr|G5EA42|G5EA42_HUMAN	34 kDa	1	1	1	1
Transportin-1 OS=Homo sapiens GN=TNPO1 PE=1 SV=2	sp|Q92973|TNPO1_HUMAN	102 kDa	1	1	1	1
Transmembrane protein 41B OS=Homo sapiens GN=TMEM41B PE=1 SV=1	sp|Q5BJD5|TM41B_HUMAN (+1)	33 kDa	1	0	0	0
Transmembrane and TPR repeat-containing protein 3 OS=Homo sapiens GN=TMTC3 PE=1 SV=2	sp|Q6ZXV5|TMTC3_HUMAN	104 kDa	1	0	0	0
Translocon-associated protein subunit delta OS=Homo sapiens GN=SSR4 PE=1 SV=1	sp|P51571|SSRD_HUMAN	19 kDa	1	2	1	2
Translocon-associated protein subunit alpha OS=Homo sapiens GN=SSR1 PE=1 SV=3	sp|P43307|SSRA_HUMAN (+4)	32 kDa	1	1	1	1
Transcription elongation regulator 1 OS=Homo sapiens GN=TCERG1 PE=1 SV=2	sp|O14776|TCRG1_HUMAN	124 kDa	1	1	1	1
Titin OS=Homo sapiens GN=TTN PE=1 SV=1	tr|A0A0A0MTS7|A0A0A0MTS7_HUMAN	3994 kDa	1	0	0	0
TBC1 domain family member 10B OS=Homo sapiens GN=TBC1D10B PE=1 SV=3	sp|Q4KMP7|TB10B_HUMAN	87 kDa	1	1	1	1
Spermatogenesis-associated protein 6 OS=Homo sapiens GN=SPATA6 PE=1 SV=1	sp|Q9NWH7|SPAT6_HUMAN (+3)	56 kDa	1	0	0	0
Solute carrier family 35 member F6 OS=Homo sapiens GN=SLC35F6 PE=1 SV=1	sp|Q8N357|S35F6_HUMAN	40 kDa	1	1	1	1
Signal recognition particle protein, putative OS=Toxoplasma gondii (strain ATCC 50861 / VEG) GN=BN1205_079880 PE=4 SV=1	tr|V4ZHI2|V4ZHI2_TOXGV	61 kDa	1	1	1	1
Serine/threonine-protein kinase PRP4 homolog OS=Homo sapiens GN=PRPF4B PE=1 SV=3	sp|Q13523|PRP4B_HUMAN	117 kDa	1	1	0	2
SWI2/SNF2-containing protein OS=Toxoplasma gondii (strain ATCC 50861 / VEG) GN=TGVEG_229460 PE=4 SV=1	tr|A0A125YV10|A0A125YV10_TOXGV	167 kDa	1	0	1	0
Ryanodine receptor 1 OS=Homo sapiens GN=RYR1 PE=1 SV=3	sp|P21817|RYR1_HUMAN	565 kDa	1	1	1	1
Ribosomal protein RPS23 OS=Toxoplasma gondii (strain ATCC 50861 / VEG) GN=BN1205_025830 PE=3 SV=1	tr|B9PHL8|B9PHL8_TOXGV	16 kDa	1	1	2	0
Rhoptry protein ROP7 OS=Toxoplasma gondii (strain ATCC 50861 / VEG) GN=BN1205_050030 PE=4 SV=1	tr|A0A0F7UNS7|A0A0F7UNS7_TOXGV	63 kDa	1	0	0	0
RbAp48 OS=Toxoplasma gondii (strain ATCC 50861 / VEG) GN=TGVEG_264820 PE=4 SV=1	tr|V4ZN18|V4ZN18_TOXGV	98 kDa	1	1	1	1
RNA pseudouridylate synthase domain-containing protein 2 OS=Homo sapiens GN=RPUSD2 PE=1 SV=2	sp|Q8IZ73|RUSD2_HUMAN	61 kDa	1	0	0	1
RNA binding motif protein, X-linked-like-1 OS=Homo sapiens GN=RBMXL1 PE=1 SV=1	sp|Q96E39|RMXL1_HUMAN	42 kDa	1	0	0	0
Putative uncharacterized protein C5orf58 OS=Homo sapiens GN=C5orf58 PE=4 SV=1	REVERSE_sp|C9J3I9|CE058_HUMAN-R (+2)	12 kDa	1	0	0	0
Putative transmembrane protein OS=Toxoplasma gondii (strain ATCC 50861 / VEG) GN=BN1205_073270 PE=4 SV=1	tr|V4ZE19|V4ZE19_TOXGV	117 kDa	1	0	0	0
Putative ribosome-binding factor A, mitochondrial OS=Homo sapiens GN=RBFA PE=1 SV=3	sp|Q8N0V3|RBFA_HUMAN	38 kDa	1	0	0	0
Putative rRNA-processing protein FCF1 OS=Toxoplasma gondii (strain ATCC 50861 / VEG) GN=BN1205_011050 PE=4 SV=1	tr|B9PV62|B9PV62_TOXGV	23 kDa	1	1	1	1
Putative proteophosphoglycan 5, related protein OS=Toxoplasma gondii (strain ATCC 50861 / VEG) GN=BN1205_045625 PE=4 SV=1	tr|V5BCF9|V5BCF9_TOXGV	145 kDa	1	0	1	0
Putative DUF74 family protein OS=Toxoplasma gondii (strain ATCC 50861 / VEG) GN=TGVEG_211300 PE=4 SV=1	tr|V4Z6P3|V4Z6P3_TOXGV	40 kDa	1	1	1	1
Protein transport protein Sec61 alpha subunit isoform 1, putative OS=Toxoplasma gondii (strain ATCC 50861 / VEG) GN=BN1205_017200 PE=3 SV=1	tr|B9PHN7|B9PHN7_TOXGV	52 kDa	1	0	1	0
Protein pelota homolog OS=Homo sapiens GN=PELO PE=1 SV=2	sp|Q9BRX2|PELO_HUMAN	43 kDa	1	1	1	1
Procollagen C-endopeptidase enhancer 1 OS=Homo sapiens GN=PCOLCE PE=1 SV=2	sp|Q15113|PCOC1_HUMAN	48 kDa	1	0	0	0
Probable C-mannosyltransferase DPY19L1 OS=Homo sapiens GN=DPY19L1 PE=1 SV=1	tr|A0A1B0GW05|A0A1B0GW05_HUMAN	85 kDa	1	0	0	1
Pre-mRNA-splicing factor ATP-dependent RNA helicase DHX15 OS=Homo sapiens GN=DHX15 PE=1 SV=2	sp|O43143|DHX15_HUMAN	91 kDa	1	2	1	2
Nucleolar protein of 40 kDa OS=Homo sapiens GN=ZCCHC17 PE=1 SV=1	tr|A0A0D9SEW3|A0A0D9SEW3_HUMAN	28 kDa	1	1	1	1
Nucleolar 12, 25 kDa protein OS=Toxoplasma gondii (strain ATCC 50861 / VEG) GN=BN1205_037865 PE=4 SV=1	tr|A0A125YYC7|A0A125YYC7_TOXGV	38 kDa	1	0	0	0
Neurobeachin-like protein 1 OS=Homo sapiens GN=NBEAL1 PE=2 SV=3	sp|Q6ZS30|NBEL1_HUMAN	307 kDa	1	0	0	0
Myosin-10 OS=Homo sapiens GN=MYH10 PE=1 SV=3	sp|P35580|MYH10_HUMAN	229 kDa	1	0	0	1
Myosin regulatory light chain 12A OS=Homo sapiens GN=MYL12A PE=1 SV=2	sp|P19105|ML12A_HUMAN (+1)	20 kDa	1	0	0	1
Myosin F OS=Toxoplasma gondii (strain ATCC 50861 / VEG) GN=BN1205_029490 PE=3 SV=1	tr|B9QML2|B9QML2_TOXGV	216 kDa	1	0	0	0
Monocarboxylate transporter 2 OS=Homo sapiens GN=SLC16A7 PE=1 SV=2	sp|O60669|MOT2_HUMAN	52 kDa	1	1	1	1
Mitochondrial 10-formyltetrahydrofolate dehydrogenase OS=Homo sapiens GN=ALDH1L2 PE=1 SV=2	sp|Q3SY69|AL1L2_HUMAN	102 kDa	1	0	0	0
Microtubule-associated protein 1A OS=Homo sapiens GN=MAP1A PE=1 SV=6	sp|P78559|MAP1A_HUMAN (+1)	305 kDa	1	1	1	1
Microneme protein MIC1 OS=Toxoplasma gondii (strain ATCC 50861 / VEG) GN=BN1205_084920 PE=4 SV=1	tr|B6KL08|B6KL08_TOXGV	49 kDa	1	1	1	1
Methyltransferase domain-containing protein OS=Toxoplasma gondii (strain ATCC 50861 / VEG) GN=TGVEG_247590 PE=4 SV=1	tr|A0A125YNW4|A0A125YNW4_TOXGV	96 kDa	1	0	0	0
Methionine--tRNA ligase, cytoplasmic OS=Homo sapiens GN=MARS PE=1 SV=2	sp|P56192|SYMC_HUMAN	101 kDa	1	0	0	0
Kinesin-like protein OS=Toxoplasma gondii (strain ATCC 50861 / VEG) GN=TGVEG_206570 PE=3 SV=1	tr|V4ZHG8|V4ZHG8_TOXGV	78 kDa	1	1	1	1
Kinesin-like protein KIF3C OS=Homo sapiens GN=KIF3C PE=1 SV=3	sp|O14782|KIF3C_HUMAN	89 kDa	1	0	0	0
Keratin, type I cytoskeletal 16 OS=Homo sapiens GN=KRT16 PE=1 SV=4	sp|P08779|K1C16_HUMAN	51 kDa	1	0	1	0
KN motif and ankyrin repeat domain-containing protein 2 OS=Homo sapiens GN=KANK2 PE=1 SV=1	sp|Q63ZY3|KANK2_HUMAN	91 kDa	1	0	1	0
Integrin-linked protein kinase OS=Homo sapiens GN=ILK PE=1 SV=2	sp|Q13418|ILK_HUMAN (+1)	51 kDa	1	1	1	1
Cluster of Hydroxysteroid (17-beta) dehydrogenase 4, isoform CRA_a OS=Homo sapiens GN=HSD17B4 PE=1 SV=1 (tr|G5E9S2|G5E9S2_HUMAN)	tr|G5E9S2|G5E9S2_HUMAN [2]	65 kDa	1	1	1	1
Histone H3 OS=Toxoplasma gondii (strain ATCC 50861 / VEG) GN=BN1205_073350 PE=3 SV=1	tr|A0A0F7UZ25|A0A0F7UZ25_TOXGV (+1)	15 kDa	1	1	1	1
Hemoglobin subunit alpha OS=Homo sapiens GN=HBA1 PE=1 SV=2	sp|P69905|HBA_HUMAN	15 kDa	1	0	0	1
HMG domain-containing protein 4 OS=Homo sapiens GN=HMGXB4 PE=1 SV=2	sp|Q9UGU5|HMGX4_HUMAN	66 kDa	1	0	0	1
Cluster of HLA class I histocompatibility antigen, alpha chain G OS=Homo sapiens GN=HLA-G PE=1 SV=1 (sp|P17693|HLAG_HUMAN)	sp|P17693|HLAG_HUMAN [4]	38 kDa	1	1	0	2
HEAT repeat-containing protein OS=Toxoplasma gondii (strain ATCC 50861 / VEG) GN=BN1205_106360 PE=4 SV=1	tr|B6KR25|B6KR25_TOXGV	126 kDa	1	0	0	0
Gamma-interferon-inducible protein 16 OS=Homo sapiens GN=IFI16 PE=1 SV=3	sp|Q16666|IF16_HUMAN	88 kDa	1	1	1	1
GTPase Era, mitochondrial OS=Homo sapiens GN=ERAL1 PE=1 SV=2	sp|O75616|ERAL1_HUMAN	48 kDa	1	0	0	0
Filaggrin-2 OS=Homo sapiens GN=FLG2 PE=1 SV=1	sp|Q5D862|FILA2_HUMAN	248 kDa	1	0	1	0
Fibrinogen beta chain OS=Homo sapiens GN=FGB PE=1 SV=2	sp|P02675|FIBB_HUMAN (+1)	56 kDa	1	1	0	2
FRAS1-related extracellular matrix protein 2 OS=Homo sapiens GN=FREM2 PE=1 SV=2	REVERSE_sp|Q5SZK8|FREM2_HUMAN-R	351 kDa	1	1	1	1
Engulfment and cell motility protein 1 (Fragment) OS=Homo sapiens GN=ELMO1 PE=1 SV=1	tr|H7C0N5|H7C0N5_HUMAN	14 kDa	1	0	0	0
Elongation factor 2 OS=Homo sapiens GN=EEF2 PE=1 SV=4	sp|P13639|EF2_HUMAN	95 kDa	1	2	1	2
Cluster of Dual specificity mitogen-activated protein kinase kinase 3 OS=Homo sapiens GN=MAP2K3 PE=1 SV=2 (sp|P46734|MP2K3_HUMAN)	sp|P46734|MP2K3_HUMAN [2]	39 kDa	1	0	0	0
Dense granule protein GRA6 OS=Toxoplasma gondii (strain ATCC 50861 / VEG) GN=BN1205_036530 PE=4 SV=1	tr|A0A0F7V3T7|A0A0F7V3T7_TOXGV	24 kDa	1	0	1	0
DNA replication licensing factor, putative OS=Toxoplasma gondii (strain ATCC 50861 / VEG) GN=BN1205_103650 PE=3 SV=1	tr|B9PP25|B9PP25_TOXGV	88 kDa	1	0	0	0
Cytoplasmic dynein 1 heavy chain 1 OS=Homo sapiens GN=DYNC1H1 PE=1 SV=5	sp|Q14204|DYHC1_HUMAN	532 kDa	1	0	0	0
Cytochrome c oxidase subunit NDUFA4 OS=Homo sapiens GN=NDUFA4 PE=1 SV=1	sp|O00483|NDUA4_HUMAN	9 kDa	1	1	1	1
Collagen alpha-2(VI) chain OS=Homo sapiens GN=COL6A2 PE=1 SV=4	sp|P12110|CO6A2_HUMAN (+1)	109 kDa	1	0	0	0
Collagen alpha-1(XXIII) chain OS=Homo sapiens GN=COL23A1 PE=1 SV=1	sp|Q86Y22|CONA1_HUMAN	52 kDa	1	0	0	0
Coatomer subunit beta OS=Homo sapiens GN=COPB1 PE=1 SV=3	sp|P53618|COPB_HUMAN	107 kDa	1	1	1	1
Cleavage stimulation factor subunit 3 OS=Homo sapiens GN=CSTF3 PE=1 SV=1	REVERSE_sp|Q12996|CSTF3_HUMAN-R	83 kDa	1	0	0	1
Cilia- and flagella-associated protein 251 OS=Homo sapiens GN=WDR66 PE=2 SV=2	REVERSE_sp|Q8TBY9|CF251_HUMAN-R	130 kDa	1	0	0	0
Bromodomain-containing protein 9 OS=Homo sapiens GN=BRD9 PE=1 SV=2	sp|Q9H8M2|BRD9_HUMAN	67 kDa	1	0	0	1
Breast cancer anti-estrogen resistance protein 1 (Fragment) OS=Homo sapiens GN=BCAR1 PE=1 SV=1	tr|H3BN62|H3BN62_HUMAN	26 kDa	1	0	0	0
Bifunctional glutamate/proline--tRNA ligase OS=Homo sapiens GN=EPRS PE=1 SV=5	sp|P07814|SYEP_HUMAN	171 kDa	1	0	0	0
Barrier-to-autointegration factor OS=Homo sapiens GN=BANF1 PE=1 SV=1	sp|O75531|BAF_HUMAN	10 kDa	1	1	1	1
Amine-terminal domain cyclin OS=Toxoplasma gondii (strain ATCC 50861 / VEG) GN=TGVEG_249880 PE=4 SV=1	tr|B6KHJ7|B6KHJ7_TOXGV	162 kDa	1	1	1	1
Alveolin domain containing intermediate filament IMC14 OS=Toxoplasma gondii (strain ATCC 50861 / VEG) GN=BN1205_073840 PE=4 SV=1	tr|V4YVB5|V4YVB5_TOXGV	83 kDa	1	0	0	0
Adenosine 3'-phospho 5'-phosphosulfate transporter 1 OS=Homo sapiens GN=SLC35B2 PE=1 SV=1	sp|Q8TB61|S35B2_HUMAN	48 kDa	1	0	0	0
Cluster of ATPase family AAA domain-containing protein 3A OS=Homo sapiens GN=ATAD3A PE=1 SV=2 (sp|Q9NVI7|ATD3A_HUMAN)	sp|Q9NVI7|ATD3A_HUMAN	71 kDa	1	3	2	2
ATP-dependent helicase, putaive OS=Toxoplasma gondii (strain ATCC 50861 / VEG) GN=BN1205_077710 PE=3 SV=1	tr|B9PLI2|B9PLI2_TOXGV	45 kDa	1	0	1	0
AP-2 complex subunit beta OS=Homo sapiens GN=AP2B1 PE=1 SV=1	tr|A0A087X253|A0A087X253_HUMAN	101 kDa	1	1	1	1
60s ribosomal protein L31, putative OS=Toxoplasma gondii (strain ATCC 50861 / VEG) GN=BN1205_080490 PE=4 SV=1	tr|B9Q1A7|B9Q1A7_TOXGV	14 kDa	1	0	0	0
60S ribosomal protein L34 OS=Homo sapiens GN=RPL34 PE=1 SV=3	sp|P49207|RL34_HUMAN	13 kDa	1	1	1	1
60S ribosomal protein L31 OS=Homo sapiens GN=RPL31 PE=1 SV=1	sp|P62899|RL31_HUMAN	14 kDa	1	1	1	1
60S ribosomal protein L29 OS=Homo sapiens GN=RPL29 PE=1 SV=2	sp|P47914|RL29_HUMAN	18 kDa	1	1	1	1
60S ribosomal protein L27a OS=Homo sapiens GN=RPL27A PE=1 SV=2	sp|P46776|RL27A_HUMAN	17 kDa	1	1	1	1
60S ribosomal protein L21 OS=Homo sapiens GN=RPL21 PE=1 SV=2	sp|P46778|RL21_HUMAN	19 kDa	1	1	1	1
60S ribosomal protein L11 OS=Homo sapiens GN=RPL11 PE=1 SV=2	sp|P62913|RL11_HUMAN	20 kDa	1	1	1	1
40S ribosomal protein SA OS=Homo sapiens GN=RPSA PE=1 SV=4	sp|P08865|RSSA_HUMAN (+2)	33 kDa	1	0	0	0
40S ribosomal protein S19 OS=Homo sapiens GN=RPS19 PE=1 SV=2	sp|P39019|RS19_HUMAN (+1)	16 kDa	1	1	1	1
40S ribosomal protein S17, putative OS=Toxoplasma gondii (strain ATCC 50861 / VEG) GN=BN1205_040350 PE=3 SV=1	tr|A0A0F7UNF9|A0A0F7UNF9_TOXGV	15 kDa	1	0	1	0
40S ribosomal protein S16 OS=Homo sapiens GN=RPS16 PE=1 SV=2	sp|P62249|RS16_HUMAN	16 kDa	1	1	1	1
40S ribosomal protein S6 OS=Homo sapiens GN=RPS6 PE=1 SV=1	sp|P62753|RS6_HUMAN	29 kDa	1	1	1	1
40S ribosomal protein S4, Y isoform 1 OS=Homo sapiens GN=RPS4Y1 PE=1 SV=2	sp|P22090|RS4Y1_HUMAN (+1)	29 kDa	1	1	1	1
40S ribosomal protein S3a (Fragment) OS=Homo sapiens GN=RPS3A PE=1 SV=1	tr|H0Y8L7|H0Y8L7_HUMAN	22 kDa	1	1	1	1
40S ribosomal protein S2, putative OS=Toxoplasma gondii (strain ATCC 50861 / VEG) GN=BN1205_106930 PE=3 SV=1	tr|B9PZF2|B9PZF2_TOXGV	29 kDa	1	0	0	0
7-dehydrocholesterol reductase OS=Homo sapiens GN=DHCR7 PE=1 SV=1	sp|Q9UBM7|DHCR7_HUMAN	54 kDa	1	0	0	0
Zinc finger protein 839 OS=Homo sapiens GN=ZNF839 PE=2 SV=1	sp|A8K0R7|ZN839_HUMAN (+1)	87 kDa	0	1	0	0
WD40 repeat-containing protein SMU1 OS=Homo sapiens GN=SMU1 PE=1 SV=2	sp|Q2TAY7|SMU1_HUMAN	58 kDa	0	1	0	0
Very-long-chain (3R)-3-hydroxyacyl-CoA dehydratase 2 OS=Homo sapiens GN=HACD2 PE=1 SV=1	sp|Q6Y1H2|HACD2_HUMAN	28 kDa	0	1	0	0
Unconventional myosin-Ib (Fragment) OS=Homo sapiens GN=MYO1B PE=1 SV=1	tr|C9K0I9|C9K0I9_HUMAN	10 kDa	0	1	0	1
Uncharacterized protein OS=Toxoplasma gondii (strain ATCC 50861 / VEG) GN=BN1205_092210 PE=4 SV=1	tr|B6KGI0|B6KGI0_TOXGV	134 kDa	0	1	0	0
Uncharacterized protein OS=Toxoplasma gondii (strain ATCC 50861 / VEG) GN=BN1205_077070 PE=4 SV=1	tr|B6KAZ0|B6KAZ0_TOXGV	24 kDa	0	1	0	0
Uncharacterized protein OS=Toxoplasma gondii (strain ATCC 50861 / VEG) GN=BN1205_003280 PE=4 SV=1	tr|V4ZKD8|V4ZKD8_TOXGV	1295 kDa	0	1	0	0
Ubiquitin-like protein ISG15 OS=Homo sapiens GN=ISG15 PE=1 SV=5	sp|P05161|ISG15_HUMAN (+2)	18 kDa	0	1	0	0
Ubiquitin-60S ribosomal protein L40 OS=Homo sapiens GN=UBA52 PE=1 SV=2	sp|P62987|RL40_HUMAN	15 kDa	0	1	1	0
Ubiquitin domain-containing protein 1 OS=Homo sapiens GN=UBTD1 PE=1 SV=1	sp|Q9HAC8|UBTD1_HUMAN	26 kDa	0	1	0	0
UPF0568 protein C14orf166 OS=Homo sapiens GN=C14orf166 PE=1 SV=1	sp|Q9Y224|CN166_HUMAN	28 kDa	0	1	0	0
Cluster of Tryptophan--tRNA ligase, cytoplasmic (Fragment) OS=Homo sapiens GN=WARS PE=1 SV=1 (tr|G3V313|G3V313_HUMAN)	tr|G3V313|G3V313_HUMAN [11]	7 kDa	0	1	0	0
Transportin-3 OS=Homo sapiens GN=TNPO3 PE=1 SV=1	REVERSE_tr|E9PFH4|E9PFH4_HUMAN-R	97 kDa	0	1	0	0
Transmembrane protein 109 OS=Homo sapiens GN=TMEM109 PE=1 SV=1	sp|Q9BVC6|TM109_HUMAN	26 kDa	0	1	0	0
Transcription initiation factor IIB OS=Homo sapiens GN=GTF2B PE=1 SV=1	sp|Q00403|TF2B_HUMAN	35 kDa	0	1	0	0
Thrombospondin type 1 domain-containing protein OS=Toxoplasma gondii (strain ATCC 50861 / VEG) GN=TGVEG_277910 PE=4 SV=1	tr|V4YI12|V4YI12_TOXGV	133 kDa	0	1	0	0
T-complex protein 1 subunit theta OS=Homo sapiens GN=CCT8 PE=1 SV=4	sp|P50990|TCPQ_HUMAN	60 kDa	0	1	0	0
T-complex protein 1 subunit epsilon OS=Homo sapiens GN=CCT5 PE=1 SV=1	tr|E9PCA1|E9PCA1_HUMAN	57 kDa	0	1	0	0
Small EDRK-rich factor 2 OS=Homo sapiens GN=SERF2 PE=1 SV=1	sp|P84101|SERF2_HUMAN (+5)	7 kDa	0	1	0	0
Signal peptidase complex subunit 2 OS=Homo sapiens GN=SPCS2 PE=1 SV=3	sp|Q15005|SPCS2_HUMAN (+2)	25 kDa	0	1	0	0
Serum albumin OS=Homo sapiens GN=ALB PE=1 SV=2	sp|P02768|ALBU_HUMAN	69 kDa	0	1	1	0
Serine/threonine-protein kinase N2 OS=Homo sapiens GN=PKN2 PE=1 SV=1	sp|Q16513|PKN2_HUMAN	112 kDa	0	1	0	0
Sequestosome-1 OS=Homo sapiens GN=SQSTM1 PE=1 SV=1	tr|E7EMC7|E7EMC7_HUMAN	41 kDa	0	1	1	0
S-adenosylmethionine synthase isoform type-2 OS=Homo sapiens GN=MAT2A PE=1 SV=1	sp|P31153|METK2_HUMAN	44 kDa	0	1	0	0
Ribosomal protein L15 OS=Toxoplasma gondii (strain ATCC 50861 / VEG) GN=BN1205_069230 PE=3 SV=1	tr|B9PN66|B9PN66_TOXGV	24 kDa	0	1	0	0
Ras-related protein Rab-21 OS=Homo sapiens GN=RAB21 PE=1 SV=3	sp|Q9UL25|RAB21_HUMAN	24 kDa	0	1	0	1
Rapamycin-insensitive companion of mTOR OS=Homo sapiens GN=RICTOR PE=1 SV=1	sp|Q6R327|RICTR_HUMAN	192 kDa	0	1	0	0
Putative transmembrane protein OS=Toxoplasma gondii (strain ATCC 50861 / VEG) GN=TGVEG_313070 PE=4 SV=1	tr|A0A125YH91|A0A125YH91_TOXGV	36 kDa	0	1	0	0
Putative transmembrane protein OS=Toxoplasma gondii (strain ATCC 50861 / VEG) GN=TGVEG_247270 PE=4 SV=1	REVERSE_tr|A0A125YP98|A0A125YP98_TOXGV-R	135 kDa	0	1	0	0
Putative transmembrane protein OS=Toxoplasma gondii (strain ATCC 50861 / VEG) GN=BN1205_067640 PE=4 SV=1	tr|B9PMQ5|B9PMQ5_TOXGV	43 kDa	0	1	0	0
Profilin-1 OS=Homo sapiens GN=PFN1 PE=1 SV=2	sp|P07737|PROF1_HUMAN	15 kDa	0	1	0	0
Cluster of Plasma membrane calcium-transporting ATPase 3 OS=Homo sapiens GN=ATP2B3 PE=1 SV=3 (sp|Q16720|AT2B3_HUMAN)	sp|Q16720|AT2B3_HUMAN [2]	134 kDa	0	1	0	0
Phospholipase D3 OS=Homo sapiens GN=PLD3 PE=1 SV=1	sp|Q8IV08|PLD3_HUMAN (+8)	55 kDa	0	1	0	0
Peroxiredoxin-1 OS=Homo sapiens GN=PRDX1 PE=1 SV=1	sp|Q06830|PRDX1_HUMAN (+1)	22 kDa	0	1	0	0
Cluster of Palladin OS=Homo sapiens GN=PALLD PE=1 SV=3 (sp|Q8WX93|PALLD_HUMAN)	sp|Q8WX93|PALLD_HUMAN	151 kDa	0	1	0	0
Nucleolar GTP-binding protein 2 OS=Toxoplasma gondii (strain ATCC 50861 / VEG) GN=BN1205_107170 PE=3 SV=1	tr|B9QM89|B9QM89_TOXGV	71 kDa	0	1	0	0
Monoacylglycerol lipase ABHD12 OS=Homo sapiens GN=ABHD12 PE=1 SV=2	sp|Q8N2K0|ABD12_HUMAN (+3)	45 kDa	0	1	0	0
Lysophospholipid acyltransferase 7 OS=Homo sapiens GN=MBOAT7 PE=1 SV=2	sp|Q96N66|MBOA7_HUMAN	53 kDa	0	1	0	0
Lamin-B1 OS=Homo sapiens GN=LMNB1 PE=1 SV=2	sp|P20700|LMNB1_HUMAN	66 kDa	0	1	0	1
L-lactate dehydrogenase A chain OS=Homo sapiens GN=LDHA PE=1 SV=2	sp|P00338|LDHA_HUMAN	37 kDa	0	1	0	0
Insulin-like growth factor-binding protein 5 OS=Homo sapiens GN=IGFBP5 PE=1 SV=1	sp|P24593|IBP5_HUMAN	31 kDa	0	1	0	0
Heterogeneous nuclear ribonucleoproteins A2/B1 OS=Homo sapiens GN=HNRNPA2B1 PE=1 SV=2	sp|P22626|ROA2_HUMAN	37 kDa	0	1	0	0
Heat shock protein beta-1 OS=Homo sapiens GN=HSPB1 PE=1 SV=2	sp|P04792|HSPB1_HUMAN	23 kDa	0	1	0	0
Heat shock protein OS=Toxoplasma gondii (strain ATCC 50861 / VEG) GN=BN1205_022700 PE=3 SV=1	tr|A0A125YY58|A0A125YY58_TOXGV	20 kDa	0	1	0	0
Heat shock 70 kDa protein 12B OS=Homo sapiens GN=HSPA12B PE=1 SV=2	sp|Q96MM6|HS12B_HUMAN	76 kDa	0	1	0	0
Guanine nucleotide-binding protein G(I)/G(S)/G(O) subunit gamma-12 OS=Homo sapiens GN=GNG12 PE=1 SV=3	sp|Q9UBI6|GBG12_HUMAN	8 kDa	0	1	0	0
Glutamine--fructose-6-phosphate aminotransferase [isomerizing] 1 OS=Homo sapiens GN=GFPT1 PE=1 SV=3	sp|Q06210|GFPT1_HUMAN	79 kDa	0	1	0	1
Fibronectin type III domain-containing protein 3B OS=Homo sapiens GN=FNDC3B PE=1 SV=2	sp|Q53EP0|FND3B_HUMAN	133 kDa	0	1	0	1
Exocyst complex component 4 OS=Homo sapiens GN=EXOC4 PE=1 SV=1	sp|Q96A65|EXOC4_HUMAN	111 kDa	0	1	0	0
Exocyst complex component 1 OS=Homo sapiens GN=EXOC1 PE=1 SV=4	sp|Q9NV70|EXOC1_HUMAN	102 kDa	0	1	1	0
Eukaryotic translation initiation factor 3 subunit L OS=Toxoplasma gondii (strain ATCC 50861 / VEG) GN=BN1205_020700 PE=3 SV=1	REVERSE_tr|B9PFX5|B9PFX5_TOXGV-R	75 kDa	0	1	0	0
Cluster of Endoplasmin OS=Homo sapiens GN=HSP90B1 PE=1 SV=1 (sp|P14625|ENPL_HUMAN)	sp|P14625|ENPL_HUMAN	92 kDa	0	1	0	0
Elongin-C OS=Homo sapiens GN=ELOC PE=1 SV=1	sp|Q15369|ELOC_HUMAN (+2)	12 kDa	0	1	0	0
EH domain-containing protein 4 OS=Homo sapiens GN=EHD4 PE=1 SV=1	sp|Q9H223|EHD4_HUMAN	61 kDa	0	1	0	0
Double-stranded RNA-binding protein Staufen homolog 1 OS=Homo sapiens GN=STAU1 PE=1 SV=2	sp|O95793|STAU1_HUMAN (+1)	63 kDa	0	1	0	1
Dolichyl-diphosphooligosaccharide--protein glycosyltransferase 48 kDa subunit OS=Homo sapiens GN=DDOST PE=1 SV=4	sp|P39656|OST48_HUMAN	51 kDa	0	1	0	0
DnaJ homolog subfamily C member 30 OS=Homo sapiens GN=DNAJC30 PE=1 SV=3	sp|Q96LL9|DJC30_HUMAN	26 kDa	0	1	1	0
Dihydropyrimidinase-related protein 2 OS=Homo sapiens GN=DPYSL2 PE=1 SV=1	sp|Q16555|DPYL2_HUMAN (+1)	62 kDa	0	1	0	0
Dapper homolog 3 OS=Homo sapiens GN=DACT3 PE=1 SV=2	REVERSE_sp|Q96B18|DACT3_HUMAN-R (+1)	65 kDa	0	1	0	1
Calponin-1 OS=Homo sapiens GN=CNN1 PE=1 SV=2	sp|P51911|CNN1_HUMAN (+2)	33 kDa	0	1	0	0
Bcl-2-associated transcription factor 1 OS=Homo sapiens GN=BCLAF1 PE=1 SV=1	tr|E9PQN2|E9PQN2_HUMAN	86 kDa	0	1	0	0
Activated RNA polymerase II transcriptional coactivator p15 OS=Homo sapiens GN=SUB1 PE=1 SV=3	sp|P53999|TCP4_HUMAN (+2)	14 kDa	0	1	0	0
ATP-dependent RNA helicase DDX3Y OS=Homo sapiens GN=DDX3Y PE=1 SV=2	sp|O15523|DDX3Y_HUMAN	73 kDa	0	1	0	0
ATP-dependent RNA helicase A OS=Homo sapiens GN=DHX9 PE=1 SV=4	sp|Q08211|DHX9_HUMAN	141 kDa	0	1	0	0
Cluster of AP-2 complex subunit alpha-1 OS=Homo sapiens GN=AP2A1 PE=1 SV=3 (sp|O95782|AP2A1_HUMAN)	sp|O95782|AP2A1_HUMAN	108 kDa	0	1	0	0
AP-2 complex subunit alpha-1 OS=Homo sapiens GN=AP2A1 PE=1 SV=3	sp|O95782|AP2A1_HUMAN	108 kDa	0	1	0	0
ADM OS=Homo sapiens GN=ADM PE=1 SV=1	tr|E9PL83|E9PL83_HUMAN	15 kDa	0	1	0	0
60S ribosomal protein L37 OS=Homo sapiens GN=RPL37 PE=1 SV=2	sp|P61927|RL37_HUMAN (+1)	11 kDa	0	1	0	0
60S ribosomal protein L36a-like OS=Homo sapiens GN=RPL36AL PE=1 SV=3	sp|Q969Q0|RL36L_HUMAN	12 kDa	0	1	0	0
60S ribosomal protein L26-like 1 OS=Homo sapiens GN=RPL26L1 PE=1 SV=1	sp|Q9UNX3|RL26L_HUMAN	17 kDa	0	1	0	0
60S ribosomal protein L18a OS=Homo sapiens GN=RPL18A PE=1 SV=2	sp|Q02543|RL18A_HUMAN (+3)	21 kDa	0	1	1	0
40S ribosomal protein S12 OS=Homo sapiens GN=RPS12 PE=1 SV=3	sp|P25398|RS12_HUMAN	15 kDa	0	1	0	0
40S ribosomal protein S10 OS=Homo sapiens GN=RPS10 PE=1 SV=1	sp|P46783|RS10_HUMAN (+2)	19 kDa	0	1	0	1
40S ribosomal protein S9, putative OS=Toxoplasma gondii (strain ATCC 50861 / VEG) GN=BN1205_003310 PE=3 SV=1	tr|B9PQU8|B9PQU8_TOXGV	22 kDa	0	1	1	0
40S ribosomal protein S6 OS=Toxoplasma gondii (strain ATCC 50861 / VEG) GN=BN1205_008650 PE=3 SV=1	tr|B9PVR5|B9PVR5_TOXGV	29 kDa	0	1	0	0
5'-3' exoribonuclease 2 OS=Homo sapiens GN=XRN2 PE=1 SV=1	sp|Q9H0D6|XRN2_HUMAN	109 kDa	0	1	0	0
Cluster of Tubulin alpha chain OS=Toxoplasma gondii (strain ATCC 50861 / VEG) GN=BN1205_101500 PE=3 SV=1 (tr|B9PJD4|B9PJD4_TOXGV)	tr|B9PJD4|B9PJD4_TOXGV [8]	50 kDa	27	25	25	28
Cluster of Actin, cytoplasmic 2 OS=Homo sapiens GN=ACTG1 PE=1 SV=1 (sp|P63261|ACTG_HUMAN)	sp|P63261|ACTG_HUMAN [12]	42 kDa	55	53	56	55
60S ribosomal protein L6 OS=Homo sapiens GN=RPL6 PE=1 SV=3	sp|Q02878|RL6_HUMAN	33 kDa	10	12	12	11
Actin, cytoplasmic 2 OS=Homo sapiens GN=ACTG1 PE=1 SV=1	sp|P63261|ACTG_HUMAN	42 kDa	9	11	11	10
Cationic trypsin OS=Bos taurus PE=1 SV=3	sp|P00760|TRY1_BOVIN	26 kDa	24	26	26	27
Cluster of Histone H2B type 1-A OS=Homo sapiens GN=HIST1H2BA PE=1 SV=3 (sp|Q96A08|H2B1A_HUMAN)	sp|Q96A08|H2B1A_HUMAN [15]	14 kDa	8	8	9	8
Putative U1 snRNP-associated protein Usp106 OS=Toxoplasma gondii (strain ATCC 50861 / VEG) GN=BN1205_071760 PE=4 SV=1	tr|B9PLM3|B9PLM3_TOXGV	45 kDa	22	24	27	22
DnaJ homolog subfamily A member 1 OS=Homo sapiens GN=DNAJA1 PE=1 SV=2	sp|P31689|DNJA1_HUMAN	45 kDa	6	9	7	9
Keratin, type II cytoskeletal 1 OS=Homo sapiens GN=KRT1 PE=1 SV=6	sp|P04264|K2C1_HUMAN	66 kDa	38	41	48	37
Cluster of 60S ribosomal protein L26 OS=Homo sapiens GN=RPL26 PE=1 SV=1 (sp|P61254|RL26_HUMAN)	sp|P61254|RL26_HUMAN [2]	17 kDa	5	7	6	7
Actin OS=Toxoplasma gondii (strain ATCC 50861 / VEG) GN=BN1205_039430 PE=3 SV=1	tr|A0A0F7UTC9|A0A0F7UTC9_TOXGV	42 kDa	13	9	15	9
60S ribosomal protein L13 OS=Homo sapiens GN=RPL13 PE=1 SV=4	sp|P26373|RL13_HUMAN	24 kDa	5	5	7	4
Cluster of 40S ribosomal protein S3a (Fragment) OS=Homo sapiens GN=RPS3A PE=1 SV=1 (tr|H0Y8L7|H0Y8L7_HUMAN)	tr|H0Y8L7|H0Y8L7_HUMAN [3]	22 kDa	9	10	11	10
Cluster of Cathepsin K OS=Homo sapiens GN=CTSK PE=1 SV=1 (sp|P43235|CATK_HUMAN)	sp|P43235|CATK_HUMAN [2]	37 kDa	17	20	22	19
Nucleophosmin OS=Homo sapiens GN=NPM1 PE=1 SV=2	sp|P06748|NPM_HUMAN	33 kDa	4	5	5	5
60S ribosomal protein L38 OS=Homo sapiens GN=RPL38 PE=1 SV=2	sp|P63173|RL38_HUMAN	8 kDa	4	5	5	5
60S ribosomal protein L14 OS=Homo sapiens GN=RPL14 PE=1 SV=4	sp|P50914|RL14_HUMAN	23 kDa	4	5	5	5
60S ribosomal protein L9 OS=Homo sapiens GN=RPL9 PE=1 SV=1	sp|P32969|RL9_HUMAN (+1)	22 kDa	4	5	5	5
Cathepsin K OS=Homo sapiens GN=CTSK PE=1 SV=1	sp|P43235|CATK_HUMAN	37 kDa	16	19	21	18
Cluster of Keratin, type I cytoskeletal 9 OS=Homo sapiens GN=KRT9 PE=1 SV=3 (sp|P35527|K1C9_HUMAN)	sp|P35527|K1C9_HUMAN [2]	62 kDa	30	28	39	26
Cluster of Tubulin beta chain OS=Homo sapiens GN=TUBB PE=1 SV=2 (sp|P07437|TBB5_HUMAN)	sp|P07437|TBB5_HUMAN [14]	50 kDa	49	47	51	57
Cluster of 40S ribosomal protein S5 OS=Homo sapiens GN=RPS5 PE=1 SV=4 (sp|P46782|RS5_HUMAN)	sp|P46782|RS5_HUMAN [3]	23 kDa	4	4	4	5
60S ribosomal protein L18 OS=Homo sapiens GN=RPL18 PE=1 SV=2	sp|Q07020|RL18_HUMAN (+1)	22 kDa	3	5	5	4
Phosphate carrier protein, mitochondrial OS=Homo sapiens GN=SLC25A3 PE=1 SV=2	sp|Q00325|MPCP_HUMAN	40 kDa	7	8	8	9
Unconventional myosin-Ib OS=Homo sapiens GN=MYO1B PE=1 SV=3	sp|O43795|MYO1B_HUMAN	132 kDa	7	7	11	5
Rhoptry kinase family protein ROP17 OS=Toxoplasma gondii (strain ATCC 50861 / VEG) GN=BN1205_075890 PE=4 SV=1	tr|B6KB88|B6KB88_TOXGV	69 kDa	3	4	4	4
60S ribosomal protein L35a OS=Homo sapiens GN=RPL35A PE=1 SV=2	sp|P18077|RL35A_HUMAN (+1)	13 kDa	3	4	4	4
Cluster of 60S ribosomal protein L27a OS=Homo sapiens GN=RPL27A PE=1 SV=2 (sp|P46776|RL27A_HUMAN)	sp|P46776|RL27A_HUMAN [3]	17 kDa	2	5	4	4
Keratin, type II cytoskeletal 2 epidermal OS=Homo sapiens GN=KRT2 PE=1 SV=2	sp|P35908|K22E_HUMAN	65 kDa	23	24	33	21
Vimentin OS=Homo sapiens GN=VIM PE=1 SV=4	sp|P08670|VIME_HUMAN	54 kDa	19	14	18	20
Protein-glutamine gamma-glutamyltransferase 2 OS=Homo sapiens GN=TGM2 PE=1 SV=2	sp|P21980|TGM2_HUMAN	77 kDa	6	6	8	6
40S ribosomal protein S7 OS=Homo sapiens GN=RPS7 PE=1 SV=1	sp|P62081|RS7_HUMAN	22 kDa	6	6	6	8
Cluster of 60S ribosomal protein L36a-like OS=Homo sapiens GN=RPL36AL PE=1 SV=3 (sp|Q969Q0|RL36L_HUMAN)	sp|Q969Q0|RL36L_HUMAN [3]	12 kDa	2	4	4	3
Cluster of Rhoptry protein ROP5 OS=Toxoplasma gondii (strain ATCC 50861 / VEG) GN=TGVEG_308090 PE=4 SV=1 (tr|V4Z6U4|V4Z6U4_TOXGV)	tr|V4Z6U4|V4Z6U4_TOXGV [2]	61 kDa	20	21	26	22
Keratin, type I cytoskeletal 9 OS=Homo sapiens GN=KRT9 PE=1 SV=3	sp|P35527|K1C9_HUMAN	62 kDa	13	10	17	10
Cluster of Rhoptry protein ROP8 OS=Toxoplasma gondii (strain ATCC 50861 / VEG) GN=TGVEG_363030 PE=4 SV=1 (tr|V5B6B7|V5B6B7_TOXGV)	tr|V5B6B7|V5B6B7_TOXGV [2]	67 kDa	10	7	12	8
DnaJ domain-containing protein OS=Toxoplasma gondii (strain ATCC 50861 / VEG) GN=BN1205_095340 PE=3 SV=1	tr|A0A125YKU7|A0A125YKU7_TOXGV	47 kDa	9	8	11	9
Cluster of Immunoglobulin kappa variable 2-40 OS=Homo sapiens GN=IGKV2-40 PE=1 SV=1 (tr|A0A087X0Q4|A0A087X0Q4_HUMAN)	tr|A0A087X0Q4|A0A087X0Q4_HUMAN [5]	11 kDa	6	5	6	7
60S ribosomal protein L15 OS=Homo sapiens GN=RPL15 PE=1 SV=2	sp|P61313|RL15_HUMAN	24 kDa	3	8	8	5
Cluster of Keratin, type II cytoskeletal 1 OS=Homo sapiens GN=KRT1 PE=1 SV=6 (sp|P04264|K2C1_HUMAN)	sp|P04264|K2C1_HUMAN [19]	66 kDa	118	117	149	129
40S ribosomal protein S24 OS=Homo sapiens GN=RPS24 PE=1 SV=1	sp|P62847|RS24_HUMAN (+2)	15 kDa	7	9	9	10
Cluster of Histone H3.1 OS=Homo sapiens GN=HIST1H3A PE=1 SV=2 (sp|P68431|H31_HUMAN)	sp|P68431|H31_HUMAN [5]	15 kDa	4	6	8	4
Multiple myeloma tumor-associated protein 2 OS=Homo sapiens GN=MMTAG2 PE=1 SV=1	sp|Q9BU76|MMTA2_HUMAN	29 kDa	3	2	3	3
Cluster of Dolichyl-diphosphooligosaccharide--protein glycosyltransferase subunit 2 OS=Homo sapiens GN=RPN2 PE=1 SV=3 (sp|P04844|RPN2_HUMAN)	sp|P04844|RPN2_HUMAN [2]	69 kDa	3	2	3	3
Ribosome-binding protein 1 OS=Homo sapiens GN=RRBP1 PE=1 SV=4	sp|Q9P2E9|RRBP1_HUMAN	152 kDa	2	3	4	2
Histone H3.1 OS=Homo sapiens GN=HIST1H3A PE=1 SV=2	sp|P68431|H31_HUMAN	15 kDa	2	3	4	2
Cluster of Histone H1.2 OS=Homo sapiens GN=HIST1H1C PE=1 SV=2 (sp|P16403|H12_HUMAN)	sp|P16403|H12_HUMAN [2]	21 kDa	2	3	3	3
Cluster of Trypsin-1 OS=Homo sapiens GN=PRSS1 PE=1 SV=1 (tr|A0A087WW55|A0A087WW55_HUMAN)	tr|A0A087WW55|A0A087WW55_HUMAN [2]	27 kDa	1	4	3	3
Cluster of 40S ribosomal protein S3 OS=Homo sapiens GN=RPS3 PE=1 SV=2 (sp|P23396|RS3_HUMAN)	sp|P23396|RS3_HUMAN [3]	27 kDa	8	6	9	8
60S ribosomal protein L7 OS=Homo sapiens GN=RPL7 PE=1 SV=1	sp|P18124|RL7_HUMAN	29 kDa	7	7	10	7
Cluster of ADP/ATP translocase 3 OS=Homo sapiens GN=SLC25A6 PE=1 SV=4 (sp|P12236|ADT3_HUMAN)	sp|P12236|ADT3_HUMAN [4]	33 kDa	11	16	18	15
Cluster of 40S ribosomal protein S18 OS=Homo sapiens GN=RPS18 PE=1 SV=3 (sp|P62269|RS18_HUMAN)	sp|P62269|RS18_HUMAN [2]	18 kDa	6	3	4	7
40S ribosomal protein S26 OS=Homo sapiens GN=RPS26 PE=1 SV=3	sp|P62854|RS26_HUMAN	13 kDa	5	4	5	6
Cluster of 60S acidic ribosomal protein P0 OS=Homo sapiens GN=RPLP0 PE=1 SV=1 (sp|P05388|RLA0_HUMAN)	sp|P05388|RLA0_HUMAN [2]	34 kDa	3	6	6	5
Sulfide:quinone oxidoreductase, mitochondrial OS=Homo sapiens GN=SQRDL PE=1 SV=1	sp|Q9Y6N5|SQRD_HUMAN	50 kDa	12	13	15	16
Cluster of Histone H2B OS=Toxoplasma gondii (strain ATCC 50861 / VEG) GN=BN1205_106580 PE=3 SV=1 (tr|A0A0F7V600|A0A0F7V600_TOXGV)	tr|A0A0F7V600|A0A0F7V600_TOXGV [2]	13 kDa	6	6	8	7
Rhoptry neck protein RON2 OS=Toxoplasma gondii (strain ATCC 50861 / VEG) GN=TGVEG_300100 PE=4 SV=1	tr|V4YYL5|V4YYL5_TOXGV	166 kDa	3	1	3	2
Vesicle-trafficking protein SEC22b OS=Homo sapiens GN=SEC22B PE=1 SV=4	sp|O75396|SC22B_HUMAN	25 kDa	2	2	2	3
Metalloproteinase inhibitor 1 OS=Homo sapiens GN=TIMP1 PE=1 SV=1	sp|P01033|TIMP1_HUMAN	23 kDa	2	2	2	3
Mannosyl-oligosaccharide glucosidase OS=Homo sapiens GN=MOGS PE=1 SV=5	sp|Q13724|MOGS_HUMAN	92 kDa	2	2	1	4
Histone H1.0 OS=Homo sapiens GN=H1F0 PE=1 SV=3	sp|P07305|H10_HUMAN	21 kDa	2	2	2	3
Eukaryotic translation initiation factor 4A OS=Toxoplasma gondii (strain ATCC 50861 / VEG) GN=BN1205_001330 PE=3 SV=1	tr|A0A0F7VFL4|A0A0F7VFL4_TOXGV	47 kDa	2	2	3	2
Alveolin domain containing intermediate filament IMC1 OS=Toxoplasma gondii (strain ATCC 50861 / VEG) GN=BN1205_024030 PE=4 SV=1	tr|A0A0F7V263|A0A0F7V263_TOXGV	70 kDa	2	2	1	4
60S ribosomal protein L26 OS=Homo sapiens GN=RPL26 PE=1 SV=1	sp|P61254|RL26_HUMAN	17 kDa	2	2	2	3
40S ribosomal protein S20 OS=Homo sapiens GN=RPS20 PE=1 SV=1	sp|P60866|RS20_HUMAN	13 kDa	2	2	2	3
Cluster of 40S ribosomal protein S16 OS=Homo sapiens GN=RPS16 PE=1 SV=2 (sp|P62249|RS16_HUMAN)	sp|P62249|RS16_HUMAN [2]	16 kDa	2	2	3	2
Cluster of Unconventional myosin-Ib OS=Homo sapiens GN=MYO1B PE=1 SV=3 (sp|O43795|MYO1B_HUMAN)	sp|O43795|MYO1B_HUMAN [2]	132 kDa	7	8	12	7
40S ribosomal protein S25 OS=Homo sapiens GN=RPS25 PE=1 SV=1	sp|P62851|RS25_HUMAN	14 kDa	6	5	6	8
Cluster of 60S ribosomal protein L3 OS=Homo sapiens GN=RPL3 PE=1 SV=2 (sp|P39023|RL3_HUMAN)	sp|P39023|RL3_HUMAN [2]	46 kDa	5	6	6	8
Histone H4 OS=Homo sapiens GN=HIST1H4A PE=1 SV=2	sp|P62805|H4_HUMAN	11 kDa	8	6	9	9
Cluster of Nucleophosmin OS=Homo sapiens GN=NPM1 PE=1 SV=2 (sp|P06748|NPM_HUMAN)	sp|P06748|NPM_HUMAN	33 kDa	4	6	6	7
60S ribosomal protein L7a OS=Homo sapiens GN=RPL7A PE=1 SV=2	sp|P62424|RL7A_HUMAN	30 kDa	4	6	7	6
Keratin, type I cytoskeletal 10 OS=Homo sapiens GN=KRT10 PE=1 SV=6	sp|P13645|K1C10_HUMAN	59 kDa	22	21	32	25
Cluster of 40S ribosomal protein S27 OS=Homo sapiens GN=RPS27 PE=1 SV=3 (sp|P42677|RS27_HUMAN)	sp|P42677|RS27_HUMAN [4]	9 kDa	5	1	3	5
40S ribosomal protein S9 OS=Homo sapiens GN=RPS9 PE=1 SV=3	sp|P46781|RS9_HUMAN (+1)	23 kDa	4	5	8	4
Alveolin domain containing intermediate filament IMC7 OS=Toxoplasma gondii (strain ATCC 50861 / VEG) GN=BN1205_052950 PE=4 SV=1	tr|B9PYT6|B9PYT6_TOXGV	47 kDa	3	0	2	2
60S ribosomal protein L28 OS=Homo sapiens GN=RPL28 PE=1 SV=3	sp|P46779|RL28_HUMAN	16 kDa	3	3	5	3
Rhoptry kinase family protein ROP11 (Incomplete catalytic triad) OS=Toxoplasma gondii (strain ATCC 50861 / VEG) GN=BN1205_068600 PE=4 SV=1	tr|B9Q8A9|B9Q8A9_TOXGV	58 kDa	2	1	3	1
Dolichyl-diphosphooligosaccharide--protein glycosyltransferase subunit 2 OS=Homo sapiens GN=RPN2 PE=1 SV=3	sp|P04844|RPN2_HUMAN	69 kDa	2	1	2	2
Calumenin OS=Homo sapiens GN=CALU PE=1 SV=2	sp|O43852|CALU_HUMAN	37 kDa	2	1	2	2
Uncharacterized protein OS=Toxoplasma gondii (strain ATCC 50861 / VEG) GN=BN1205_063400 PE=4 SV=1	tr|B9Q6V9|B9Q6V9_TOXGV	70 kDa	1	2	2	2
Galectin-1 OS=Homo sapiens GN=LGALS1 PE=1 SV=2	sp|P09382|LEG1_HUMAN	15 kDa	1	2	2	2
ATPase family AAA domain-containing protein 3A OS=Homo sapiens GN=ATAD3A PE=1 SV=2	sp|Q9NVI7|ATD3A_HUMAN	71 kDa	1	2	2	2
Collagen alpha-3(VI) chain OS=Homo sapiens GN=COL6A3 PE=1 SV=5	sp|P12111|CO6A3_HUMAN	344 kDa	5	3	3	8
Rhoptry protein ROP8 OS=Toxoplasma gondii (strain ATCC 50861 / VEG) GN=TGVEG_363030 PE=4 SV=1	tr|V5B6B7|V5B6B7_TOXGV	67 kDa	7	3	8	6
40S ribosomal protein S18 OS=Homo sapiens GN=RPS18 PE=1 SV=3	sp|P62269|RS18_HUMAN	18 kDa	4	1	2	5
Histone H1.5 OS=Homo sapiens GN=HIST1H1B PE=1 SV=3	sp|P16401|H15_HUMAN	23 kDa	3	2	3	4
60S ribosomal protein L10 OS=Homo sapiens GN=RPL10 PE=1 SV=2	tr|F8W7C6|F8W7C6_HUMAN	19 kDa	3	2	3	4
ADP/ATP translocase 3 OS=Homo sapiens GN=SLC25A6 PE=1 SV=4	sp|P12236|ADT3_HUMAN	33 kDa	2	3	4	3
Filamin-A OS=Homo sapiens GN=FLNA PE=1 SV=4	sp|P21333|FLNA_HUMAN (+1)	281 kDa	4	5	6	7
Cluster of 78 kDa glucose-regulated protein OS=Homo sapiens GN=HSPA5 PE=1 SV=2 (sp|P11021|GRP78_HUMAN)	sp|P11021|GRP78_HUMAN [11]	72 kDa	19	23	31	30
28 kDa antigen OS=Toxoplasma gondii (strain ATCC 50861 / VEG) GN=BN1205_068530 PE=4 SV=1	tr|B9Q8A2|B9Q8A2_TOXGV	20 kDa	5	6	8	8
Cluster of Keratin, type I cytoskeletal 10 OS=Homo sapiens GN=KRT10 PE=1 SV=6 (sp|P13645|K1C10_HUMAN)	sp|P13645|K1C10_HUMAN [7]	59 kDa	32	28	50	39
Fibronectin OS=Homo sapiens GN=FN1 PE=1 SV=4	sp|P02751|FINC_HUMAN	263 kDa	19	13	24	24
Pre-B-cell leukemia transcription factor-interacting protein 1 OS=Homo sapiens GN=PBXIP1 PE=1 SV=1	sp|Q96AQ6|PBIP1_HUMAN	81 kDa	2	2	2	4
Ribosomal-ubiquitin protein RPL40 OS=Toxoplasma gondii (strain ATCC 50861 / VEG) GN=BN1205_083510 PE=4 SV=1	tr|B9PTM6|B9PTM6_TOXGV	15 kDa	1	1	1	2
Torsin-1A-interacting protein 1 OS=Homo sapiens GN=TOR1AIP1 PE=1 SV=2	sp|Q5JTV8|TOIP1_HUMAN (+2)	66 kDa	1	1	1	2
Rhoptry protein ROP5 OS=Toxoplasma gondii (strain ATCC 50861 / VEG) GN=TGVEG_442220 PE=4 SV=1	tr|V4Z6U8|V4Z6U8_TOXGV	61 kDa	1	1	2	1
Cluster of Protein disulfide-isomerase domain-containing protein (Fragment) OS=Toxoplasma gondii (strain ATCC 50861 / VEG) GN=TGVEG_238040A PE=4 SV=1 (tr|V4YSU1|V4YSU1_TOXGV)	tr|V4YSU1|V4YSU1_TOXGV [2]	126 kDa	1	1	2	1
Lamina-associated polypeptide 2, isoforms beta/gamma OS=Homo sapiens GN=TMPO PE=1 SV=2	sp|P42167|LAP2B_HUMAN	51 kDa	1	1	2	1
DnaJ domain-containing protein OS=Toxoplasma gondii (strain ATCC 50861 / VEG) GN=BN1205_100820 PE=4 SV=1	tr|B6K9M3|B6K9M3_TOXGV	34 kDa	1	1	1	2
ADP/ATP translocase 2 OS=Homo sapiens GN=SLC25A5 PE=1 SV=7	sp|P05141|ADT2_HUMAN	33 kDa	1	1	2	1
60S ribosomal protein L30 OS=Homo sapiens GN=RPL30 PE=1 SV=2	sp|P62888|RL30_HUMAN (+1)	13 kDa	1	1	2	1
Plasminogen activator inhibitor 1 RNA-binding protein OS=Homo sapiens GN=SERBP1 PE=1 SV=2	sp|Q8NC51|PAIRB_HUMAN	45 kDa	0	2	1	2
Glyceraldehyde-3-phosphate dehydrogenase OS=Toxoplasma gondii (strain ATCC 50861 / VEG) GN=TGVEG_289690 PE=3 SV=1	tr|A0A125YJ41|A0A125YJ41_TOXGV	53 kDa	0	2	3	0
Dolichol-phosphate mannosyltransferase subunit 1 OS=Homo sapiens GN=DPM1 PE=1 SV=1	sp|O60762|DPM1_HUMAN (+2)	30 kDa	0	2	0	3
Putative transmembrane protein OS=Toxoplasma gondii (strain ATCC 50861 / VEG) GN=BN1205_044900 PE=4 SV=1	tr|B9PU35|B9PU35_TOXGV	97 kDa	34	21	39	48
60S ribosomal protein L19 OS=Homo sapiens GN=RPL19 PE=1 SV=1	sp|P84098|RL19_HUMAN (+2)	23 kDa	3	2	4	4
Tricarboxylate transport protein, mitochondrial OS=Homo sapiens GN=SLC25A1 PE=1 SV=2	sp|P53007|TXTP_HUMAN	34 kDa	2	3	4	4
Putative transmembrane protein OS=Toxoplasma gondii (strain ATCC 50861 / VEG) GN=BN1205_069300 PE=4 SV=1	tr|A0A125YJ46|A0A125YJ46_TOXGV	35 kDa	4	2	6	4
Cluster of Filamin-A OS=Homo sapiens GN=FLNA PE=1 SV=4 (sp|P21333|FLNA_HUMAN)	sp|P21333|FLNA_HUMAN [3]	281 kDa	4	5	7	8
Tubulin alpha chain OS=Toxoplasma gondii (strain ATCC 50861 / VEG) GN=BN1205_101500 PE=3 SV=1	tr|B9PJD4|B9PJD4_TOXGV	50 kDa	2	1	3	2
Retinitis pigmentosa 9 protein OS=Homo sapiens GN=RP9 PE=1 SV=2	sp|Q8TA86|RP9_HUMAN	26 kDa	1	2	3	2
Cluster of Heterogeneous nuclear ribonucleoproteins C1/C2 OS=Homo sapiens GN=HNRNPC PE=1 SV=4 (sp|P07910|HNRPC_HUMAN)	sp|P07910|HNRPC_HUMAN [8]	34 kDa	1	2	1	4
DnaJ protein, putative OS=Toxoplasma gondii (strain ATCC 50861 / VEG) GN=BN1205_076080 PE=4 SV=1	tr|B6KB69|B6KB69_TOXGV	45 kDa	4	5	9	7
Cluster of Y-box-binding protein 2 OS=Homo sapiens GN=YBX2 PE=1 SV=2 (sp|Q9Y2T7|YBOX2_HUMAN)	sp|Q9Y2T7|YBOX2_HUMAN [3]	39 kDa	4	2	6	5
78 kDa glucose-regulated protein OS=Homo sapiens GN=HSPA5 PE=1 SV=2	sp|P11021|GRP78_HUMAN	72 kDa	10	12	18	23
Keratin, type II cytoskeletal 5 OS=Homo sapiens GN=KRT5 PE=1 SV=3	sp|P13647|K2C5_HUMAN	62 kDa	5	3	9	6
Dense granule protein 3 OS=Toxoplasma gondii (strain ATCC 50861 / VEG) GN=BN1205_068180 PE=4 SV=1	tr|A0A0F7V5E7|A0A0F7V5E7_TOXGV	24 kDa	4	5	8	9
Zinc transporter SLC39A7 OS=Homo sapiens GN=SLC39A7 PE=1 SV=2	sp|Q92504|S39A7_HUMAN	50 kDa	2	1	3	3
Cluster of RNA-binding protein 39 OS=Homo sapiens GN=RBM39 PE=1 SV=2 (sp|Q14498|RBM39_HUMAN)	sp|Q14498|RBM39_HUMAN [3]	59 kDa	2	3	5	5
Collagen alpha-1(VI) chain OS=Homo sapiens GN=COL6A1 PE=1 SV=1	tr|A0A087X0S5|A0A087X0S5_HUMAN	108 kDa	2	2	4	4
40S ribosomal protein S27 OS=Homo sapiens GN=RPS27 PE=1 SV=3	sp|P42677|RS27_HUMAN	9 kDa	2	1	3	3
Uncharacterized protein OS=Toxoplasma gondii (strain ATCC 50861 / VEG) GN=TGVEG_212810 PE=4 SV=1	tr|V4Z9U0|V4Z9U0_TOXGV	550 kDa	1	0	1	1
Tubulin beta-6 chain OS=Homo sapiens GN=TUBB6 PE=1 SV=1	sp|Q9BUF5|TBB6_HUMAN	50 kDa	1	1	2	2
Testis-specific Y-encoded-like protein 5 OS=Homo sapiens GN=TSPYL5 PE=1 SV=2	sp|Q86VY4|TSYL5_HUMAN	45 kDa	1	1	1	3
Rhoptry neck protein RON5 OS=Toxoplasma gondii (strain ATCC 50861 / VEG) GN=TGVEG_311470 PE=4 SV=1	tr|A0A125YSX9|A0A125YSX9_TOXGV	187 kDa	1	0	1	1
RNA-binding protein 39 OS=Homo sapiens GN=RBM39 PE=1 SV=2	sp|Q14498|RBM39_HUMAN (+1)	59 kDa	1	2	3	3
Protein FAM32A OS=Homo sapiens GN=FAM32A PE=1 SV=2	sp|Q9Y421|FA32A_HUMAN	13 kDa	1	0	1	1
Prohibitin-2 OS=Homo sapiens GN=PHB2 PE=1 SV=2	sp|Q99623|PHB2_HUMAN (+1)	33 kDa	1	1	2	2
Polymerase I and transcript release factor OS=Homo sapiens GN=PTRF PE=1 SV=1	sp|Q6NZI2|PTRF_HUMAN	43 kDa	1	2	3	3
Nicastrin OS=Homo sapiens GN=NCSTN PE=1 SV=2	sp|Q92542|NICA_HUMAN	78 kDa	1	0	1	1
NADH-cytochrome b5 reductase 3 OS=Homo sapiens GN=CYB5R3 PE=1 SV=3	sp|P00387|NB5R3_HUMAN	34 kDa	1	2	3	3
Methyltransferase OS=Toxoplasma gondii (strain ATCC 50861 / VEG) GN=BN1205_073780 PE=4 SV=1	tr|B6KBQ0|B6KBQ0_TOXGV	42 kDa	1	0	1	1
Immunoglobulin kappa variable 2D-29 OS=Homo sapiens GN=IGKV2D-29 PE=3 SV=1	sp|A0A075B6S2|KVD29_HUMAN (+2)	13 kDa	1	0	1	1
Fibulin-2 OS=Homo sapiens GN=FBLN2 PE=1 SV=2	sp|P98095|FBLN2_HUMAN	127 kDa	1	0	1	1
DnaJ domain-containing protein OS=Toxoplasma gondii (strain ATCC 50861 / VEG) GN=BN1205_097460 PE=4 SV=1	tr|A0A125YKL8|A0A125YKL8_TOXGV	32 kDa	1	1	2	2
Cluster of Caveolin OS=Homo sapiens GN=CAV1 PE=1 SV=1 (tr|E9PCT5|E9PCT5_HUMAN)	tr|E9PCT5|E9PCT5_HUMAN	19 kDa	1	1	2	2
Casein kinase I isoform alpha OS=Homo sapiens GN=CSNK1A1 PE=1 SV=2	sp|P48729|KC1A_HUMAN	39 kDa	1	0	2	0
Basement membrane-specific heparan sulfate proteoglycan core protein OS=Homo sapiens GN=HSPG2 PE=1 SV=4	sp|P98160|PGBM_HUMAN	469 kDa	1	0	2	0
Heat shock protein 70, putative OS=Toxoplasma gondii (strain ATCC 50861 / VEG) GN=BN1205_021100 PE=3 SV=1	tr|A0A0F7V4M1|A0A0F7V4M1_TOXGV	72 kDa	1	0	2	0
40S ribosomal protein S3 OS=Homo sapiens GN=RPS3 PE=1 SV=2	sp|P23396|RS3_HUMAN	27 kDa	1	0	1	1
Cluster of 14-3-3 protein OS=Toxoplasma gondii (strain ATCC 50861 / VEG) GN=BN1205_049880 PE=3 SV=1 (tr|B9Q0N7|B9Q0N7_TOXGV)	tr|B9Q0N7|B9Q0N7_TOXGV [8]	37 kDa	1	2	3	3
Uncharacterized protein OS=Toxoplasma gondii (strain ATCC 50861 / VEG) GN=BN1205_011590 PE=4 SV=1	REVERSE_tr|B9QIF7|B9QIF7_TOXGV-R	46 kDa	0	1	1	1
Uncharacterized protein OS=Homo sapiens PE=4 SV=1	tr|S4R3F8|S4R3F8_HUMAN	10 kDa	0	1	1	1
Subtilisin SUB1 OS=Toxoplasma gondii (strain ATCC 50861 / VEG) GN=BN1205_045170 PE=4 SV=1	tr|V4YYL6|V4YYL6_TOXGV	87 kDa	0	1	1	1
RNA-binding motif protein, X-linked-like-2 OS=Homo sapiens GN=RBMXL2 PE=1 SV=3	sp|O75526|RMXL2_HUMAN	43 kDa	0	1	1	1
Metalloproteinase inhibitor 3 OS=Homo sapiens GN=TIMP3 PE=1 SV=2	sp|P35625|TIMP3_HUMAN	24 kDa	0	1	1	1
Interstitial collagenase OS=Homo sapiens GN=MMP1 PE=1 SV=3	sp|P03956|MMP1_HUMAN	54 kDa	0	1	0	2
Histidyl-tRNA synthetase, putative OS=Toxoplasma gondii (strain ATCC 50861 / VEG) GN=BN1205_012780 PE=4 SV=1	tr|A0A0F7URB6|A0A0F7URB6_TOXGV	160 kDa	0	1	1	1
Cluster of Heterogeneous nuclear ribonucleoproteins A2/B1 OS=Homo sapiens GN=HNRNPA2B1 PE=1 SV=2 (sp|P22626|ROA2_HUMAN)	sp|P22626|ROA2_HUMAN [4]	37 kDa	0	1	0	2
Eukaryotic initiation factor 4A-III OS=Homo sapiens GN=EIF4A3 PE=1 SV=4	sp|P38919|IF4A3_HUMAN	47 kDa	0	1	1	1
Cluster of Coiled-coil domain-containing protein 47 OS=Homo sapiens GN=CCDC47 PE=1 SV=1 (sp|Q96A33|CCD47_HUMAN)	sp|Q96A33|CCD47_HUMAN [2]	56 kDa	0	1	1	1
Alveolin domain containing intermediate filament IMC6 OS=Toxoplasma gondii (strain ATCC 50861 / VEG) GN=BN1205_087265 PE=4 SV=1	tr|A0A0F7UR59|A0A0F7UR59_TOXGV	49 kDa	0	1	0	2
Cluster of Prelamin-A/C OS=Homo sapiens GN=LMNA PE=1 SV=1 (sp|P02545|LMNA_HUMAN)	sp|P02545|LMNA_HUMAN [2]	74 kDa	8	12	17	24
Rhoptry kinase family protein ROP24 (Incomplete catalytic triad) OS=Toxoplasma gondii (strain ATCC 50861 / VEG) GN=BN1205_056070 PE=4 SV=1	tr|B9QIR6|B9QIR6_TOXGV	61 kDa	5	3	10	8
Heterogeneous nuclear ribonucleoprotein M OS=Homo sapiens GN=HNRNPM PE=1 SV=3	sp|P52272|HNRPM_HUMAN (+1)	78 kDa	1	3	4	5
Cluster of Syntenin-1 OS=Homo sapiens GN=SDCBP PE=1 SV=1 (sp|O00560|SDCB1_HUMAN)	sp|O00560|SDCB1_HUMAN [2]	32 kDa	3	2	7	5
Putative transmembrane protein OS=Toxoplasma gondii (strain ATCC 50861 / VEG) GN=BN1205_051660 PE=4 SV=1	tr|B9QH40|B9QH40_TOXGV	48 kDa	3	2	7	5
Collagen alpha-1(I) chain OS=Homo sapiens GN=COL1A1 PE=1 SV=5	sp|P02452|CO1A1_HUMAN	139 kDa	2	0	2	3
BAG family molecular chaperone regulator 2 OS=Homo sapiens GN=BAG2 PE=1 SV=1	sp|O95816|BAG2_HUMAN	24 kDa	2	0	1	4
Uncharacterized protein (Fragment) OS=Toxoplasma gondii (strain ATCC 50861 / VEG) GN=TGVEG_220950 PE=4 SV=1	tr|V5AWI5|V5AWI5_TOXGV	28 kDa	1	1	3	2
Armadillo repeat-containing X-linked protein 3 OS=Homo sapiens GN=ARMCX3 PE=1 SV=1	sp|Q9UH62|ARMX3_HUMAN	43 kDa	1	1	3	2
Putative transmembrane protein OS=Toxoplasma gondii (strain ATCC 50861 / VEG) GN=TGVEG_258870 PE=4 SV=1	tr|A0A125YFF8|A0A125YFF8_TOXGV	102 kDa	15	16	40	42
Prelamin-A/C OS=Homo sapiens GN=LMNA PE=1 SV=1	sp|P02545|LMNA_HUMAN	74 kDa	1	2	3	5
Dense granule protein GRA8 OS=Toxoplasma gondii (strain ATCC 50861 / VEG) GN=TGVEG_254720 PE=4 SV=1	tr|V4Z4U6|V4Z4U6_TOXGV	26 kDa	10	6	23	20
Cyst matrix protein OS=Toxoplasma gondii (strain ATCC 50861 / VEG) GN=BN1205_017540 PE=4 SV=1	tr|B9Q5Z1|B9Q5Z1_TOXGV	49 kDa	16	15	44	48
Putative transmembrane protein OS=Toxoplasma gondii (strain ATCC 50861 / VEG) GN=TGVEG_258462 PE=4 SV=1	tr|A0A125YKW8|A0A125YKW8_TOXGV	36 kDa	3	2	8	7
Uncharacterized protein OS=Toxoplasma gondii (strain ATCC 50861 / VEG) GN=TGVEG_215220 PE=4 SV=1	tr|V4YSG2|V4YSG2_TOXGV	63 kDa	1	0	0	3
Tumor susceptibility gene 101 protein OS=Homo sapiens GN=TSG101 PE=1 SV=2	sp|Q99816|TS101_HUMAN (+1)	44 kDa	1	1	2	4
Peptidylprolyl isomerase OS=Toxoplasma gondii (strain ATCC 50861 / VEG) GN=BN1205_033240 PE=4 SV=1	tr|B9QGZ2|B9QGZ2_TOXGV	46 kDa	1	0	2	1
Peptidase S15, putative OS=Toxoplasma gondii (strain ATCC 50861 / VEG) GN=BN1205_071200 PE=4 SV=1	tr|B9PQG3|B9PQG3_TOXGV	45 kDa	1	0	1	2
Matrin-3 OS=Homo sapiens GN=MATR3 PE=1 SV=2	sp|P43243|MATR3_HUMAN (+2)	95 kDa	1	0	1	2
Glutaminyl-peptide cyclotransferase-like protein OS=Homo sapiens GN=QPCTL PE=1 SV=2	sp|Q9NXS2|QPCTL_HUMAN	43 kDa	1	0	1	2
Uncharacterized protein OS=Toxoplasma gondii (strain ATCC 50861 / VEG) GN=BN1205_001260 PE=4 SV=1	tr|B6KHP1|B6KHP1_TOXGV	121 kDa	0	1	2	1
Cluster of Serine/threonine-protein phosphatase 2A 55 kDa regulatory subunit B alpha isoform OS=Homo sapiens GN=PPP2R2A PE=1 SV=1 (sp|P63151|2ABA_HUMAN)	sp|P63151|2ABA_HUMAN	52 kDa	0	1	2	1
Protein disulfide-isomerase OS=Homo sapiens GN=P4HB PE=1 SV=3	sp|P07237|PDIA1_HUMAN	57 kDa	0	1	0	3
60S acidic ribosomal protein P0 OS=Homo sapiens GN=RPLP0 PE=1 SV=1	sp|P05388|RLA0_HUMAN	34 kDa	0	1	2	1
Dense granule protein GRA12 OS=Toxoplasma gondii (strain ATCC 50861 / VEG) GN=BN1205_082410 PE=4 SV=1	tr|B9QDT9|B9QDT9_TOXGV	48 kDa	14	10	38	35
Cluster of Putative transmembrane protein OS=Toxoplasma gondii (strain ATCC 50861 / VEG) GN=BN1205_051660 PE=4 SV=1 (tr|B9QH40|B9QH40_TOXGV)	tr|B9QH40|B9QH40_TOXGV [2]	48 kDa	4	4	14	12
Syntenin-1 OS=Homo sapiens GN=SDCBP PE=1 SV=1	sp|O00560|SDCB1_HUMAN	32 kDa	2	1	6	4
DnaJ homolog subfamily B member 11 OS=Homo sapiens GN=DNAJB11 PE=1 SV=1	sp|Q9UBS4|DJB11_HUMAN	41 kDa	2	1	4	6
Major vault protein OS=Homo sapiens GN=MVP PE=1 SV=4	sp|Q14764|MVP_HUMAN	99 kDa	1	2	4	6
Alveolin domain containing intermediate filament IMC4 OS=Toxoplasma gondii (strain ATCC 50861 / VEG) GN=BN1205_024040 PE=4 SV=1	tr|A0A0F7UX90|A0A0F7UX90_TOXGV	50 kDa	1	1	3	4
Cluster of DnaJ homolog subfamily B member 11 OS=Homo sapiens GN=DNAJB11 PE=1 SV=1 (sp|Q9UBS4|DJB11_HUMAN)	sp|Q9UBS4|DJB11_HUMAN	41 kDa	2	1	4	7
Rhoptry kinase family protein ROP35 OS=Toxoplasma gondii (strain ATCC 50861 / VEG) GN=BN1205_041270 PE=4 SV=1	tr|B9QR15|B9QR15_TOXGV	67 kDa	1	3	9	6
Peflin OS=Homo sapiens GN=PEF1 PE=1 SV=1	sp|Q9UBV8|PEF1_HUMAN	30 kDa	1	2	4	8
Long-chain-fatty-acid--CoA ligase 3 OS=Homo sapiens GN=ACSL3 PE=1 SV=3	sp|O95573|ACSL3_HUMAN	80 kDa	1	0	2	2
Filamin-C OS=Homo sapiens GN=FLNC PE=1 SV=3	sp|Q14315|FLNC_HUMAN	291 kDa	1	1	3	5
Matrix-remodeling-associated protein 5 OS=Homo sapiens GN=MXRA5 PE=2 SV=3	sp|Q9NR99|MXRA5_HUMAN	312 kDa	0	1	2	2
Heterochromatin protein 1-binding protein 3 OS=Homo sapiens GN=HP1BP3 PE=1 SV=1	sp|Q5SSJ5|HP1B3_HUMAN	61 kDa	0	1	3	1
Glutathione s-transferase, n-terminal domain containing protein OS=Toxoplasma gondii (strain ATCC 50861 / VEG) GN=BN1205_107480 PE=4 SV=1	tr|B9PZA9|B9PZA9_TOXGV	38 kDa	0	1	2	2
DnaJ homolog subfamily B member 9 OS=Homo sapiens GN=DNAJB9 PE=1 SV=1	sp|Q9UBS3|DNJB9_HUMAN	26 kDa	0	2	3	5
Dense granule protein 7 OS=Toxoplasma gondii (strain ATCC 50861 / VEG) GN=BN1205_046120 PE=4 SV=1	tr|A0A0F7UZ13|A0A0F7UZ13_TOXGV	26 kDa	3	3	10	15
Uncharacterized protein OS=Toxoplasma gondii (strain ATCC 50861 / VEG) GN=BN1205_058510 PE=4 SV=1	tr|B9Q3N8|B9Q3N8_TOXGV	20 kDa	2	2	9	9
Cluster of Plectin OS=Homo sapiens GN=PLEC PE=1 SV=3 (sp|Q15149|PLEC_HUMAN)	sp|Q15149|PLEC_HUMAN [4]	532 kDa	2	4	11	17
Proline-rich protein OS=Toxoplasma gondii (strain ATCC 50861 / VEG) GN=BN1205_087290 PE=4 SV=1	tr|B9QPW5|B9QPW5_TOXGV	54 kDa	1	5	14	14
Thyroid hormone receptor-associated protein 3 OS=Homo sapiens GN=THRAP3 PE=1 SV=2	sp|Q9Y2W1|TR150_HUMAN	109 kDa	1	0	2	3
Plectin OS=Homo sapiens GN=PLEC PE=1 SV=3	sp|Q15149|PLEC_HUMAN	532 kDa	1	3	7	13
Cluster of Long-chain-fatty-acid--CoA ligase 3 OS=Homo sapiens GN=ACSL3 PE=1 SV=3 (sp|O95573|ACSL3_HUMAN)	sp|O95573|ACSL3_HUMAN [2]	80 kDa	1	0	2	3
Cluster of Emerin OS=Homo sapiens GN=EMD PE=1 SV=1 (sp|P50402|EMD_HUMAN)	sp|P50402|EMD_HUMAN	29 kDa	0	1	2	3
Serine/threonine specific protein phosphatase OS=Toxoplasma gondii (strain ATCC 50861 / VEG) GN=TGVEG_304955 PE=4 SV=1	tr|A0A125YP36|A0A125YP36_TOXGV	304 kDa	5	4	25	21
Dense granule protein GRA9 OS=Toxoplasma gondii (strain ATCC 50861 / VEG) GN=BN1205_000810 PE=4 SV=1	tr|B6KHS2|B6KHS2_TOXGV	35 kDa	4	5	23	26
Rhoptry kinase family protein ROP39 OS=Toxoplasma gondii (strain ATCC 50861 / VEG) GN=BN1205_072800 PE=4 SV=1	tr|V4Z9F7|V4Z9F7_TOXGV	65 kDa	1	1	7	4
Putative dense granule protein GRA12 OS=Toxoplasma gondii (strain ATCC 50861 / VEG) GN=BN1205_055400 PE=4 SV=1	tr|V4Z887|V4Z887_TOXGV	43 kDa	2	2	14	10
Programmed cell death 6-interacting protein OS=Homo sapiens GN=PDCD6IP PE=1 SV=1	sp|Q8WUM4|PDC6I_HUMAN	96 kDa	1	3	12	12
Glyceraldehyde-3-phosphate dehydrogenase OS=Toxoplasma gondii (strain ATCC 50861 / VEG) GN=BN1205_016300 PE=3 SV=1	tr|V5BMS8|V5BMS8_TOXGV	105 kDa	1	0	4	2
EMILIN-1 OS=Homo sapiens GN=EMILIN1 PE=1 SV=2	sp|Q9Y6C2|EMIL1_HUMAN (+1)	107 kDa	1	1	4	8
Kelch motif domain-containing protein OS=Toxoplasma gondii (strain ATCC 50861 / VEG) GN=BN1205_010650 PE=4 SV=1	tr|V4Z769|V4Z769_TOXGV	52 kDa	2	2	11	15
Dense granule protein DG32 OS=Toxoplasma gondii (strain ATCC 50861 / VEG) GN=BN1205_054660 PE=4 SV=1	tr|B9Q183|B9Q183_TOXGV	24 kDa	2	3	13	20
Cluster of Prohibitin OS=Homo sapiens GN=PHB PE=1 SV=1 (sp|P35232|PHB_HUMAN)	sp|P35232|PHB_HUMAN [2]	30 kDa	1	0	5	2
Uncharacterized protein OS=Toxoplasma gondii (strain ATCC 50861 / VEG) GN=BN1205_083240 PE=4 SV=1	tr|B9QE07|B9QE07_TOXGV	100 kDa	0	1	4	4
Nucleolin OS=Homo sapiens GN=NCL PE=1 SV=3	sp|P19338|NUCL_HUMAN	77 kDa	0	1	4	4
Uncharacterized protein OS=Toxoplasma gondii (strain ATCC 50861 / VEG) GN=TGVEG_211460 PE=4 SV=1	tr|V4YMX1|V4YMX1_TOXGV	106 kDa	3	2	19	24
Putative transmembrane protein OS=Toxoplasma gondii (strain ATCC 50861 / VEG) GN=BN1205_004560 PE=4 SV=1	tr|V4ZPQ2|V4ZPQ2_TOXGV	40 kDa	2	2	18	18
Uncharacterized protein OS=Toxoplasma gondii (strain ATCC 50861 / VEG) GN=BN1205_039540 PE=4 SV=1	tr|B6KP80|B6KP80_TOXGV	55 kDa	1	1	9	9
Inner membrane complex protein IMC2A OS=Toxoplasma gondii (strain ATCC 50861 / VEG) GN=BN1205_068950 PE=4 SV=1	tr|B9Q8E3|B9Q8E3_TOXGV	182 kDa	7	6	63	59
Chaperonin protein BiP OS=Toxoplasma gondii (strain ATCC 50861 / VEG) GN=BN1205_095730 PE=3 SV=1	tr|A0A0F7V8D8|A0A0F7V8D8_TOXGV	73 kDa	2	2	19	19
Dense granule protein GRA14 OS=Toxoplasma gondii (strain ATCC 50861 / VEG) GN=BN1205_091840 PE=4 SV=1	tr|B6KF82|B6KF82_TOXGV	45 kDa	2	3	24	26
Vacuolar protein sorting-associated protein 28 homolog OS=Homo sapiens GN=VPS28 PE=1 SV=1	sp|Q9UK41|VPS28_HUMAN (+1)	25 kDa	0	1	4	6
Rhoptry neck protein RON4 OS=Toxoplasma gondii (strain ATCC 50861 / VEG) GN=BN1205_026480 PE=4 SV=1	tr|A0A0F7V090|A0A0F7V090_TOXGV	107 kDa	4	5	45	49
Putative transmembrane protein OS=Toxoplasma gondii (strain ATCC 50861 / VEG) GN=BN1205_007910 PE=4 SV=1	tr|B9Q2W0|B9Q2W0_TOXGV	59 kDa	1	2	17	15
Membrane-associated calcum-binding protein,related OS=Toxoplasma gondii (strain ATCC 50861 / VEG) GN=BN1205_025920 PE=4 SV=1	tr|B6KJ69|B6KJ69_TOXGV	38 kDa	2	6	39	48
Programmed cell death protein 6 OS=Homo sapiens GN=PDCD6 PE=1 SV=1	sp|O75340|PDCD6_HUMAN	22 kDa	0	1	5	6
Uncharacterized protein OS=Toxoplasma gondii (strain ATCC 50861 / VEG) GN=BN1205_006830 PE=4 SV=1	tr|A0A125YWF7|A0A125YWF7_TOXGV	246 kDa	1	1	9	14
Putative transmembrane protein OS=Toxoplasma gondii (strain ATCC 50861 / VEG) GN=TGVEG_258458 PE=4 SV=1	tr|A0A125YQH5|A0A125YQH5_TOXGV	29 kDa	0	1	8	7
Cluster of Uncharacterized protein (Fragment) OS=Toxoplasma gondii (strain ATCC 50861 / VEG) GN=TGVEG_442370 PE=4 SV=1 (tr|V4Z2D9|V4Z2D9_TOXGV)	tr|V4Z2D9|V4Z2D9_TOXGV [2]	34 kDa	1	1	19	14
Uncharacterized protein OS=Toxoplasma gondii (strain ATCC 50861 / VEG) GN=BN1205_017170 PE=4 SV=1	tr|B9Q5T1|B9Q5T1_TOXGV	105 kDa	1	1	14	20
Cluster of Programmed cell death protein 6 OS=Homo sapiens GN=PDCD6 PE=1 SV=1 (sp|O75340|PDCD6_HUMAN)	sp|O75340|PDCD6_HUMAN [2]	22 kDa	0	1	8	9
Protein phosphatase 2C domain-containing protein OS=Toxoplasma gondii (strain ATCC 50861 / VEG) GN=BN1205_017620 PE=4 SV=1	tr|B9PHR8|B9PHR8_TOXGV	59 kDa	2	1	25	32
Putative transmembrane protein OS=Toxoplasma gondii (strain ATCC 50861 / VEG) GN=TGVEG_254470 PE=4 SV=1	tr|V5B3J8|V5B3J8_TOXGV	80 kDa	0	3	30	29
rRNA 2'-O-methyltransferase fibrillarin OS=Homo sapiens GN=FBL PE=1 SV=2	sp|P22087|FBRL_HUMAN (+4)	34 kDa	0	0	0	1
m-AAA protease-interacting protein 1, mitochondrial OS=Homo sapiens GN=MAIP1 PE=1 SV=1	sp|Q8WWC4|MAIP1_HUMAN (+1)	33 kDa	0	0	0	1
Zinc finger, C3HC4 type (RING finger) domain-containing protein OS=Toxoplasma gondii (strain ATCC 50861 / VEG) GN=BN1205_028490 PE=4 SV=1	tr|A0A125YTS3|A0A125YTS3_TOXGV	188 kDa	0	0	1	0
Y-box-binding protein 2 OS=Homo sapiens GN=YBX2 PE=1 SV=2	sp|Q9Y2T7|YBOX2_HUMAN	39 kDa	0	0	0	0
Nuclease-sensitive element-binding protein 1 OS=Homo sapiens GN=YBX1 PE=1 SV=3	sp|P67809|YBOX1_HUMAN	36 kDa	0	0	0	0
Nuclease-sensitive element-binding protein 1 (Fragment) OS=Homo sapiens GN=YBX1 PE=1 SV=1	tr|H0Y449|H0Y449_HUMAN	42 kDa	0	0	0	0
WD repeat-containing protein 37 OS=Homo sapiens GN=WDR37 PE=1 SV=2	REVERSE_sp|Q9Y2I8|WDR37_HUMAN-R	55 kDa	0	0	0	0
Vesicular glutamate transporter 3 OS=Homo sapiens GN=SLC17A8 PE=1 SV=1	sp|Q8NDX2|VGLU3_HUMAN	65 kDa	0	0	1	0
Vesicle-associated membrane protein-associated protein A OS=Homo sapiens GN=VAPA PE=1 SV=3	sp|Q9P0L0|VAPA_HUMAN	28 kDa	0	0	3	0
Very-long-chain 3-oxoacyl-CoA reductase OS=Homo sapiens GN=HSD17B12 PE=1 SV=1	tr|A0A1B0GV93|A0A1B0GV93_HUMAN	30 kDa	0	0	0	0
Vacuolar protein sorting-associated protein 37C OS=Homo sapiens GN=VPS37C PE=1 SV=2	sp|A5D8V6|VP37C_HUMAN (+1)	39 kDa	0	0	2	1
Vacuolar protein sorting-associated protein 37B OS=Homo sapiens GN=VPS37B PE=1 SV=1	sp|Q9H9H4|VP37B_HUMAN	31 kDa	0	0	1	3
Vacuolar protein sorting-associated protein 37A OS=Homo sapiens GN=VPS37A PE=1 SV=1	sp|Q8NEZ2|VP37A_HUMAN	44 kDa	0	0	2	2
VRR-NUC domain-containing protein OS=Toxoplasma gondii (strain ATCC 50861 / VEG) GN=BN1205_003990 PE=4 SV=1	REVERSE_tr|B9QDD4|B9QDD4_TOXGV-R	300 kDa	0	0	1	0
Urotensin-2 OS=Homo sapiens GN=UTS2 PE=1 SV=1	sp|O95399|UTS2_HUMAN (+1)	14 kDa	0	0	0	0
Unconventional myosin-If (Fragment) OS=Homo sapiens GN=MYO1F PE=1 SV=1	REVERSE_tr|M0QXE0|M0QXE0_HUMAN-R	32 kDa	0	0	0	0
Unconventional myosin-Ia OS=Homo sapiens GN=MYO1A PE=2 SV=1	sp|Q9UBC5|MYO1A_HUMAN	118 kDa	0	0	0	0
Uncharacterized protein OS=Toxoplasma gondii (strain ATCC 50861 / VEG) GN=TGVEG_314362 PE=4 SV=1	tr|A0A125YPU7|A0A125YPU7_TOXGV	154 kDa	0	0	1	0
Uncharacterized protein OS=Toxoplasma gondii (strain ATCC 50861 / VEG) GN=TGVEG_294970 PE=4 SV=1	tr|A0A125YSB9|A0A125YSB9_TOXGV	68 kDa	0	0	1	1
Uncharacterized protein OS=Toxoplasma gondii (strain ATCC 50861 / VEG) GN=TGVEG_272000 PE=4 SV=1	tr|V5BM19|V5BM19_TOXGV	169 kDa	0	0	1	1
Uncharacterized protein OS=Toxoplasma gondii (strain ATCC 50861 / VEG) GN=TGVEG_260520 PE=4 SV=1	tr|V4ZIE7|V4ZIE7_TOXGV	77 kDa	0	0	3	6
Uncharacterized protein OS=Toxoplasma gondii (strain ATCC 50861 / VEG) GN=TGVEG_244170 PE=4 SV=1	tr|V4Z8J6|V4Z8J6_TOXGV	35 kDa	0	0	0	1
Uncharacterized protein OS=Toxoplasma gondii (strain ATCC 50861 / VEG) GN=TGVEG_233870 PE=4 SV=1	tr|A0A125YVU4|A0A125YVU4_TOXGV	165 kDa	0	0	15	15
Uncharacterized protein OS=Toxoplasma gondii (strain ATCC 50861 / VEG) GN=TGVEG_225120 PE=4 SV=1	tr|V4ZBD0|V4ZBD0_TOXGV	27 kDa	0	0	1	1
Uncharacterized protein OS=Toxoplasma gondii (strain ATCC 50861 / VEG) GN=TGVEG_222350 PE=4 SV=1	tr|V4Z7T3|V4Z7T3_TOXGV	48 kDa	0	0	0	1
Uncharacterized protein OS=Toxoplasma gondii (strain ATCC 50861 / VEG) GN=TGVEG_215160 PE=4 SV=1	tr|A0A125YPS3|A0A125YPS3_TOXGV	31 kDa	0	0	7	6
Uncharacterized protein OS=Toxoplasma gondii (strain ATCC 50861 / VEG) GN=BN1205_104320 PE=4 SV=1	tr|B9QJS1|B9QJS1_TOXGV	64 kDa	0	0	0	1
Uncharacterized protein OS=Toxoplasma gondii (strain ATCC 50861 / VEG) GN=BN1205_101350 PE=4 SV=1	tr|B6K9R8|B6K9R8_TOXGV	45 kDa	0	0	12	17
Uncharacterized protein OS=Toxoplasma gondii (strain ATCC 50861 / VEG) GN=BN1205_101007 PE=4 SV=1	tr|A0A125YXA8|A0A125YXA8_TOXGV	63 kDa	0	0	3	2
Uncharacterized protein OS=Toxoplasma gondii (strain ATCC 50861 / VEG) GN=BN1205_098500 PE=4 SV=1	tr|B6K931|B6K931_TOXGV	36 kDa	0	0	12	9
Uncharacterized protein OS=Toxoplasma gondii (strain ATCC 50861 / VEG) GN=BN1205_094880 PE=4 SV=1	tr|B6KAE7|B6KAE7_TOXGV	25 kDa	0	0	4	6
Uncharacterized protein OS=Toxoplasma gondii (strain ATCC 50861 / VEG) GN=BN1205_093810 PE=4 SV=1	tr|B6KA45|B6KA45_TOXGV	35 kDa	0	0	12	15
Uncharacterized protein OS=Toxoplasma gondii (strain ATCC 50861 / VEG) GN=BN1205_093740 PE=4 SV=1	tr|B6KA39|B6KA39_TOXGV	107 kDa	0	0	9	12
Uncharacterized protein OS=Toxoplasma gondii (strain ATCC 50861 / VEG) GN=BN1205_091510 PE=4 SV=1	tr|B6KFA4|B6KFA4_TOXGV	89 kDa	0	0	2	0
Uncharacterized protein OS=Toxoplasma gondii (strain ATCC 50861 / VEG) GN=BN1205_089140 PE=4 SV=1	tr|A0A125YTM5|A0A125YTM5_TOXGV	61 kDa	0	0	4	4
Uncharacterized protein OS=Toxoplasma gondii (strain ATCC 50861 / VEG) GN=BN1205_084760 PE=4 SV=1	tr|B6KKZ2|B6KKZ2_TOXGV	26 kDa	0	0	3	5
Uncharacterized protein OS=Toxoplasma gondii (strain ATCC 50861 / VEG) GN=BN1205_083300 PE=4 SV=1	tr|B9PTP9|B9PTP9_TOXGV	101 kDa	0	0	2	2
Uncharacterized protein OS=Toxoplasma gondii (strain ATCC 50861 / VEG) GN=BN1205_082700 PE=4 SV=1	tr|B9QDV4|B9QDV4_TOXGV	71 kDa	0	0	6	5
Uncharacterized protein OS=Toxoplasma gondii (strain ATCC 50861 / VEG) GN=BN1205_081900 PE=4 SV=1	tr|V5BEP0|V5BEP0_TOXGV	328 kDa	0	0	0	1
Uncharacterized protein OS=Toxoplasma gondii (strain ATCC 50861 / VEG) GN=BN1205_069700 PE=4 SV=1	tr|B9Q3H1|B9Q3H1_TOXGV	45 kDa	0	0	1	0
Uncharacterized protein OS=Toxoplasma gondii (strain ATCC 50861 / VEG) GN=BN1205_069420 PE=4 SV=1	tr|B9PN86|B9PN86_TOXGV	49 kDa	0	0	1	1
Uncharacterized protein OS=Toxoplasma gondii (strain ATCC 50861 / VEG) GN=BN1205_060055 PE=4 SV=1	tr|V4ZAT8|V4ZAT8_TOXGV	29 kDa	0	0	4	5
Uncharacterized protein OS=Toxoplasma gondii (strain ATCC 50861 / VEG) GN=BN1205_046140 PE=4 SV=1	tr|B9QFP4|B9QFP4_TOXGV	36 kDa	0	0	3	6
Uncharacterized protein OS=Toxoplasma gondii (strain ATCC 50861 / VEG) GN=BN1205_039480 PE=4 SV=1	tr|B6KP85|B6KP85_TOXGV	29 kDa	0	0	1	0
Uncharacterized protein OS=Toxoplasma gondii (strain ATCC 50861 / VEG) GN=BN1205_034330 PE=4 SV=1	tr|B9QGB4|B9QGB4_TOXGV	21 kDa	0	0	7	7
Uncharacterized protein OS=Toxoplasma gondii (strain ATCC 50861 / VEG) GN=BN1205_031990 PE=4 SV=1	tr|V4Z952|V4Z952_TOXGV	456 kDa	0	0	0	1
Uncharacterized protein OS=Toxoplasma gondii (strain ATCC 50861 / VEG) GN=BN1205_031280 PE=4 SV=1	tr|V4Z6Z0|V4Z6Z0_TOXGV	434 kDa	0	0	0	0
Uncharacterized protein OS=Toxoplasma gondii (strain ATCC 50861 / VEG) GN=BN1205_015890 PE=4 SV=1	tr|B9Q5A2|B9Q5A2_TOXGV	44 kDa	0	0	1	1
Uncharacterized protein OS=Toxoplasma gondii (strain ATCC 50861 / VEG) GN=BN1205_015790 PE=4 SV=1	tr|B9Q592|B9Q592_TOXGV	27 kDa	0	0	1	1
Uncharacterized protein OS=Toxoplasma gondii (strain ATCC 50861 / VEG) GN=BN1205_006990 PE=4 SV=1	tr|B9QCF8|B9QCF8_TOXGV	64 kDa	0	0	2	3
Uncharacterized protein OS=Toxoplasma gondii (strain ATCC 50861 / VEG) GN=BN1205_003050 PE=4 SV=1	tr|V4ZGE3|V4ZGE3_TOXGV	135 kDa	0	0	1	1
Uncharacterized protein (Fragment) OS=Toxoplasma gondii (strain ATCC 50861 / VEG) GN=TGVEG_442370 PE=4 SV=1	tr|V4Z2D9|V4Z2D9_TOXGV	34 kDa	0	0	11	7
Uncharacterized ACR, YagE family COG1723 domain-containing protein OS=Toxoplasma gondii (strain ATCC 50861 / VEG) GN=BN1205_015635 PE=4 SV=1	tr|A0A125YNR6|A0A125YNR6_TOXGV	41 kDa	0	0	1	1
Polyubiquitin-B OS=Homo sapiens GN=UBB PE=1 SV=1	sp|P0CG47|UBB_HUMAN (+13)	26 kDa	0	0	0	1
UBAP1-MVB12-associated (UMA)-domain containing protein 1 OS=Homo sapiens GN=UMAD1 PE=4 SV=1	sp|C9J7I0|UMAD1_HUMAN (+1)	11 kDa	0	0	0	1
Tumor protein p53-inducible protein 11 OS=Homo sapiens GN=TP53I11 PE=1 SV=2	sp|O14683|P5I11_HUMAN (+12)	21 kDa	0	0	0	1
Tumor necrosis factor alpha-induced protein 3 OS=Homo sapiens GN=TNFAIP3 PE=1 SV=1	sp|P21580|TNAP3_HUMAN	90 kDa	0	0	12	14
Tubulin beta-6 chain (Fragment) OS=Homo sapiens GN=TUBB6 PE=1 SV=1	tr|K7EK43|K7EK43_HUMAN	3 kDa	0	0	1	1
Uncharacterized protein OS=Homo sapiens PE=1 SV=1	tr|A0A0B4J269|A0A0B4J269_HUMAN	88 kDa	0	0	0	0
Tubulin beta chain OS=Toxoplasma gondii (strain ATCC 50861 / VEG) GN=BN1205_063550 PE=3 SV=1	tr|B9PWK0|B9PWK0_TOXGV	50 kDa	0	0	0	0
Tubulin beta chain OS=Homo sapiens GN=TUBB8 PE=1 SV=1	tr|A0A075B736|A0A075B736_HUMAN	46 kDa	0	0	0	0
Tubulin beta chain (Fragment) OS=Homo sapiens GN=TUBB6 PE=1 SV=1	tr|K7ESM5|K7ESM5_HUMAN	37 kDa	0	0	0	0
Tubulin beta-8 chain-like protein LOC260334 OS=Homo sapiens PE=1 SV=1	sp|A6NNZ2|TBB8L_HUMAN	50 kDa	0	0	0	0
Tubulin beta-8 chain OS=Homo sapiens GN=TUBB8 PE=1 SV=2	sp|Q3ZCM7|TBB8_HUMAN	50 kDa	0	0	0	0
Tubulin beta-4A chain OS=Homo sapiens GN=TUBB4A PE=1 SV=2	sp|P04350|TBB4A_HUMAN	50 kDa	0	0	0	0
Tubulin beta-2A chain OS=Homo sapiens GN=TUBB2A PE=1 SV=1	sp|Q13885|TBB2A_HUMAN	50 kDa	0	0	1	0
Tubulin beta-1 chain OS=Homo sapiens GN=TUBB1 PE=1 SV=1	sp|Q9H4B7|TBB1_HUMAN	50 kDa	0	0	0	0
Tubulin alpha-8 chain OS=Homo sapiens GN=TUBA8 PE=1 SV=1	sp|Q9NY65|TBA8_HUMAN	50 kDa	0	0	0	0
Tubulin alpha-8 chain (Fragment) OS=Homo sapiens GN=TUBA8 PE=1 SV=1	tr|V9GZ17|V9GZ17_HUMAN	31 kDa	0	0	0	0
Tubulin alpha-1B chain OS=Homo sapiens GN=TUBA1B PE=1 SV=1	sp|P68363|TBA1B_HUMAN	50 kDa	0	0	0	0
Tubulin alpha chain-like 3 OS=Homo sapiens GN=TUBAL3 PE=1 SV=2	sp|A6NHL2|TBAL3_HUMAN	50 kDa	0	0	0	0
Tubulin alpha chain OS=Toxoplasma gondii (strain ATCC 50861 / VEG) GN=BN1205_024000 PE=3 SV=1	tr|B9PGQ9|B9PGQ9_TOXGV	51 kDa	0	0	0	0
Tubulin alpha chain OS=Homo sapiens GN=TUBA1C PE=1 SV=1	tr|F5H5D3|F5H5D3_HUMAN	58 kDa	0	0	0	0
Tubulin alpha chain (Fragment) OS=Homo sapiens GN=TUBA4A PE=1 SV=1	tr|C9JJQ8|C9JJQ8_HUMAN	22 kDa	0	0	0	0
Tryptophan--tRNA ligase, cytoplasmic OS=Homo sapiens GN=WARS PE=1 SV=2	sp|P23381|SYWC_HUMAN (+9)	53 kDa	0	0	0	0
Tryptophan--tRNA ligase, cytoplasmic (Fragment) OS=Homo sapiens GN=WARS PE=1 SV=1	tr|G3V313|G3V313_HUMAN	7 kDa	0	0	0	0
Trypsin-1 OS=Homo sapiens GN=PRSS1 PE=1 SV=1	tr|A0A087WW55|A0A087WW55_HUMAN	27 kDa	0	0	0	0
Trypsin-1 (Fragment) OS=Homo sapiens GN=PRSS1 PE=1 SV=1	tr|H0Y8D1|H0Y8D1_HUMAN	15 kDa	0	0	0	0
Trypsin domain-containing protein OS=Toxoplasma gondii (strain ATCC 50861 / VEG) GN=TGVEG_262920 PE=4 SV=1	tr|V4YUS0|V4YUS0_TOXGV	105 kDa	0	0	4	3
Triosephosphate isomerase OS=Homo sapiens GN=TPI1 PE=1 SV=3	sp|P60174|TPIS_HUMAN (+1)	31 kDa	0	0	1	0
Translocon-associated protein subunit gamma OS=Homo sapiens GN=SSR3 PE=1 SV=1	sp|Q9UNL2|SSRG_HUMAN (+1)	21 kDa	0	0	0	1
Translation initiation factor eIF-2B subunit delta OS=Homo sapiens GN=EIF2B4 PE=1 SV=1	tr|A0A087WTA5|A0A087WTA5_HUMAN	57 kDa	0	0	0	0
Translation initiation factor eIF-2B subunit delta OS=Homo sapiens GN=EIF2B4 PE=1 SV=1	tr|E7ERK9|E7ERK9_HUMAN	60 kDa	0	0	0	0
Transducin beta-like protein 2 OS=Homo sapiens GN=TBL2 PE=1 SV=1	tr|E9PF19|E9PF19_HUMAN	46 kDa	0	0	1	1
Cluster of Transcription regulator protein BACH1 OS=Homo sapiens GN=BACH1 PE=1 SV=2 (REVERSE_sp|O14867|BACH1_HUMAN-R)	REVERSE_sp|O14867|BACH1_HUMAN-R	82 kDa	0	0	1	1
Transcription regulator protein BACH1 OS=Homo sapiens GN=BACH1 PE=1 SV=2	REVERSE_sp|O14867|BACH1_HUMAN-R	82 kDa	0	0	0	0
Transcription elongation factor A protein-like 5 OS=Homo sapiens GN=TCEAL5 PE=1 SV=1	REVERSE_sp|Q5H9L2|TCAL5_HUMAN-R	23 kDa	0	0	1	1
Toxoplasma gondii family C protein OS=Toxoplasma gondii (strain ATCC 50861 / VEG) GN=TGVEG_287280 PE=4 SV=1	tr|V4YY15|V4YY15_TOXGV (+1)	21 kDa	0	0	1	0
Torsin-4A OS=Homo sapiens GN=TOR4A PE=1 SV=2	sp|Q9NXH8|TOR4A_HUMAN	47 kDa	0	0	1	0
Tau-tubulin kinase OS=Homo sapiens GN=TTBK2 PE=1 SV=1	tr|Q8IWY7|Q8IWY7_HUMAN	182 kDa	0	0	0	0
TNFAIP3-interacting protein 1 OS=Homo sapiens GN=TNIP1 PE=1 SV=2	sp|Q15025|TNIP1_HUMAN	72 kDa	0	0	5	8
TNF receptor-associated factor 6 OS=Homo sapiens GN=TRAF6 PE=1 SV=1	sp|Q9Y4K3|TRAF6_HUMAN	60 kDa	0	0	0	1
TNF receptor-associated factor 2 OS=Homo sapiens GN=TRAF2 PE=1 SV=2	sp|Q12933|TRAF2_HUMAN	56 kDa	0	0	12	5
TNF receptor-associated factor 1 OS=Homo sapiens GN=TRAF1 PE=1 SV=1	sp|Q13077|TRAF1_HUMAN	46 kDa	0	0	14	14
Syntenin-2 OS=Homo sapiens GN=SDCBP2 PE=1 SV=2	sp|Q9H190|SDCB2_HUMAN	32 kDa	0	0	0	0
Synaptic functional regulator FMR1 OS=Homo sapiens GN=FMR1 PE=1 SV=1	sp|Q06787|FMR1_HUMAN (+3)	71 kDa	0	0	0	1
Stromal cell-derived factor 2-like protein 1 OS=Homo sapiens GN=SDF2L1 PE=1 SV=2	sp|Q9HCN8|SDF2L_HUMAN	24 kDa	0	0	1	0
Stromal cell-derived factor 1 OS=Homo sapiens GN=CXCL12 PE=1 SV=1	sp|P48061|SDF1_HUMAN	11 kDa	0	0	0	1
Splicing factor SF2 OS=Toxoplasma gondii (strain ATCC 50861 / VEG) GN=TGVEG_319530 PE=4 SV=1	tr|A0A125YG80|A0A125YG80_TOXGV	54 kDa	0	0	0	1
Splicing factor 3B subunit 1 OS=Homo sapiens GN=SF3B1 PE=1 SV=3	sp|O75533|SF3B1_HUMAN	146 kDa	0	0	0	2
Spermatogenesis-associated protein 2-like protein OS=Homo sapiens GN=SPATA2L PE=2 SV=1	REVERSE_sp|Q8IUW3|SPA2L_HUMAN-R	46 kDa	0	0	1	0
Solute carrier family 2, facilitated glucose transporter member 1 OS=Homo sapiens GN=SLC2A1 PE=1 SV=2	sp|P11166|GTR1_HUMAN	54 kDa	0	0	0	1
Serine/threonine-protein phosphatase PGAM5, mitochondrial OS=Homo sapiens GN=PGAM5 PE=1 SV=2	sp|Q96HS1|PGAM5_HUMAN	32 kDa	0	0	0	1
Cluster of Serine/threonine-protein phosphatase 2B catalytic subunit alpha isoform OS=Homo sapiens GN=PPP3CA PE=1 SV=1 (sp|Q08209|PP2BA_HUMAN)	sp|Q08209|PP2BA_HUMAN	59 kDa	0	0	0	0
Serine/threonine-protein phosphatase 2B catalytic subunit alpha isoform OS=Homo sapiens GN=PPP3CA PE=1 SV=1	sp|Q08209|PP2BA_HUMAN	59 kDa	0	0	0	0
Serine/threonine-protein phosphatase 2A 65 kDa regulatory subunit A alpha isoform OS=Homo sapiens GN=PPP2R1A PE=1 SV=4	sp|P30153|2AAA_HUMAN	65 kDa	0	0	0	3
Serine/threonine-protein phosphatase 2A 55 kDa regulatory subunit B alpha isoform OS=Homo sapiens GN=PPP2R2A PE=1 SV=1	sp|P63151|2ABA_HUMAN	52 kDa	0	0	1	0
Serine protease HTRA2, mitochondrial OS=Homo sapiens GN=HTRA2 PE=1 SV=2	sp|O43464|HTRA2_HUMAN	49 kDa	0	0	5	3
Serine protease HTRA1 OS=Homo sapiens GN=HTRA1 PE=1 SV=1	sp|Q92743|HTRA1_HUMAN (+1)	51 kDa	0	0	0	1
Ser/Thr phosphatase family protein OS=Toxoplasma gondii (strain ATCC 50861 / VEG) GN=TGVEG_226072 PE=4 SV=1	tr|V4ZJK8|V4ZJK8_TOXGV	88 kDa	0	0	0	1
Cluster of Scaffold attachment factor B1 OS=Homo sapiens GN=SAFB PE=1 SV=4 (sp|Q15424|SAFB1_HUMAN)	sp|Q15424|SAFB1_HUMAN	103 kDa	0	0	0	2
Scaffold attachment factor B1 OS=Homo sapiens GN=SAFB PE=1 SV=4	sp|Q15424|SAFB1_HUMAN	103 kDa	0	0	0	1
SWI/SNF-related matrix-associated actin-dependent regulator of chromatin subfamily A member 5 OS=Homo sapiens GN=SMARCA5 PE=1 SV=1	sp|O60264|SMCA5_HUMAN	122 kDa	0	0	0	1
SWI/SNF complex subunit SWI3 OS=Toxoplasma gondii (strain ATCC 50861 / VEG) GN=BN1205_033990 PE=4 SV=1	REVERSE_tr|B9QG90|B9QG90_TOXGV-R	84 kDa	0	0	0	0
SAG-related sequence SRS44 OS=Toxoplasma gondii (strain ATCC 50861 / VEG) GN=BN1205_081610 PE=4 SV=1	tr|B9QEX1|B9QEX1_TOXGV	251 kDa	0	0	5	9
Ribosome-binding protein 1 OS=Homo sapiens GN=RRBP1 PE=1 SV=1	tr|F8W7S5|F8W7S5_HUMAN	84 kDa	0	0	0	0
Ribosomal protein RPL27 (Fragment) OS=Toxoplasma gondii (strain ATCC 50861 / VEG) GN=TGVEG_262690 PE=4 SV=1	tr|A0A125YU34|A0A125YU34_TOXGV	16 kDa	0	0	1	0
Ribosomal L1 domain-containing protein 1 OS=Homo sapiens GN=RSL1D1 PE=1 SV=3	sp|O76021|RL1D1_HUMAN (+1)	55 kDa	0	0	0	1
Rhoptry protein ROP2A OS=Toxoplasma gondii (strain ATCC 50861 / VEG) GN=BN1205_030050 PE=4 SV=1	tr|B9QMZ2|B9QMZ2_TOXGV	65 kDa	0	0	0	0
Rhoptry protein ROP4 OS=Toxoplasma gondii (strain ATCC 50861 / VEG) GN=TGVEG_295125 PE=4 SV=1	tr|V4Z117|V4Z117_TOXGV	40 kDa	0	0	1	0
Rhoptry neck protein RON6 (Fragment) OS=Toxoplasma gondii (strain ATCC 50861 / VEG) GN=TGVEG_297960A PE=4 SV=1	tr|V4YNM6|V4YNM6_TOXGV	181 kDa	0	0	0	1
Rhoptry neck protein RON1 (Fragment) OS=Toxoplasma gondii (strain ATCC 50861 / VEG) GN=TGVEG_310010A PE=4 SV=1	tr|V5BHM2|V5BHM2_TOXGV	86 kDa	0	0	1	1
Rhoptry metalloprotease toxolysin TLN1 OS=Toxoplasma gondii (strain ATCC 50861 / VEG) GN=TGVEG_269885A PE=4 SV=1	tr|V4ZWG5|V4ZWG5_TOXGV	150 kDa	0	0	1	0
Rhoptry kinase family protein ROP33 OS=Toxoplasma gondii (strain ATCC 50861 / VEG) GN=TGVEG_201130 PE=4 SV=1	tr|V4ZG77|V4ZG77_TOXGV	80 kDa	0	0	5	6
Rhoptry kinase family protein ROP21 OS=Toxoplasma gondii (strain ATCC 50861 / VEG) GN=TGVEG_263220 PE=4 SV=1	tr|V4YUJ7|V4YUJ7_TOXGV	83 kDa	0	0	0	1
Rhoptry kinase family protein ROP16 OS=Toxoplasma gondii (strain ATCC 50861 / VEG) GN=BN1205_071990 PE=4 SV=1	tr|A0A0F7UVV5|A0A0F7UVV5_TOXGV	76 kDa	0	0	1	4
Rho guanine nucleotide exchange factor 40 OS=Homo sapiens GN=ARHGEF40 PE=1 SV=3	REVERSE_sp|Q8TER5|ARH40_HUMAN-R	165 kDa	0	0	0	0
Reticulocalbin-2 OS=Homo sapiens GN=RCN2 PE=1 SV=1	sp|Q14257|RCN2_HUMAN	37 kDa	0	0	1	1
Reticulocalbin-1 OS=Homo sapiens GN=RCN1 PE=1 SV=1	sp|Q15293|RCN1_HUMAN	39 kDa	0	0	2	2
Remodeling and spacing factor 1 OS=Homo sapiens GN=RSF1 PE=1 SV=2	sp|Q96T23|RSF1_HUMAN	164 kDa	0	0	0	0
Regulator of nonsense transcripts 1 OS=Homo sapiens GN=UPF1 PE=1 SV=2	sp|Q92900|RENT1_HUMAN	124 kDa	0	0	0	1
Regulator chromosome condensation1 repeat domain-containing protein OS=Toxoplasma gondii (strain ATCC 50861 / VEG) GN=BN1205_098900 PE=4 SV=1	REVERSE_tr|B6K972|B6K972_TOXGV-R	282 kDa	0	0	1	1
Ras-related protein Rab-35 OS=Homo sapiens GN=RAB35 PE=1 SV=1	sp|Q15286|RAB35_HUMAN (+1)	23 kDa	0	0	0	0
Ras-related protein Rab-6C OS=Homo sapiens GN=RAB6C PE=1 SV=2	sp|Q9H0N0|RAB6C_HUMAN (+1)	28 kDa	0	0	1	0
Ras-related protein Rab-5C OS=Homo sapiens GN=RAB5C PE=1 SV=2	sp|P51148|RAB5C_HUMAN	23 kDa	0	0	1	1
Ras-related protein R-Ras OS=Homo sapiens GN=RRAS PE=1 SV=1	sp|P10301|RRAS_HUMAN	23 kDa	0	0	1	0
Ras GTPase-activating-like protein IQGAP2 OS=Homo sapiens GN=IQGAP2 PE=1 SV=4	sp|Q13576|IQGA2_HUMAN (+1)	181 kDa	0	0	0	0
Ras GTPase-activating-like protein IQGAP3 OS=Homo sapiens GN=IQGAP3 PE=1 SV=2	sp|Q86VI3|IQGA3_HUMAN (+1)	185 kDa	0	0	0	0
Ras GTPase-activating-like protein IQGAP1 OS=Homo sapiens GN=IQGAP1 PE=1 SV=1	tr|A0A0J9YXZ5|A0A0J9YXZ5_HUMAN	136 kDa	0	0	0	0
Ral GTPase-activating protein subunit alpha-2 OS=Homo sapiens GN=RALGAPA2 PE=1 SV=2	sp|Q2PPJ7|RGPA2_HUMAN	211 kDa	0	0	0	0
Raftlin OS=Homo sapiens GN=RFTN1 PE=1 SV=4	sp|Q14699|RFTN1_HUMAN (+2)	63 kDa	0	0	1	1
Cluster of Rab GDP dissociation inhibitor beta OS=Homo sapiens GN=GDI2 PE=1 SV=2 (sp|P50395|GDIB_HUMAN)	sp|P50395|GDIB_HUMAN	51 kDa	0	0	1	0
Rab GDP dissociation inhibitor beta OS=Homo sapiens GN=GDI2 PE=1 SV=2	sp|P50395|GDIB_HUMAN	51 kDa	0	0	0	0
RNA-binding protein 39 (Fragment) OS=Homo sapiens GN=RBM39 PE=1 SV=1	tr|A0A0U1RQW2|A0A0U1RQW2_HUMAN	18 kDa	0	0	0	0
RNA cytidine acetyltransferase OS=Homo sapiens GN=NAT10 PE=1 SV=2	sp|Q9H0A0|NAT10_HUMAN (+1)	116 kDa	0	0	0	1
RNA-binding motif protein, X chromosome OS=Homo sapiens GN=RBMX PE=1 SV=1	tr|H3BUY5|H3BUY5_HUMAN	29 kDa	0	0	0	0
RB1-inducible coiled-coil protein 1 OS=Homo sapiens GN=RB1CC1 PE=1 SV=3	sp|Q8TDY2|RBCC1_HUMAN	183 kDa	0	0	0	0
Pyruvate dehydrogenase E1 beta subunit,putative OS=Toxoplasma gondii (strain ATCC 50861 / VEG) GN=BN1205_019750 PE=4 SV=1	tr|B9Q6G0|B9Q6G0_TOXGV	50 kDa	0	0	1	1
Putative transmembrane protein OS=Toxoplasma gondii (strain ATCC 50861 / VEG) GN=TGVEG_441370 PE=4 SV=1	tr|B9QH44|B9QH44_TOXGV	19 kDa	0	0	1	1
Putative transmembrane protein OS=Toxoplasma gondii (strain ATCC 50861 / VEG) GN=TGVEG_313660 PE=4 SV=1	tr|A0A125YLI3|A0A125YLI3_TOXGV	76 kDa	0	0	0	2
Putative transmembrane protein OS=Toxoplasma gondii (strain ATCC 50861 / VEG) GN=TGVEG_306680 PE=4 SV=1	tr|A0A125YZG3|A0A125YZG3_TOXGV	26 kDa	0	0	4	6
Putative transmembrane protein OS=Toxoplasma gondii (strain ATCC 50861 / VEG) GN=TGVEG_279350 PE=4 SV=1	tr|B9QP67|B9QP67_TOXGV	37 kDa	0	0	3	3
Putative transmembrane protein OS=Toxoplasma gondii (strain ATCC 50861 / VEG) GN=TGVEG_276980 PE=4 SV=1	tr|A0A125YY24|A0A125YY24_TOXGV	46 kDa	0	0	0	1
Putative transmembrane protein OS=Toxoplasma gondii (strain ATCC 50861 / VEG) GN=TGVEG_276900 PE=4 SV=1	REVERSE_tr|A0A125YMN6|A0A125YMN6_TOXGV-R	90 kDa	0	0	1	0
Putative transmembrane protein OS=Toxoplasma gondii (strain ATCC 50861 / VEG) GN=TGVEG_239010 PE=4 SV=1	tr|V4ZG39|V4ZG39_TOXGV	71 kDa	0	0	3	3
Putative transmembrane protein OS=Toxoplasma gondii (strain ATCC 50861 / VEG) GN=TGVEG_237230 PE=4 SV=1	tr|B9Q7C0|B9Q7C0_TOXGV	24 kDa	0	0	5	5
Putative transmembrane protein OS=Toxoplasma gondii (strain ATCC 50861 / VEG) GN=TGVEG_216770 PE=4 SV=1	tr|A0A125YQC0|A0A125YQC0_TOXGV	18 kDa	0	0	3	3
Putative transmembrane protein OS=Toxoplasma gondii (strain ATCC 50861 / VEG) GN=BN1205_109250 PE=4 SV=1	tr|B9QP50|B9QP50_TOXGV	37 kDa	0	0	6	11
Putative transmembrane protein OS=Toxoplasma gondii (strain ATCC 50861 / VEG) GN=BN1205_103990 PE=4 SV=1	tr|B9PNY6|B9PNY6_TOXGV	14 kDa	0	0	1	1
Putative transmembrane protein OS=Toxoplasma gondii (strain ATCC 50861 / VEG) GN=BN1205_087210 PE=4 SV=1	tr|B9QPV7|B9QPV7_TOXGV	59 kDa	0	0	6	5
Putative transmembrane protein OS=Toxoplasma gondii (strain ATCC 50861 / VEG) GN=BN1205_086485 PE=4 SV=1	tr|V5BDP9|V5BDP9_TOXGV	64 kDa	0	0	6	4
Putative transmembrane protein OS=Toxoplasma gondii (strain ATCC 50861 / VEG) GN=BN1205_071500 PE=4 SV=1	tr|B6KRY9|B6KRY9_TOXGV	132 kDa	0	0	2	1
Putative transmembrane protein OS=Toxoplasma gondii (strain ATCC 50861 / VEG) GN=BN1205_066140 PE=4 SV=1	tr|B9PMC6|B9PMC6_TOXGV	77 kDa	0	0	1	1
Putative transmembrane protein OS=Toxoplasma gondii (strain ATCC 50861 / VEG) GN=BN1205_064010 PE=4 SV=1	tr|B9PLW7|B9PLW7_TOXGV	52 kDa	0	0	0	1
Putative transmembrane protein OS=Toxoplasma gondii (strain ATCC 50861 / VEG) GN=BN1205_064000 PE=4 SV=1	tr|B9PLW6|B9PLW6_TOXGV	45 kDa	0	0	2	6
Putative transmembrane protein OS=Toxoplasma gondii (strain ATCC 50861 / VEG) GN=BN1205_063610 PE=4 SV=1	tr|B9PWK6|B9PWK6_TOXGV	76 kDa	0	0	4	2
Putative transmembrane protein OS=Toxoplasma gondii (strain ATCC 50861 / VEG) GN=BN1205_063160 PE=4 SV=1	tr|V4ZAH2|V4ZAH2_TOXGV	70 kDa	0	0	5	3
Putative transmembrane protein (Fragment) OS=Toxoplasma gondii (strain ATCC 50861 / VEG) GN=TGVEG_279100B PE=4 SV=1	tr|V4Z861|V4Z861_TOXGV	43 kDa	0	0	1	1
Putative transmembrane protein OS=Toxoplasma gondii (strain ATCC 50861 / VEG) GN=BN1205_049370 PE=4 SV=1	tr|B9Q0T5|B9Q0T5_TOXGV	61 kDa	0	0	3	8
Putative transmembrane protein OS=Toxoplasma gondii (strain ATCC 50861 / VEG) GN=BN1205_046730 PE=4 SV=1	tr|B9QFV0|B9QFV0_TOXGV	36 kDa	0	0	10	11
Putative transmembrane protein OS=Toxoplasma gondii (strain ATCC 50861 / VEG) GN=BN1205_046400 PE=4 SV=1	tr|B9PUG7|B9PUG7_TOXGV	43 kDa	0	0	6	4
Putative transmembrane protein OS=Toxoplasma gondii (strain ATCC 50861 / VEG) GN=BN1205_045810 PE=4 SV=1	tr|B9QFL1|B9QFL1_TOXGV	47 kDa	0	0	11	11
Putative transmembrane protein OS=Toxoplasma gondii (strain ATCC 50861 / VEG) GN=BN1205_044970 PE=4 SV=1	tr|B9QFF7|B9QFF7_TOXGV	58 kDa	0	0	3	2
Putative transmembrane protein OS=Toxoplasma gondii (strain ATCC 50861 / VEG) GN=BN1205_044930 PE=4 SV=1	tr|B9QFF3|B9QFF3_TOXGV	242 kDa	0	0	1	0
Putative transmembrane protein OS=Toxoplasma gondii (strain ATCC 50861 / VEG) GN=BN1205_044920 PE=4 SV=1	tr|B9PU37|B9PU37_TOXGV	32 kDa	0	0	2	1
Putative transmembrane protein OS=Toxoplasma gondii (strain ATCC 50861 / VEG) GN=BN1205_044720 PE=4 SV=1	tr|V4ZH06|V4ZH06_TOXGV	50 kDa	0	0	6	6
Putative transmembrane protein OS=Toxoplasma gondii (strain ATCC 50861 / VEG) GN=BN1205_043340 PE=4 SV=1	tr|B6KIH0|B6KIH0_TOXGV	20 kDa	0	0	0	1
Putative transmembrane protein OS=Toxoplasma gondii (strain ATCC 50861 / VEG) GN=BN1205_036545 PE=4 SV=1	tr|V4YSN2|V4YSN2_TOXGV	31 kDa	0	0	2	2
Putative transmembrane protein OS=Toxoplasma gondii (strain ATCC 50861 / VEG) GN=BN1205_035155 PE=4 SV=1	tr|V4ZEE2|V4ZEE2_TOXGV	50 kDa	0	0	1	0
Putative transmembrane protein OS=Toxoplasma gondii (strain ATCC 50861 / VEG) GN=BN1205_031460 PE=4 SV=1	tr|B9QNA9|B9QNA9_TOXGV	52 kDa	0	0	1	1
Putative transmembrane protein OS=Toxoplasma gondii (strain ATCC 50861 / VEG) GN=BN1205_030460 PE=4 SV=1	tr|B9QN33|B9QN33_TOXGV	43 kDa	0	0	5	6
Putative transmembrane protein OS=Toxoplasma gondii (strain ATCC 50861 / VEG) GN=BN1205_024865 PE=4 SV=1	tr|A0A0F7V3S9|A0A0F7V3S9_TOXGV	29 kDa	0	0	0	1
Putative transmembrane protein OS=Toxoplasma gondii (strain ATCC 50861 / VEG) GN=BN1205_024390 PE=4 SV=1	tr|B6KJJ6|B6KJJ6_TOXGV	54 kDa	0	0	3	3
Putative transmembrane protein OS=Toxoplasma gondii (strain ATCC 50861 / VEG) GN=BN1205_021340 PE=4 SV=1	tr|B6KDS6|B6KDS6_TOXGV	22 kDa	0	0	0	1
Putative transmembrane protein OS=Toxoplasma gondii (strain ATCC 50861 / VEG) GN=BN1205_019980 PE=4 SV=1	tr|B9PIE0|B9PIE0_TOXGV	58 kDa	0	0	4	3
Putative transmembrane protein OS=Toxoplasma gondii (strain ATCC 50861 / VEG) GN=BN1205_017975 PE=4 SV=1	tr|A0A125YZ34|A0A125YZ34_TOXGV	33 kDa	0	0	0	1
Putative transmembrane protein OS=Toxoplasma gondii (strain ATCC 50861 / VEG) GN=BN1205_016920 PE=4 SV=1	tr|B9Q5Q9|B9Q5Q9_TOXGV	94 kDa	0	0	4	5
Putative transmembrane protein OS=Toxoplasma gondii (strain ATCC 50861 / VEG) GN=BN1205_012850 PE=4 SV=1	tr|B9PYG2|B9PYG2_TOXGV	29 kDa	0	0	4	3
Putative transmembrane protein OS=Toxoplasma gondii (strain ATCC 50861 / VEG) GN=BN1205_003750 PE=4 SV=1	tr|B6KH38|B6KH38_TOXGV	56 kDa	0	0	3	1
Putative transmembrane protein OS=Toxoplasma gondii (strain ATCC 50861 / VEG) GN=BN1205_002530 PE=4 SV=1	tr|A0A125YTN2|A0A125YTN2_TOXGV	100 kDa	0	0	0	1
Putative transmembrane protein (Fragment) OS=Toxoplasma gondii (strain ATCC 50861 / VEG) GN=TGVEG_201180A PE=4 SV=1	tr|V4ZG71|V4ZG71_TOXGV	75 kDa	0	0	5	5
Putative thioredoxin OS=Toxoplasma gondii (strain ATCC 50861 / VEG) GN=BN1205_064730 PE=4 SV=1	tr|B9PM19|B9PM19_TOXGV	69 kDa	0	0	2	1
Cluster of Putative small GTP binding protein rab1a (Fragment) OS=Toxoplasma gondii (strain ATCC 50861 / VEG) GN=TGVEG_214770 PE=4 SV=1 (tr|V4ZB03|V4ZB03_TOXGV)	tr|V4ZB03|V4ZB03_TOXGV [6]	22 kDa	0	0	0	0
Ras-related protein Rab-15 OS=Homo sapiens GN=RAB15 PE=1 SV=1	sp|P59190|RAB15_HUMAN	24 kDa	0	0	0	0
Ras-related protein Rab-10 OS=Homo sapiens GN=RAB10 PE=1 SV=1	sp|P61026|RAB10_HUMAN	23 kDa	0	0	0	0
Ras-related protein Rab-8B OS=Homo sapiens GN=RAB8B PE=1 SV=2	sp|Q92930|RAB8B_HUMAN (+1)	24 kDa	0	0	0	0
Ras-related protein Rab-1A OS=Homo sapiens GN=RAB1A PE=1 SV=3	sp|P62820|RAB1A_HUMAN	23 kDa	0	0	0	0
Putative small GTP binding protein rab1a (Fragment) OS=Toxoplasma gondii (strain ATCC 50861 / VEG) GN=TGVEG_214770 PE=4 SV=1	tr|V4ZB03|V4ZB03_TOXGV	22 kDa	0	0	0	0
Putative rhoptry kinase family protein ROP34 OS=Toxoplasma gondii (strain ATCC 50861 / VEG) GN=BN1205_091480 PE=4 SV=1	tr|B6KFA7|B6KFA7_TOXGV	62 kDa	0	0	2	1
Putative omega secalin (Fragment) OS=Toxoplasma gondii (strain ATCC 50861 / VEG) GN=TGVEG_231960B PE=4 SV=1	tr|V4ZUL9|V4ZUL9_TOXGV	115 kDa	0	0	3	0
Putative omega secalin (Fragment) OS=Toxoplasma gondii (strain ATCC 50861 / VEG) GN=TGVEG_231960A PE=4 SV=1	tr|V5BKW3|V5BKW3_TOXGV	92 kDa	0	0	2	1
Elongation factor 1-alpha OS=Homo sapiens GN=EEF1A1 PE=1 SV=1	tr|A0A087WV01|A0A087WV01_HUMAN	46 kDa	0	0	0	0
Elongation factor 1-alpha 2 OS=Homo sapiens GN=EEF1A2 PE=1 SV=1	sp|Q05639|EF1A2_HUMAN	50 kDa	0	0	0	0
Putative beta-ketoacyl-acyl carrier protein synthase III OS=Toxoplasma gondii (strain ATCC 50861 / VEG) GN=TGVEG_231890 PE=3 SV=1	tr|A0A125YW70|A0A125YW70_TOXGV	69 kDa	0	0	0	1
Putative alternative splicing type 3 and OS=Toxoplasma gondii (strain ATCC 50861 / VEG) GN=TGVEG_210980 PE=4 SV=1	tr|V4Z2J5|V4Z2J5_TOXGV	65 kDa	0	0	1	1
Putative RNA-binding protein Luc7-like 2 OS=Homo sapiens GN=LUC7L2 PE=1 SV=2	sp|Q9Y383|LC7L2_HUMAN	47 kDa	0	0	0	1
Putative CD8+ T cell target antigen Tp2 OS=Toxoplasma gondii (strain ATCC 50861 / VEG) GN=TGVEG_255330 PE=4 SV=1	tr|A0A125YNQ3|A0A125YNQ3_TOXGV	35 kDa	0	0	1	1
Protein phosphatase 2C domain-containing protein OS=Toxoplasma gondii (strain ATCC 50861 / VEG) GN=TGVEG_202610 PE=4 SV=1	tr|V4ZCF0|V4ZCF0_TOXGV	94 kDa	0	0	1	1
Protein phosphatase 2C domain-containing protein OS=Toxoplasma gondii (strain ATCC 50861 / VEG) GN=BN1205_059740 PE=3 SV=1	tr|V4ZAY0|V4ZAY0_TOXGV	97 kDa	0	0	9	14
Protein phosphatase 2C domain-containing protein (Fragment) OS=Toxoplasma gondii (strain ATCC 50861 / VEG) GN=TGVEG_244450B PE=4 SV=1	tr|V4YU81|V4YU81_TOXGV	95 kDa	0	0	1	1
Protein phosphatase 2C domain-containing protein (Fragment) OS=Toxoplasma gondii (strain ATCC 50861 / VEG) GN=TGVEG_201630B PE=4 SV=1	tr|A0A125YFC1|A0A125YFC1_TOXGV	29 kDa	0	0	1	0
Protein phosphatase 1 regulatory subunit 12A OS=Homo sapiens GN=PPP1R12A PE=1 SV=1	sp|O14974|MYPT1_HUMAN	115 kDa	0	0	0	0
Protein phosphatase 1 regulatory subunit 12A (Fragment) OS=Homo sapiens GN=PPP1R12A PE=1 SV=1	tr|H0YHI8|H0YHI8_HUMAN	41 kDa	0	0	0	0
Protein kinase (Incomplete catalytic triad) OS=Toxoplasma gondii (strain ATCC 50861 / VEG) GN=TGVEG_236620 PE=4 SV=1	tr|V4YRW0|V4YRW0_TOXGV	63 kDa	0	0	1	0
Protein disulfide-isomerase domain-containing protein (Fragment) OS=Toxoplasma gondii (strain ATCC 50861 / VEG) GN=TGVEG_238040A PE=4 SV=1	tr|V4YSU1|V4YSU1_TOXGV	126 kDa	0	0	0	0
Disulfide-isomerase domain protein OS=Toxoplasma gondii (strain ATCC 50861 / VEG) GN=TGVEG_442580 PE=4 SV=1	tr|V5AWB6|V5AWB6_TOXGV	38 kDa	0	0	0	0
Protein disulfide-isomerase A6 OS=Homo sapiens GN=PDIA6 PE=1 SV=1	sp|Q15084|PDIA6_HUMAN	48 kDa	0	0	1	0
Protein bassoon OS=Homo sapiens GN=BSN PE=1 SV=4	sp|Q9UPA5|BSN_HUMAN	416 kDa	0	0	0	0
Protein Wnt-5b OS=Homo sapiens GN=WNT5B PE=2 SV=2	sp|Q9H1J7|WNT5B_HUMAN	40 kDa	0	0	1	1
Prostaglandin G/H synthase 2 OS=Homo sapiens GN=PTGS2 PE=1 SV=2	sp|P35354|PGH2_HUMAN	69 kDa	0	0	1	0
Prolyl 4-hydroxylase subunit alpha-1 OS=Homo sapiens GN=P4HA1 PE=1 SV=2	sp|P13674|P4HA1_HUMAN	61 kDa	0	0	1	4
Prohibitin OS=Homo sapiens GN=PHB PE=1 SV=1	sp|P35232|PHB_HUMAN	30 kDa	0	0	0	0
Prohibitin (Fragment) OS=Homo sapiens GN=PHB PE=1 SV=1	tr|C9JZ20|C9JZ20_HUMAN	22 kDa	0	0	0	0
Programmed cell death protein 6 OS=Homo sapiens GN=PDCD6 PE=1 SV=1	tr|A0A087WZ38|A0A087WZ38_HUMAN	14 kDa	0	0	0	0
Prelamin-A/C OS=Homo sapiens GN=LMNA PE=1 SV=1	tr|Q3BDU5|Q3BDU5_HUMAN	56 kDa	0	0	0	0
Pre-mRNA-splicing factor CWC25 homolog OS=Homo sapiens GN=CWC25 PE=1 SV=1	sp|Q9NXE8|CWC25_HUMAN	50 kDa	0	0	0	0
Pre-mRNA-processing-splicing factor 8 OS=Homo sapiens GN=PRPF8 PE=1 SV=2	sp|Q6P2Q9|PRP8_HUMAN	274 kDa	0	0	0	0
Pre-mRNA processing splicing factor PRP8 OS=Toxoplasma gondii (strain ATCC 50861 / VEG) GN=BN1205_023800 PE=4 SV=1	tr|B6KJP5|B6KJP5_TOXGV	292 kDa	0	0	0	0
Polypeptide N-acetylgalactosaminyltransferase 13 OS=Homo sapiens GN=GALNT13 PE=2 SV=2	sp|Q8IUC8|GLT13_HUMAN (+1)	64 kDa	0	0	0	1
Polyadenylate-binding protein OS=Toxoplasma gondii (strain ATCC 50861 / VEG) GN=BN1205_065695 PE=3 SV=1	tr|A0A125YFB9|A0A125YFB9_TOXGV	83 kDa	0	0	1	0
Poly(ADP-ribose) glycohydrolase OS=Toxoplasma gondii (strain ATCC 50861 / VEG) GN=TGVEG_280380 PE=4 SV=1	tr|B9QPL9|B9QPL9_TOXGV	62 kDa	0	0	4	3
Poly(A)-specific ribonuclease PARN OS=Homo sapiens GN=PARN PE=1 SV=1	REVERSE_sp|O95453|PARN_HUMAN-R	73 kDa	0	0	0	0
Poly [ADP-ribose] polymerase 1 OS=Homo sapiens GN=PARP1 PE=1 SV=4	sp|P09874|PARP1_HUMAN	113 kDa	0	0	0	2
Plectin (Fragment) OS=Homo sapiens GN=PLEC PE=1 SV=1	tr|E9PMV1|E9PMV1_HUMAN	81 kDa	0	0	0	0
Epiplakin OS=Homo sapiens GN=EPPK1 PE=1 SV=2	tr|A0A075B730|A0A075B730_HUMAN (+1)	553 kDa	0	0	0	0
Pleckstrin homology domain-containing family B member 2 OS=Homo sapiens GN=PLEKHB2 PE=1 SV=1	REVERSE_tr|A0A0A0MSI4|A0A0A0MSI4_HUMAN-R	20 kDa	0	0	0	0
Platelet binding protein GspB, putative OS=Toxoplasma gondii (strain ATCC 50861 / VEG) GN=BN1205_050950 PE=4 SV=1	tr|A0A125YP55|A0A125YP55_TOXGV	148 kDa	0	0	1	0
Plasma membrane calcium-transporting ATPase 4 OS=Homo sapiens GN=ATP2B4 PE=1 SV=2	sp|P23634|AT2B4_HUMAN	138 kDa	0	0	0	0
Plasma membrane calcium-transporting ATPase 3 OS=Homo sapiens GN=ATP2B3 PE=1 SV=3	sp|Q16720|AT2B3_HUMAN	134 kDa	0	0	0	0
Phosphoribosyl pyrophosphate synthase-associated protein 1 OS=Homo sapiens GN=PRPSAP1 PE=1 SV=2	sp|Q14558|KPRA_HUMAN (+2)	39 kDa	0	0	0	1
Phospholipase OS=Toxoplasma gondii (strain ATCC 50861 / VEG) GN=BN1205_107790 PE=4 SV=1	tr|B9QME1|B9QME1_TOXGV	63 kDa	0	0	1	0
Phosphatidylserine decarboxylase OS=Toxoplasma gondii (strain ATCC 50861 / VEG) GN=BN1205_017140 PE=4 SV=1	tr|V5BMG0|V5BMG0_TOXGV	108 kDa	0	0	4	3
Phosphatidylinositide phosphatase SAC2 OS=Homo sapiens GN=INPP5F PE=1 SV=3	REVERSE_sp|Q9Y2H2|SAC2_HUMAN-R	128 kDa	0	0	0	0
Peroxisomal membrane protein 11B OS=Homo sapiens GN=PEX11B PE=1 SV=1	sp|O96011|PX11B_HUMAN	28 kDa	0	0	2	1
Peptidyl-prolyl cis-trans isomerase OS=Homo sapiens GN=PPIA PE=1 SV=1	tr|C9J5S7|C9J5S7_HUMAN	13 kDa	0	0	0	0
Peptidyl-prolyl cis-trans isomerase FKBP11 (Fragment) OS=Homo sapiens GN=FKBP11 PE=1 SV=1	tr|H0YHM7|H0YHM7_HUMAN	7 kDa	0	0	0	0
Peptidyl-prolyl cis-trans isomerase A OS=Homo sapiens GN=PPIA PE=1 SV=2	sp|P62937|PPIA_HUMAN	18 kDa	0	0	0	0
Peptidase domain-containin Ubiquilin-4 OS=Toxoplasma gondii (strain ATCC 50861 / VEG) GN=BN1205_095700 PE=4 SV=1	tr|A0A125YU42|A0A125YU42_TOXGV	46 kDa	0	0	5	5
Palladin OS=Homo sapiens GN=PALLD PE=1 SV=3	sp|Q8WX93|PALLD_HUMAN	151 kDa	0	0	0	0
Cluster of Obscurin OS=Homo sapiens GN=OBSCN PE=1 SV=5 (REVERSE_tr|A6NGQ3|A6NGQ3_HUMAN-R)	REVERSE_tr|A6NGQ3|A6NGQ3_HUMAN-R	973 kDa	0	0	0	0
Obscurin OS=Homo sapiens GN=OBSCN PE=1 SV=5	REVERSE_tr|A6NGQ3|A6NGQ3_HUMAN-R	973 kDa	0	0	0	0
Nucleoside-triphosphatase OS=Toxoplasma gondii (strain ATCC 50861 / VEG) GN=TGVEG_360830 PE=3 SV=1	tr|V5AWC8|V5AWC8_TOXGV	41 kDa	0	0	2	2
Nucleolar protein of 40 kDa OS=Homo sapiens GN=ZCCHC17 PE=1 SV=1	sp|Q9NP64|NO40_HUMAN	28 kDa	0	0	0	0
Nucleolar RNA helicase 2 OS=Homo sapiens GN=DDX21 PE=1 SV=5	sp|Q9NR30|DDX21_HUMAN	87 kDa	0	0	0	1
Nuclear transport factor 2 (Ntf2) domain-containing protein OS=Toxoplasma gondii (strain ATCC 50861 / VEG) GN=BN1205_103690 PE=4 SV=1	tr|B9PP21|B9PP21_TOXGV	84 kDa	0	0	0	2
Nuclear mitotic apparatus protein 1 OS=Homo sapiens GN=NUMA1 PE=1 SV=2	sp|Q14980|NUMA1_HUMAN (+1)	238 kDa	0	0	1	1
Nuclear NF-kB activating protein, putative OS=Toxoplasma gondii (strain ATCC 50861 / VEG) GN=BN1205_082120 PE=4 SV=1	tr|V4Z0J5|V4Z0J5_TOXGV	119 kDa	0	0	1	0
NTPase (Fragment) OS=Toxoplasma gondii (strain ATCC 50861 / VEG) GN=TGVEG_440110 PE=3 SV=1	tr|V4Z362|V4Z362_TOXGV	41 kDa	0	0	3	1
NAD(+)/NADH kinase domain-containing protein OS=Toxoplasma gondii (strain ATCC 50861 / VEG) GN=TGVEG_244700 PE=3 SV=1	tr|V4ZHB9|V4ZHB9_TOXGV	233 kDa	0	0	0	1
N-acyl-phosphatidylethanolamine-hydrolyzing phospholipase D family protein OS=Toxoplasma gondii (strain ATCC 50861 / VEG) GN=BN1205_011540 PE=4 SV=1	tr|V4Z323|V4Z323_TOXGV	126 kDa	0	0	1	1
Myosin-14 OS=Homo sapiens GN=MYH14 PE=1 SV=2	sp|Q7Z406|MYH14_HUMAN	228 kDa	0	0	0	0
Myosin-11 OS=Homo sapiens GN=MYH11 PE=1 SV=3	sp|P35749|MYH11_HUMAN	227 kDa	0	0	0	0
Myosin regulatory light polypeptide 9 OS=Homo sapiens GN=MYL9 PE=1 SV=4	sp|P24844|MYL9_HUMAN	20 kDa	0	0	0	0
Myosin light polypeptide 6 OS=Homo sapiens GN=MYL6 PE=1 SV=1	tr|F8W180|F8W180_HUMAN	22 kDa	0	0	0	0
Myosin A OS=Toxoplasma gondii (strain ATCC 50861 / VEG) GN=BN1205_061910 PE=4 SV=1	tr|B9Q788|B9Q788_TOXGV	93 kDa	0	0	0	1
Msx2-interacting protein OS=Homo sapiens GN=SPEN PE=1 SV=1	REVERSE_sp|Q96T58|MINT_HUMAN-R	402 kDa	0	0	0	1
Monocarboxylate transporter 4 OS=Homo sapiens GN=SLC16A3 PE=1 SV=1	sp|O15427|MOT4_HUMAN	49 kDa	0	0	1	0
Moesin OS=Homo sapiens GN=MSN PE=1 SV=3	sp|P26038|MOES_HUMAN	68 kDa	0	0	0	1
Mitochondrial fission 1 protein OS=Homo sapiens GN=FIS1 PE=1 SV=2	sp|Q9Y3D6|FIS1_HUMAN	17 kDa	0	0	0	2
Mitochondrial 2-oxoglutarate/malate carrier protein OS=Homo sapiens GN=SLC25A11 PE=1 SV=3	sp|Q02978|M2OM_HUMAN (+1)	34 kDa	0	0	1	1
Microtubule-binding protein, putative OS=Toxoplasma gondii (strain ATCC 50861 / VEG) GN=BN1205_001850 PE=4 SV=1	tr|B6KHK8|B6KHK8_TOXGV	93 kDa	0	0	7	13
Microtubule-associated protein OS=Homo sapiens GN=MAP4 PE=1 SV=1	tr|F8W9U4|F8W9U4_HUMAN	88 kDa	0	0	0	0
Microtubule associated protein SPM1 OS=Toxoplasma gondii (strain ATCC 50861 / VEG) GN=BN1205_049400 PE=4 SV=1	tr|B9QNW9|B9QNW9_TOXGV	39 kDa	0	0	1	0
Microneme protein MIC5 OS=Toxoplasma gondii (strain ATCC 50861 / VEG) GN=TGVEG_277080 PE=4 SV=1	tr|A0A125YHB4|A0A125YHB4_TOXGV	20 kDa	0	0	0	1
Microneme protein MIC3 OS=Toxoplasma gondii (strain ATCC 50861 / VEG) GN=TGVEG_319560 PE=4 SV=1	tr|V4YND8|V4YND8_TOXGV	41 kDa	0	0	1	0
Microneme protein 2 OS=Toxoplasma gondii (strain ATCC 50861 / VEG) GN=BN1205_047640 PE=4 SV=1	tr|A0A0F7UZH2|A0A0F7UZH2_TOXGV	83 kDa	0	0	0	1
Methyl-CpG-binding protein 2 OS=Homo sapiens GN=MECP2 PE=1 SV=1	sp|P51608|MECP2_HUMAN	52 kDa	0	0	0	1
Membrane protein, putative OS=Toxoplasma gondii (strain ATCC 50861 / VEG) GN=BN1205_059290 PE=4 SV=1	REVERSE_tr|B9QQM1|B9QQM1_TOXGV-R	418 kDa	0	0	1	0
Melanoma-associated antigen D2 OS=Homo sapiens GN=MAGED2 PE=1 SV=2	sp|Q9UNF1|MAGD2_HUMAN (+2)	65 kDa	0	0	1	1
Melanoma-associated antigen D1 OS=Homo sapiens GN=MAGED1 PE=1 SV=3	sp|Q9Y5V3|MAGD1_HUMAN	86 kDa	0	0	1	1
Melanoma inhibitory activity protein 2 OS=Homo sapiens GN=MIA2 PE=1 SV=4	REVERSE_sp|Q96PC5|MIA2_HUMAN-R (+1)	160 kDa	0	0	0	0
Matrix metalloproteinase-14 OS=Homo sapiens GN=MMP14 PE=1 SV=3	sp|P50281|MMP14_HUMAN	66 kDa	0	0	0	1
MKI67 FHA domain-interacting nucleolar phosphoprotein OS=Homo sapiens GN=NIFK PE=1 SV=1	sp|Q9BYG3|MK67I_HUMAN (+1)	34 kDa	0	0	0	1
MIC2-associated protein M2AP OS=Toxoplasma gondii (strain ATCC 50861 / VEG) GN=BN1205_030950 PE=4 SV=1	tr|B9QN70|B9QN70_TOXGV	35 kDa	0	0	2	1
Lysophospholipase, putative OS=Toxoplasma gondii (strain ATCC 50861 / VEG) GN=BN1205_033790 PE=4 SV=1	tr|B9QG70|B9QG70_TOXGV	107 kDa	0	0	1	1
Long-chain-fatty-acid--CoA ligase 4 OS=Homo sapiens GN=ACSL4 PE=1 SV=2	sp|O60488|ACSL4_HUMAN	79 kDa	0	0	0	1
Lipase OS=Toxoplasma gondii (strain ATCC 50861 / VEG) GN=BN1205_072450 PE=4 SV=1	tr|B9QAS9|B9QAS9_TOXGV	156 kDa	0	0	3	5
Leukotriene C4 synthase OS=Homo sapiens GN=LTC4S PE=4 SV=1	tr|D6RJA1|D6RJA1_HUMAN	7 kDa	0	0	1	0
Lethal(3)malignant brain tumor-like protein 2 (Fragment) OS=Homo sapiens GN=L3MBTL2 PE=1 SV=1	REVERSE_tr|H0Y5M2|H0Y5M2_HUMAN-R	32 kDa	0	0	0	1
Lamin-B2 OS=Homo sapiens GN=LMNB2 PE=1 SV=4	sp|Q03252|LMNB2_HUMAN	70 kDa	0	0	0	2
LEM domain-containing protein 2 OS=Homo sapiens GN=LEMD2 PE=1 SV=1	sp|Q8NC56|LEMD2_HUMAN	57 kDa	0	0	0	1
Kinectin OS=Homo sapiens GN=KTN1 PE=1 SV=1	sp|Q86UP2|KTN1_HUMAN	156 kDa	0	0	1	1
Keratin, type II cytoskeletal 6A OS=Homo sapiens GN=KRT6A PE=1 SV=3	sp|P02538|K2C6A_HUMAN	60 kDa	0	0	0	0
Keratin, type II cytoskeletal 3 OS=Homo sapiens GN=KRT3 PE=1 SV=3	sp|P12035|K2C3_HUMAN	64 kDa	0	0	0	0
Keratin, type II cytoskeletal 2 oral OS=Homo sapiens GN=KRT76 PE=1 SV=2	sp|Q01546|K22O_HUMAN	66 kDa	0	0	0	0
Keratin, type II cytoskeletal 1b OS=Homo sapiens GN=KRT77 PE=2 SV=3	sp|Q7Z794|K2C1B_HUMAN	62 kDa	0	0	0	0
Keratin, type II cuticular Hb4 OS=Homo sapiens GN=KRT84 PE=2 SV=2	sp|Q9NSB2|KRT84_HUMAN	65 kDa	0	0	0	0
Desmin OS=Homo sapiens GN=DES PE=1 SV=3	sp|P17661|DESM_HUMAN	54 kDa	0	0	0	0
Peripherin OS=Homo sapiens GN=PRPH PE=1 SV=2	sp|P41219|PERI_HUMAN	54 kDa	0	0	0	0
Neurofilament medium polypeptide OS=Homo sapiens GN=NEFM PE=1 SV=3	sp|P07197|NFM_HUMAN (+1)	102 kDa	0	0	0	0
Neurofilament light polypeptide OS=Homo sapiens GN=NEFL PE=1 SV=3	sp|P07196|NFL_HUMAN	62 kDa	0	0	0	0
Keratin, type II cytoskeletal 79 OS=Homo sapiens GN=KRT79 PE=1 SV=2	sp|Q5XKE5|K2C79_HUMAN	58 kDa	0	0	0	0
Keratin, type II cytoskeletal 75 OS=Homo sapiens GN=KRT75 PE=1 SV=2	sp|O95678|K2C75_HUMAN	60 kDa	0	0	0	0
Keratin, type II cytoskeletal 73 OS=Homo sapiens GN=KRT73 PE=1 SV=1	sp|Q86Y46|K2C73_HUMAN	59 kDa	0	0	0	0
Keratin, type II cytoskeletal 8 OS=Homo sapiens GN=KRT8 PE=1 SV=7	sp|P05787|K2C8_HUMAN	54 kDa	0	0	0	0
Keratin, type II cytoskeletal 7 OS=Homo sapiens GN=KRT7 PE=1 SV=5	sp|P08729|K2C7_HUMAN	51 kDa	0	0	0	0
Keratin, type I cytoskeletal 19 OS=Homo sapiens GN=KRT19 PE=1 SV=4	sp|P08727|K1C19_HUMAN	44 kDa	0	0	0	0
Keratin, type I cytoskeletal 17 OS=Homo sapiens GN=KRT17 PE=1 SV=2	sp|Q04695|K1C17_HUMAN	48 kDa	0	0	0	0
Keratin, type I cytoskeletal 15 OS=Ovis aries GN=KRT15 PE=2 SV=1	sp|O77727|K1C15_SHEEP	49 kDa	0	0	0	0
Keratin, type I cytoskeletal 15 OS=Homo sapiens GN=KRT15 PE=1 SV=3	sp|P19012|K1C15_HUMAN	49 kDa	0	0	2	1
Keratin, type I cytoskeletal 14 OS=Homo sapiens GN=KRT14 PE=1 SV=4	sp|P02533|K1C14_HUMAN	52 kDa	0	0	2	0
Keratin, type I cytoskeletal 9 OS=Homo sapiens GN=KRT9 PE=1 SV=1	tr|K7EQQ3|K7EQQ3_HUMAN	40 kDa	0	0	0	0
Keratin, type I cuticular Ha3-II OS=Homo sapiens GN=KRT33B PE=1 SV=3	sp|Q14525|KT33B_HUMAN	46 kDa	0	0	0	0
KRUF family protein OS=Toxoplasma gondii (strain ATCC 50861 / VEG) GN=TGVEG_251170 PE=4 SV=1	tr|V4ZH65|V4ZH65_TOXGV	67 kDa	0	0	0	2
KH domain-containing, RNA-binding, signal transduction-associated protein 1 OS=Homo sapiens GN=KHDRBS1 PE=1 SV=1	sp|Q07666|KHDR1_HUMAN	48 kDa	0	0	1	1
Interleukin enhancer-binding factor 2 OS=Homo sapiens GN=ILF2 PE=1 SV=2	sp|Q12905|ILF2_HUMAN (+2)	43 kDa	0	0	0	1
Intercellular adhesion molecule 1 OS=Homo sapiens GN=ICAM1 PE=1 SV=2	sp|P05362|ICAM1_HUMAN	58 kDa	0	0	3	2
Inter-alpha-trypsin inhibitor heavy chain H3 OS=Homo sapiens GN=ITIH3 PE=1 SV=2	sp|Q06033|ITIH3_HUMAN	100 kDa	0	0	0	2
Immunoglobulin kappa variable 2-40 OS=Homo sapiens GN=IGKV2-40 PE=1 SV=1	tr|A0A087X0Q4|A0A087X0Q4_HUMAN	11 kDa	0	0	0	0
Immunoglobulin kappa variable 2-30 OS=Homo sapiens GN=IGKV2-30 PE=3 SV=2	sp|P06310|KV230_HUMAN	13 kDa	0	0	0	0
Immunoglobulin heavy constant gamma 1 OS=Homo sapiens GN=IGHG1 PE=1 SV=1	sp|P01857|IGHG1_HUMAN (+1)	36 kDa	0	0	1	0
IST1 homolog OS=Homo sapiens GN=IST1 PE=1 SV=1	sp|P53990|IST1_HUMAN (+4)	40 kDa	0	0	1	1
Peroxisomal multifunctional enzyme type 2 OS=Homo sapiens GN=HSD17B4 PE=1 SV=1	tr|E7EWE5|E7EWE5_HUMAN	78 kDa	0	0	0	0
Hydroxysteroid (17-beta) dehydrogenase 4, isoform CRA_a OS=Homo sapiens GN=HSD17B4 PE=1 SV=1	tr|G5E9S2|G5E9S2_HUMAN	65 kDa	0	0	0	0
Histone H3.2 OS=Homo sapiens GN=HIST2H3A PE=1 SV=3	sp|Q71DI3|H32_HUMAN	15 kDa	0	0	0	0
Histone H3 OS=Homo sapiens GN=HIST2H3PS2 PE=1 SV=1	tr|Q5TEC6|Q5TEC6_HUMAN	15 kDa	0	0	0	0
Histone H2B type F-S OS=Homo sapiens GN=H2BFS PE=1 SV=2	sp|P57053|H2BFS_HUMAN	14 kDa	0	0	0	0
Histone H2B type 1-K OS=Homo sapiens GN=HIST1H2BK PE=1 SV=3	sp|O60814|H2B1K_HUMAN (+12)	14 kDa	0	0	0	0
Histone H2B type 1-A OS=Homo sapiens GN=HIST1H2BA PE=1 SV=3	sp|Q96A08|H2B1A_HUMAN	14 kDa	0	0	0	0
Histone H2B OS=Toxoplasma gondii (strain ATCC 50861 / VEG) GN=BN1205_106580 PE=3 SV=1	tr|A0A0F7V600|A0A0F7V600_TOXGV	13 kDa	0	0	0	0
Histone H2B OS=Toxoplasma gondii (strain ATCC 50861 / VEG) GN=BN1205_000470 PE=3 SV=1	tr|B9PRM0|B9PRM0_TOXGV	13 kDa	0	0	0	0
Histone H2AX OS=Homo sapiens GN=H2AFX PE=1 SV=2	sp|P16104|H2AX_HUMAN	15 kDa	0	0	0	0
Histone H2A type 2-B OS=Homo sapiens GN=HIST2H2AB PE=1 SV=3	sp|Q8IUE6|H2A2B_HUMAN	14 kDa	0	0	0	0
Histone H2A OS=Homo sapiens GN=hCG_2039566 PE=3 SV=1	tr|A0A0U1RR32|A0A0U1RR32_HUMAN (+1)	18 kDa	0	0	0	0
Histone H2A OS=Toxoplasma gondii (strain ATCC 50861 / VEG) GN=TGVEG_261250 PE=3 SV=1	tr|A0A125YX76|A0A125YX76_TOXGV	20 kDa	0	0	2	0
Histone H2A.Z OS=Homo sapiens GN=H2AFZ PE=1 SV=2	sp|P0C0S5|H2AZ_HUMAN	14 kDa	0	0	1	1
Histone H2A OS=Toxoplasma gondii (strain ATCC 50861 / VEG) GN=BN1205_007580 PE=3 SV=1	tr|A0A0F7V6C1|A0A0F7V6C1_TOXGV	16 kDa	0	0	3	1
Histone H1.2 OS=Homo sapiens GN=HIST1H1C PE=1 SV=2	sp|P16403|H12_HUMAN	21 kDa	0	0	1	0
Heterogeneous nuclear ribonucleoproteins C1/C2 OS=Homo sapiens GN=HNRNPC PE=1 SV=4	sp|P07910|HNRPC_HUMAN (+3)	34 kDa	0	0	1	2
Heterogeneous nuclear ribonucleoprotein C-like 3 OS=Homo sapiens GN=HNRNPCL3 PE=2 SV=1	sp|B7ZW38|HNRC3_HUMAN (+2)	32 kDa	0	0	0	0
Heterogeneous nuclear ribonucleoprotein C-like 1 OS=Homo sapiens GN=HNRNPCL1 PE=1 SV=1	sp|O60812|HNRC1_HUMAN	32 kDa	0	0	0	0
Heterogeneous nuclear ribonucleoprotein A1 OS=Homo sapiens GN=HNRNPA1 PE=1 SV=5	sp|P09651|ROA1_HUMAN (+2)	39 kDa	0	0	0	1
Heterogeneous nuclear ribonucleoprotein Q OS=Homo sapiens GN=SYNCRIP PE=1 SV=2	sp|O60506|HNRPQ_HUMAN	70 kDa	0	0	0	1
Heterogeneous nuclear ribonucleoprotein L OS=Homo sapiens GN=HNRNPL PE=1 SV=2	sp|P14866|HNRPL_HUMAN	64 kDa	0	0	0	1
Cluster of Heterogeneous nuclear ribonucleoprotein H2 OS=Homo sapiens GN=HNRNPH2 PE=1 SV=1 (sp|P55795|HNRH2_HUMAN)	sp|P55795|HNRH2_HUMAN	49 kDa	0	0	1	0
Heterogeneous nuclear ribonucleoprotein H2 OS=Homo sapiens GN=HNRNPH2 PE=1 SV=1	sp|P55795|HNRH2_HUMAN	49 kDa	0	0	0	0
Hemoglobin subunit zeta OS=Homo sapiens GN=HBZ PE=1 SV=2	sp|P02008|HBAZ_HUMAN	16 kDa	0	0	0	0
Putative heat shock protein HSP 90-beta-3 OS=Homo sapiens GN=HSP90AB3P PE=5 SV=1	sp|Q58FF7|H90B3_HUMAN	68 kDa	0	0	0	0
Putative heat shock protein HSP 90-beta 4 OS=Homo sapiens GN=HSP90AB4P PE=5 SV=1	sp|Q58FF6|H90B4_HUMAN	58 kDa	0	0	0	0
Putative heat shock protein HSP 90-beta 2 OS=Homo sapiens GN=HSP90AB2P PE=1 SV=2	sp|Q58FF8|H90B2_HUMAN	44 kDa	0	0	0	0
Heat shock protein HSP 90-alpha A2 OS=Homo sapiens GN=HSP90AA2P PE=1 SV=2	sp|Q14568|HS902_HUMAN	39 kDa	0	0	0	0
Heat shock protein 90, putative OS=Toxoplasma gondii (strain ATCC 50861 / VEG) GN=BN1205_104350 PE=3 SV=1	tr|B9QJS4|B9QJS4_TOXGV	97 kDa	0	0	1	1
Heat shock 70 kDa protein 6 OS=Homo sapiens GN=HSPA6 PE=1 SV=2	sp|P17066|HSP76_HUMAN	71 kDa	0	0	0	0
HLA class I histocompatibility antigen, Cw-6 alpha chain OS=Homo sapiens GN=HLA-C PE=1 SV=1	tr|A0A140TA03|A0A140TA03_HUMAN	15 kDa	0	0	0	0
HLA class I histocompatibility antigen, Cw-6 alpha chain OS=Homo sapiens GN=HLA-C PE=1 SV=1	tr|A0A140T9M0|A0A140T9M0_HUMAN	42 kDa	0	0	0	0
HLA class I histocompatibility antigen, B-41 alpha chain OS=Homo sapiens GN=HLA-B PE=1 SV=1	sp|P30479|1B41_HUMAN	41 kDa	0	0	0	0
HLA class I histocompatibility antigen, B-13 alpha chain OS=Homo sapiens GN=HLA-B PE=1 SV=1	sp|P30461|1B13_HUMAN	40 kDa	0	0	0	0
HLA class I histocompatibility antigen, A-43 alpha chain OS=Homo sapiens GN=HLA-A PE=1 SV=1	sp|P30456|1A43_HUMAN	41 kDa	0	0	0	0
HLA class I histocompatibility antigen, A-29 alpha chain OS=Homo sapiens GN=HLA-A PE=1 SV=2	sp|P30512|1A29_HUMAN (+1)	41 kDa	0	0	0	0
Guanine nucleotide-binding protein G(I)/G(S)/G(T) subunit beta-1 OS=Homo sapiens GN=GNB1 PE=1 SV=1	tr|B3KVK2|B3KVK2_HUMAN	26 kDa	0	0	0	0
Glypican-1 OS=Homo sapiens GN=GPC1 PE=1 SV=2	sp|P35052|GPC1_HUMAN	62 kDa	0	0	1	1
Glycosylphosphatidylinositol anchor attachment 1 protein, putative OS=Toxoplasma gondii (strain ATCC 50861 / VEG) GN=BN1205_010610 PE=4 SV=1	tr|V4Z774|V4Z774_TOXGV	114 kDa	0	0	0	1
Glycerol-3-phosphate acyltransferase, putative OS=Toxoplasma gondii (strain ATCC 50861 / VEG) GN=BN1205_077480 PE=4 SV=1	REVERSE_tr|B6KAW1|B6KAW1_TOXGV-R	110 kDa	0	0	0	1
Glutamine--fructose-6-phosphate aminotransferase [isomerizing] 2 OS=Homo sapiens GN=GFPT2 PE=1 SV=3	sp|O94808|GFPT2_HUMAN	77 kDa	0	0	0	0
Cluster of Glucose-6-phosphate 1-dehydrogenase OS=Toxoplasma gondii (strain ATCC 50861 / VEG) GN=TGVEG_278830 PE=3 SV=1 (tr|B6KRW3|B6KRW3_TOXGV)	tr|B6KRW3|B6KRW3_TOXGV	98 kDa	0	0	7	7
Glucose-6-phosphate 1-dehydrogenase OS=Toxoplasma gondii (strain ATCC 50861 / VEG) GN=TGVEG_278830 PE=3 SV=1	tr|B6KRW3|B6KRW3_TOXGV	98 kDa	0	0	7	7
Glucose-6-phosphate 1-dehydrogenase OS=Toxoplasma gondii (strain ATCC 50861 / VEG) GN=BN1205_013670 PE=3 SV=1	tr|A0A0F7USN9|A0A0F7USN9_TOXGV	63 kDa	0	0	11	9
Glucosaminyltransferase, putative OS=Toxoplasma gondii (strain ATCC 50861 / VEG) GN=BN1205_091825 PE=4 SV=1	tr|A0A125YWA4|A0A125YWA4_TOXGV	102 kDa	0	0	1	0
Gbp1p protein, putative OS=Toxoplasma gondii (strain ATCC 50861 / VEG) GN=BN1205_072100 PE=4 SV=1	tr|B9PLQ7|B9PLQ7_TOXGV	32 kDa	0	0	1	1
G patch domain-containing protein 8 OS=Homo sapiens GN=GPATCH8 PE=1 SV=2	sp|Q9UKJ3|GPTC8_HUMAN	164 kDa	0	0	0	1
Flap endonuclease 1 OS=Toxoplasma gondii (strain ATCC 50861 / VEG) GN=FEN1 PE=3 SV=1	tr|B6KHT0|B6KHT0_TOXGV	60 kDa	0	0	1	0
Filamin-B OS=Homo sapiens GN=FLNB PE=1 SV=2	sp|O75369|FLNB_HUMAN	278 kDa	0	0	0	0
Filamin-A (Fragment) OS=Homo sapiens GN=FLNA PE=1 SV=2	tr|F8WE98|F8WE98_HUMAN	67 kDa	0	0	0	0
Fibrillarin OS=Toxoplasma gondii (strain ATCC 50861 / VEG) GN=BN1205_095540 PE=3 SV=1	tr|B6K8L1|B6K8L1_TOXGV	32 kDa	0	0	1	0
Fanconi-associated nuclease 1 OS=Homo sapiens GN=FAN1 PE=1 SV=4	sp|Q9Y2M0|FAN1_HUMAN	114 kDa	0	0	0	0
FERM, RhoGEF and pleckstrin domain-containing protein 1 OS=Homo sapiens GN=FARP1 PE=1 SV=1	sp|Q9Y4F1|FARP1_HUMAN (+1)	119 kDa	0	0	0	0
FERM, RhoGEF and pleckstrin domain-containing protein 1 OS=Homo sapiens GN=FARP1 PE=1 SV=1	tr|A0A1B0GV68|A0A1B0GV68_HUMAN	88 kDa	0	0	0	0
F-box only protein 28 OS=Homo sapiens GN=FBXO28 PE=1 SV=1	sp|Q9NVF7|FBX28_HUMAN	41 kDa	0	0	1	1
Exportin-2 OS=Homo sapiens GN=CSE1L PE=1 SV=3	sp|P55060|XPO2_HUMAN	110 kDa	0	0	0	1
Excitatory amino acid transporter 1 OS=Homo sapiens GN=SLC1A3 PE=1 SV=1	sp|P43003|EAA1_HUMAN (+1)	60 kDa	0	0	1	0
Erlin-2 OS=Homo sapiens GN=ERLIN2 PE=1 SV=1	sp|O94905|ERLN2_HUMAN (+1)	38 kDa	0	0	1	1
Enoyl-acyl carrier reductase OS=Toxoplasma gondii (strain ATCC 50861 / VEG) GN=BN1205_000410 PE=4 SV=1	tr|A0A0F7VDP1|A0A0F7VDP1_TOXGV	44 kDa	0	0	1	1
Endoplasmin OS=Homo sapiens GN=HSP90B1 PE=1 SV=1	sp|P14625|ENPL_HUMAN	92 kDa	0	0	0	0
Emerin OS=Homo sapiens GN=EMD PE=1 SV=1	sp|P50402|EMD_HUMAN	29 kDa	0	0	0	1
ELMO/CED-12 family protein OS=Toxoplasma gondii (strain ATCC 50861 / VEG) GN=TGVEG_201120 PE=4 SV=1	REVERSE_tr|V4ZKT9|V4ZKT9_TOXGV-R	243 kDa	0	0	0	0
EH domain-containing protein 3 OS=Homo sapiens GN=EHD3 PE=1 SV=2	sp|Q9NZN3|EHD3_HUMAN	61 kDa	0	0	0	0
EH domain-containing protein 1 (Fragment) OS=Homo sapiens GN=EHD1 PE=1 SV=1	tr|C9JDQ8|C9JDQ8_HUMAN	19 kDa	0	0	0	0
EH domain-containing protein 1 (Fragment) OS=Homo sapiens GN=EHD1 PE=1 SV=1	tr|C9J2Z4|C9J2Z4_HUMAN	35 kDa	0	0	0	0
EF hand domain-containing protein OS=Toxoplasma gondii (strain ATCC 50861 / VEG) GN=BN1205_078590 PE=4 SV=1	tr|B6KAQ0|B6KAQ0_TOXGV	16 kDa	0	0	1	1
E3 ubiquitin-protein ligase NEDD4 OS=Homo sapiens GN=NEDD4 PE=1 SV=4	sp|P46934|NEDD4_HUMAN	149 kDa	0	0	0	0
E3 ubiquitin-protein ligase NEDD4 (Fragment) OS=Homo sapiens GN=NEDD4 PE=1 SV=1	tr|H0Y8X6|H0Y8X6_HUMAN	105 kDa	0	0	0	0
NEDD4-like E3 ubiquitin-protein ligase WWP1 OS=Homo sapiens GN=WWP1 PE=1 SV=1	sp|Q9H0M0|WWP1_HUMAN	105 kDa	0	0	0	0
E3 ubiquitin-protein ligase CCNB1IP1 OS=Homo sapiens GN=CCNB1IP1 PE=1 SV=1	REVERSE_sp|Q9NPC3|CIP1_HUMAN-R	32 kDa	0	0	0	0
Dynein heavy chain OS=Toxoplasma gondii (strain ATCC 50861 / VEG) GN=TGVEG_294550 PE=4 SV=1	tr|A0A125YWN6|A0A125YWN6_TOXGV	559 kDa	0	0	0	0
Dynein heavy chain 1, axonemal OS=Homo sapiens GN=DNAH1 PE=2 SV=4	REVERSE_sp|Q9P2D7|DYH1_HUMAN-R	494 kDa	0	0	1	0
Dynactin subunit 2 OS=Homo sapiens GN=DCTN2 PE=1 SV=4	sp|Q13561|DCTN2_HUMAN (+2)	44 kDa	0	0	0	2
Dynactin subunit 1 OS=Homo sapiens GN=DCTN1 PE=1 SV=3	sp|Q14203|DCTN1_HUMAN (+1)	142 kDa	0	0	3	1
Dual-specificity mitogen-activated protein kinase kinase 3 (Fragment) OS=Homo sapiens GN=MAP2K3 PE=1 SV=2	tr|E9PRZ0|E9PRZ0_HUMAN	18 kDa	0	0	0	0
Dual specificity mitogen-activated protein kinase kinase 3 OS=Homo sapiens GN=MAP2K3 PE=1 SV=2	sp|P46734|MP2K3_HUMAN	39 kDa	0	0	0	0
Dolichyl-diphosphooligosaccharide--protein glycosyltransferase subunit 2 (Fragment) OS=Homo sapiens GN=RPN2 PE=1 SV=1	tr|H0Y5M1|H0Y5M1_HUMAN	17 kDa	0	0	0	0
DnaJ homolog subfamily B member 6 OS=Homo sapiens GN=DNAJB6 PE=1 SV=2	sp|O75190|DNJB6_HUMAN	36 kDa	0	0	1	3
DnaJ homolog subfamily B member 2 OS=Homo sapiens GN=DNAJB2 PE=1 SV=3	sp|P25686|DNJB2_HUMAN (+1)	36 kDa	0	0	1	0
DnaJ domain-containing protein OS=Toxoplasma gondii (strain ATCC 50861 / VEG) GN=BN1205_074290 PE=4 SV=1	tr|A0A125YMY5|A0A125YMY5_TOXGV	54 kDa	0	0	1	0
DnaJ (Hsp40) homolog, subfamily B, member 12, isoform CRA_c OS=Homo sapiens GN=DNAJB12 PE=1 SV=1	tr|J3KPS0|J3KPS0_HUMAN	45 kDa	0	0	2	2
Disintegrin and metalloproteinase domain-containing protein 19 OS=Homo sapiens GN=ADAM19 PE=1 SV=3	REVERSE_sp|Q9H013|ADA19_HUMAN-R (+1)	105 kDa	0	0	1	0
Dihydropyrimidinase-related protein 3 OS=Homo sapiens GN=DPYSL3 PE=1 SV=1	sp|Q14195|DPYL3_HUMAN	62 kDa	0	0	0	0
Dense-granule antigen DG32 OS=Toxoplasma gondii (strain ATCC 50861 / VEG) GN=BN1205_052910 PE=4 SV=1	tr|B9PYT2|B9PYT2_TOXGV	34 kDa	0	0	4	4
Dense granule protein GRA15 OS=Toxoplasma gondii (strain ATCC 50861 / VEG) GN=BN1205_036550 PE=4 SV=1	tr|V4Z7A0|V4Z7A0_TOXGV	67 kDa	0	0	117	97
Dense granule protein GRA4 OS=Toxoplasma gondii (strain ATCC 50861 / VEG) GN=BN1205_094860 PE=4 SV=1	tr|A0A125YIA4|A0A125YIA4_TOXGV	36 kDa	0	0	12	11
Dense granule protein 1 / major antigenp24 OS=Toxoplasma gondii (strain ATCC 50861 / VEG) GN=BN1205_017550 PE=4 SV=1	tr|B9Q5Z2|B9Q5Z2_TOXGV	20 kDa	0	0	3	4
Deleted in autism protein 1 OS=Homo sapiens GN=C3orf58 PE=1 SV=1	sp|Q8NDZ4|DIA1_HUMAN	49 kDa	0	0	1	0
Defects in morphology 1 OS=Toxoplasma gondii (strain ATCC 50861 / VEG) GN=TGVEG_215550 PE=4 SV=1	tr|V5B688|V5B688_TOXGV	171 kDa	0	0	0	1
DNA-directed RNA polymerases I, II, and III subunit RPABC3 OS=Homo sapiens GN=POLR2H PE=1 SV=4	sp|P52434|RPAB3_HUMAN (+1)	17 kDa	0	0	0	1
DNA-dependent protein kinase catalytic subunit (Fragment) OS=Homo sapiens GN=PRKDC PE=1 SV=1	tr|F5GX40|F5GX40_HUMAN	8 kDa	0	0	0	0
DENN domain-containing protein 3 OS=Homo sapiens GN=DENND3 PE=1 SV=2	sp|A2RUS2|DEND3_HUMAN (+2)	136 kDa	0	0	0	1
DEAD-box ATP-dependent RNA helicase, putative OS=Toxoplasma gondii (strain ATCC 50861 / VEG) GN=BN1205_054780 PE=4 SV=1	tr|V4Z364|V4Z364_TOXGV	131 kDa	0	0	0	0
Cytochrome b-c1 complex subunit 2, mitochondrial OS=Homo sapiens GN=UQCRC2 PE=1 SV=3	sp|P22695|QCR2_HUMAN	48 kDa	0	0	0	0
Cytochrome b-c1 complex subunit 2, mitochondrial OS=Homo sapiens GN=UQCRC2 PE=1 SV=1	tr|H3BRG4|H3BRG4_HUMAN	45 kDa	0	0	0	0
Cysteine and glycine-rich protein 1 OS=Homo sapiens GN=CSRP1 PE=1 SV=3	sp|P21291|CSRP1_HUMAN (+1)	21 kDa	0	0	0	0
Cysteine and glycine-rich protein 1 OS=Homo sapiens GN=CSRP1 PE=1 SV=1	tr|E9PP21|E9PP21_HUMAN	17 kDa	0	0	0	0
Cyclin-T1 OS=Homo sapiens GN=CCNT1 PE=1 SV=1	sp|O60563|CCNT1_HUMAN	81 kDa	0	0	1	0
Coronin OS=Homo sapiens GN=CORO7-PAM16 PE=3 SV=1	tr|A0A0A6YYL4|A0A0A6YYL4_HUMAN	114 kDa	0	0	0	1
Coronin-1C OS=Homo sapiens GN=CORO1C PE=1 SV=1	sp|Q9ULV4|COR1C_HUMAN	53 kDa	0	0	0	0
Coronin-1C (Fragment) OS=Homo sapiens GN=CORO1C PE=1 SV=1	tr|H0YHL7|H0YHL7_HUMAN	19 kDa	0	0	0	0
Coronin OS=Homo sapiens GN=CORO1C PE=1 SV=1	tr|B4E3S0|B4E3S0_HUMAN	42 kDa	0	0	0	0
Core histone macro-H2A.1 OS=Homo sapiens GN=H2AFY PE=1 SV=4	sp|O75367|H2AY_HUMAN	40 kDa	0	0	1	4
Collagen alpha-2(I) chain OS=Homo sapiens GN=COL1A2 PE=1 SV=1	tr|A0A087WTA8|A0A087WTA8_HUMAN	129 kDa	0	0	2	0
Collagen alpha-1(XII) chain OS=Homo sapiens GN=COL12A1 PE=1 SV=2	REVERSE_sp|Q99715|COCA1_HUMAN-R (+2)	333 kDa	0	0	0	1
Coiled-coil domain-containing protein 47 OS=Homo sapiens GN=CCDC47 PE=1 SV=1	sp|Q96A33|CCD47_HUMAN	56 kDa	0	0	0	0
Coiled-coil domain-containing protein 47 OS=Homo sapiens GN=CCDC47 PE=1 SV=1	tr|A0A087WYW6|A0A087WYW6_HUMAN	23 kDa	0	0	0	0
Clathrin heavy chain 2 OS=Homo sapiens GN=CLTCL1 PE=1 SV=2	sp|P53675|CLH2_HUMAN	187 kDa	0	0	0	0
Clathrin heavy chain 1 OS=Homo sapiens GN=CLTC PE=1 SV=5	sp|Q00610|CLH1_HUMAN (+1)	192 kDa	0	0	0	0
Chromosome 11 open reading frame 48, isoform CRA_c OS=Homo sapiens GN=C11orf98 PE=1 SV=1	tr|A0A0B4J220|A0A0B4J220_HUMAN	14 kDa	0	0	0	1
Choline/ethanolaminephosphotransferase 1 OS=Homo sapiens GN=CEPT1 PE=1 SV=1	sp|Q9Y6K0|CEPT1_HUMAN (+1)	47 kDa	0	0	0	1
Choline-phosphate cytidylyltransferase B OS=Homo sapiens GN=PCYT1B PE=1 SV=1	sp|Q9Y5K3|PCY1B_HUMAN	42 kDa	0	0	0	0
Charged multivesicular body protein 4b OS=Homo sapiens GN=CHMP4B PE=1 SV=1	sp|Q9H444|CHM4B_HUMAN	25 kDa	0	0	1	3
Charged multivesicular body protein 1b OS=Homo sapiens GN=CHMP1B PE=1 SV=1	sp|Q7LBR1|CHM1B_HUMAN	22 kDa	0	0	0	1
Charged multivesicular body protein 1a OS=Homo sapiens GN=CHMP1A PE=1 SV=1	sp|Q9HD42|CHM1A_HUMAN (+1)	22 kDa	0	0	2	1
Caveolin OS=Homo sapiens GN=CAV1 PE=1 SV=1	tr|E9PCT5|E9PCT5_HUMAN	19 kDa	0	0	0	1
Cathepsin L1 OS=Homo sapiens GN=CTSL PE=1 SV=2	sp|P07711|CATL1_HUMAN (+1)	38 kDa	0	0	0	0
Cathepsin L2 OS=Homo sapiens GN=CTSV PE=1 SV=2	sp|O60911|CATL2_HUMAN	37 kDa	0	0	0	0
Carrier superfamily protein OS=Toxoplasma gondii (strain ATCC 50861 / VEG) GN=TGVEG_208560 PE=3 SV=1	tr|A0A125YSE2|A0A125YSE2_TOXGV	72 kDa	0	0	0	1
Cardiac triadin Trisk 32 isoform OS=Homo sapiens GN=TRDN PE=1 SV=1	REVERSE_tr|H9ME53|H9ME53_HUMAN-R	32 kDa	0	0	1	0
Carbohydrate sulfotransferase 6 OS=Homo sapiens GN=CHST6 PE=1 SV=1	REVERSE_sp|Q9GZX3|CHST6_HUMAN-R	44 kDa	0	0	0	0
Calpain-14 OS=Homo sapiens GN=CAPN14 PE=2 SV=2	sp|A8MX76|CAN14_HUMAN	80 kDa	0	0	1	0
Calmodulin (Fragment) OS=Homo sapiens GN=CALM1 PE=1 SV=1	tr|G3V361|G3V361_HUMAN (+1)	11 kDa	0	0	0	0
Caldesmon OS=Homo sapiens GN=CALD1 PE=1 SV=3	sp|Q05682|CALD1_HUMAN (+3)	93 kDa	0	0	0	1
CRAL/TRIO domain protein OS=Toxoplasma gondii (strain ATCC 50861 / VEG) GN=BN1205_058230 PE=4 SV=1	tr|B9QIJ4|B9QIJ4_TOXGV	33 kDa	0	0	1	0
CMGC kinase, CK2 family OS=Toxoplasma gondii (strain ATCC 50861 / VEG) GN=BN1205_049920 PE=4 SV=1	tr|B9QP11|B9QP11_TOXGV	60 kDa	0	0	1	0
Enhancer of filamentation 1 OS=Homo sapiens GN=NEDD9 PE=1 SV=1	sp|Q14511|CASL_HUMAN	93 kDa	0	0	0	0
Beta-1-syntrophin OS=Homo sapiens GN=SNTB1 PE=1 SV=3	sp|Q13884|SNTB1_HUMAN	58 kDa	0	0	0	0
Beta-1,4 N-acetylgalactosaminyltransferase 2 OS=Homo sapiens GN=B4GALNT2 PE=1 SV=2	sp|Q8NHY0|B4GN2_HUMAN	63 kDa	0	0	1	0
Beta,beta-carotene 15,15'-dioxygenase OS=Homo sapiens GN=BCO1 PE=1 SV=1	sp|Q9HAY6|BCDO1_HUMAN	63 kDa	0	0	0	0
Baculoviral IAP repeat-containing protein 3 OS=Homo sapiens GN=BIRC3 PE=1 SV=2	sp|Q13489|BIRC3_HUMAN	68 kDa	0	0	1	2
Baculoviral IAP repeat-containing protein 2 OS=Homo sapiens GN=BIRC2 PE=1 SV=2	sp|Q13490|BIRC2_HUMAN	70 kDa	0	0	3	3
BRCA1-A complex subunit RAP80 OS=Homo sapiens GN=UIMC1 PE=1 SV=2	sp|Q96RL1|UIMC1_HUMAN	80 kDa	0	0	0	1
BMP/retinoic acid-inducible neural-specific protein 3 OS=Homo sapiens GN=BRINP3 PE=1 SV=1	REVERSE_sp|Q76B58|BRNP3_HUMAN-R	88 kDa	0	0	0	1
Asparagine synthase (Fragment) OS=Toxoplasma gondii (strain ATCC 50861 / VEG) GN=TGVEG_270760B PE=4 SV=1	tr|V4ZRJ7|V4ZRJ7_TOXGV	117 kDa	0	0	1	1
Aquaporin 2 OS=Toxoplasma gondii (strain ATCC 50861 / VEG) GN=BN1205_085810 PE=3 SV=1	tr|B9QP95|B9QP95_TOXGV	44 kDa	0	0	1	0
Apolipoprotein L2 OS=Homo sapiens GN=APOL2 PE=1 SV=1	sp|Q9BQE5|APOL2_HUMAN (+1)	37 kDa	0	0	0	1
Apical membrane antigen 1 OS=Toxoplasma gondii (strain ATCC 50861 / VEG) GN=AMA1 PE=1 SV=1	sp|B6KAM0|AMA1_TOXGV	63 kDa	0	0	1	1
Annexin OS=Homo sapiens GN=ANXA2 PE=1 SV=1	tr|H0YLV6|H0YLV6_HUMAN	14 kDa	0	0	0	0
Aminopeptidase N, putative OS=Toxoplasma gondii (strain ATCC 50861 / VEG) GN=BN1205_065140 PE=4 SV=1	tr|B9Q7I5|B9Q7I5_TOXGV	109 kDa	0	0	2	2
Alveolin domain containing intermediate filament IMC10 OS=Toxoplasma gondii (strain ATCC 50861 / VEG) GN=BN1205_025290 PE=4 SV=1	tr|B6KJB9|B6KJB9_TOXGV	61 kDa	0	0	0	1
Alpha-galactosidase OS=Toxoplasma gondii (strain ATCC 50861 / VEG) GN=BN1205_094000 PE=3 SV=1	tr|A0A125YK50|A0A125YK50_TOXGV	109 kDa	0	0	6	8
Alpha-centractin OS=Homo sapiens GN=ACTR1A PE=1 SV=1	sp|P61163|ACTZ_HUMAN	43 kDa	0	0	1	3
Alpha-N-acetylglucosaminidase OS=Homo sapiens GN=NAGLU PE=1 SV=2	sp|P54802|ANAG_HUMAN	82 kDa	0	0	0	2
Alpha-(1,6)-fucosyltransferase OS=Homo sapiens GN=FUT8 PE=1 SV=2	sp|Q9BYC5|FUT8_HUMAN	67 kDa	0	0	1	0
Pregnancy zone protein OS=Homo sapiens GN=PZP PE=1 SV=4	sp|P20742|PZP_HUMAN	164 kDa	0	0	0	1
Adenylate cyclase type 7 OS=Homo sapiens GN=ADCY7 PE=2 SV=1	REVERSE_sp|P51828|ADCY7_HUMAN-R	120 kDa	0	0	0	0
Adenylate cyclase type 4 OS=Homo sapiens GN=ADCY4 PE=1 SV=1	REVERSE_sp|Q8NFM4|ADCY4_HUMAN-R	120 kDa	0	0	0	0
Adenylate cyclase type 2 OS=Homo sapiens GN=ADCY2 PE=1 SV=5	REVERSE_sp|Q08462|ADCY2_HUMAN-R	124 kDa	0	0	0	0
Putative beta-actin-like protein 3 OS=Homo sapiens GN=POTEKP PE=5 SV=1	sp|Q9BYX7|ACTBM_HUMAN	42 kDa	0	0	0	0
Actin, aortic smooth muscle OS=Homo sapiens GN=ACTA2 PE=1 SV=1	sp|P62736|ACTA_HUMAN (+1)	42 kDa	0	0	0	0
POTE ankyrin domain family member J OS=Homo sapiens GN=POTEJ PE=3 SV=1	sp|P0CG39|POTEJ_HUMAN	117 kDa	0	0	0	0
POTE ankyrin domain family member I OS=Homo sapiens GN=POTEI PE=3 SV=1	sp|P0CG38|POTEI_HUMAN	121 kDa	0	0	0	0
POTE ankyrin domain family member F OS=Homo sapiens GN=POTEF PE=1 SV=2	sp|A5A3E0|POTEF_HUMAN	121 kDa	0	0	0	0
POTE ankyrin domain family member E OS=Homo sapiens GN=POTEE PE=2 SV=3	sp|Q6S8J3|POTEE_HUMAN	121 kDa	0	0	0	0
Beta-actin-like protein 2 OS=Homo sapiens GN=ACTBL2 PE=1 SV=2	sp|Q562R1|ACTBL_HUMAN	42 kDa	0	0	0	0
Actin, gamma-enteric smooth muscle OS=Homo sapiens GN=ACTG2 PE=1 SV=1	sp|P63267|ACTH_HUMAN	42 kDa	0	0	0	0
Actin, cytoplasmic 2 OS=Homo sapiens GN=ACTG1 PE=1 SV=1	tr|J3KT65|J3KT65_HUMAN	22 kDa	0	0	0	0
Acetyltransferase domain-containing protein OS=Toxoplasma gondii (strain ATCC 50861 / VEG) GN=BN1205_070590 PE=4 SV=1	tr|V4Z8W7|V4Z8W7_TOXGV	89 kDa	0	0	0	1
ATP-dependent metallopeptidase HflB subfamily protein OS=Toxoplasma gondii (strain ATCC 50861 / VEG) GN=BN1205_007780 PE=3 SV=1	tr|A0A125YZG4|A0A125YZG4_TOXGV	108 kDa	0	0	1	0
Probable ATP-dependent RNA helicase DDX17 OS=Homo sapiens GN=DDX17 PE=1 SV=2	sp|Q92841|DDX17_HUMAN	80 kDa	0	0	0	0
Probable ATP-dependent RNA helicase DDX5 OS=Homo sapiens GN=DDX5 PE=1 SV=1	sp|P17844|DDX5_HUMAN (+1)	69 kDa	0	0	1	0
ATP-dependent RNA helicase DDX3X OS=Homo sapiens GN=DDX3X PE=1 SV=1	tr|A0A0D9SF53|A0A0D9SF53_HUMAN	81 kDa	0	0	0	0
ATP-dependent RNA helicase DDX3X OS=Homo sapiens GN=DDX3X PE=1 SV=1	tr|A0A0D9SFB3|A0A0D9SFB3_HUMAN	71 kDa	0	0	0	0
ATP synthase subunit alpha, mitochondrial OS=Homo sapiens GN=ATP5A1 PE=1 SV=1	sp|P25705|ATPA_HUMAN	60 kDa	0	0	0	1
AP-1 complex subunit beta-1 OS=Homo sapiens GN=AP1B1 PE=1 SV=2	sp|Q10567|AP1B1_HUMAN	105 kDa	0	0	0	0
ADP/ATP translocase 4 OS=Homo sapiens GN=SLC25A31 PE=2 SV=1	sp|Q9H0C2|ADT4_HUMAN	35 kDa	0	0	0	0
ADP/ATP translocase 1 OS=Homo sapiens GN=SLC25A4 PE=1 SV=4	sp|P12235|ADT1_HUMAN	33 kDa	0	0	0	0
ADP-ribosylation factor-like protein 6-interacting protein 4 (Fragment) OS=Homo sapiens GN=ARL6IP4 PE=1 SV=1	tr|F5H7X4|F5H7X4_HUMAN	33 kDa	0	0	0	0
Heat shock-related 70 kDa protein 2 OS=Homo sapiens GN=HSPA2 PE=1 SV=1	sp|P54652|HSP72_HUMAN	70 kDa	0	0	0	0
Heat shock cognate 71 kDa protein (Fragment) OS=Homo sapiens GN=HSPA8 PE=1 SV=8	tr|E9PM13|E9PM13_HUMAN	17 kDa	0	0	0	0
Heat shock cognate 71 kDa protein (Fragment) OS=Homo sapiens GN=HSPA8 PE=1 SV=1	tr|E9PI65|E9PI65_HUMAN	18 kDa	0	0	0	0
Heat shock 70 kDa protein 1A OS=Homo sapiens GN=HSPA1A PE=1 SV=1	sp|P0DMV8|HS71A_HUMAN (+2)	70 kDa	0	0	0	0
Heat shock 70 kDa protein 1-like (Fragment) OS=Homo sapiens GN=HSPA1L PE=1 SV=1	tr|Q53FA3|Q53FA3_HUMAN	70 kDa	0	0	0	0
60S ribosomal protein L37a OS=Homo sapiens GN=RPL37A PE=1 SV=1	tr|M0R0A1|M0R0A1_HUMAN	7 kDa	0	0	0	0
60S ribosomal protein L36a OS=Homo sapiens GN=RPL36A PE=1 SV=2	sp|P83881|RL36A_HUMAN (+1)	12 kDa	0	0	2	1
60S ribosomal protein L31 OS=Homo sapiens GN=RPL31 PE=1 SV=1	tr|B7Z4E3|B7Z4E3_HUMAN	14 kDa	0	0	0	0
Ribosomal protein L22, putative OS=Toxoplasma gondii (strain ATCC 50861 / VEG) GN=BN1205_094570 PE=3 SV=1	tr|B9PJR5|B9PJR5_TOXGV	16 kDa	0	0	0	0
60S ribosomal protein L27a OS=Homo sapiens GN=RPL27A PE=1 SV=1	tr|E9PLX7|E9PLX7_HUMAN	12 kDa	0	0	0	0
60S ribosomal protein L27 OS=Homo sapiens GN=RPL27 PE=1 SV=1	tr|K7ERY7|K7ERY7_HUMAN	4 kDa	0	0	0	0
60S ribosomal protein L17 OS=Homo sapiens GN=RPL17 PE=3 SV=1	tr|J3QLC8|J3QLC8_HUMAN	20 kDa	0	0	0	0
Cluster of 60S ribosomal protein L10 (Fragment) OS=Homo sapiens GN=RPL10 PE=1 SV=1 (tr|B8A6G2|B8A6G2_HUMAN)	tr|B8A6G2|B8A6G2_HUMAN	12 kDa	0	0	0	0
60S ribosomal protein L10 (Fragment) OS=Homo sapiens GN=RPL10 PE=1 SV=1	tr|B8A6G2|B8A6G2_HUMAN	12 kDa	0	0	0	0
60S ribosomal protein L9, putative OS=Toxoplasma gondii (strain ATCC 50861 / VEG) GN=BN1205_032480 PE=4 SV=1	tr|B9PT01|B9PT01_TOXGV	21 kDa	0	0	0	0
60S ribosomal protein L3-like OS=Homo sapiens GN=RPL3L PE=2 SV=3	sp|Q92901|RL3L_HUMAN	46 kDa	0	0	0	0
60S ribosomal protein L3 (Fragment) OS=Homo sapiens GN=RPL3 PE=1 SV=1	tr|H7C422|H7C422_HUMAN	35 kDa	0	0	0	0
60S acidic ribosomal protein P0-like OS=Homo sapiens GN=RPLP0P6 PE=5 SV=1	sp|Q8NHW5|RLA0L_HUMAN	34 kDa	0	0	0	0
46 kDa FK506-binding nuclear protein, putative OS=Toxoplasma gondii (strain ATCC 50861 / VEG) GN=BN1205_073950 PE=4 SV=1	tr|B6KBN3|B6KBN3_TOXGV	34 kDa	0	0	2	0
40S ribosomal protein S28 OS=Homo sapiens GN=RPS28 PE=1 SV=1	sp|P62857|RS28_HUMAN	8 kDa	0	0	1	2
40S ribosomal protein S18 OS=Homo sapiens GN=RPS18 PE=1 SV=1	tr|J3JS69|J3JS69_HUMAN	10 kDa	0	0	0	0
Zinc finger protein 90 OS=Homo sapiens GN=ZNF90 PE=4 SV=2	tr|A0A087WZ27|A0A087WZ27_HUMAN	14 kDa	0	0	0	0
40S ribosomal protein S15 OS=Homo sapiens GN=RPS15 PE=1 SV=1	tr|K7ELC2|K7ELC2_HUMAN	18 kDa	0	0	0	1
40S ribosomal protein S6 OS=Homo sapiens GN=RPS6 PE=1 SV=1	tr|A2A3R5|A2A3R5_HUMAN	25 kDa	0	0	0	0
40S ribosomal protein S5, putative OS=Toxoplasma gondii (strain ATCC 50861 / VEG) GN=BN1205_102420 PE=3 SV=1	tr|B9PPE8|B9PPE8_TOXGV	22 kDa	0	0	0	0
40S ribosomal protein S3a OS=Homo sapiens GN=RPS3A PE=1 SV=1	tr|D6RAT0|D6RAT0_HUMAN	26 kDa	0	0	0	0
40S ribosomal protein S3 OS=Homo sapiens GN=RPS3 PE=1 SV=1	tr|E9PL09|E9PL09_HUMAN	25 kDa	0	0	0	0
40S ribosomal protein S3 (Fragment) OS=Homo sapiens GN=RPS3 PE=1 SV=1	tr|H0YES8|H0YES8_HUMAN	4 kDa	0	0	0	0
40S ribosomal protein S2 (Fragment) OS=Homo sapiens GN=RPS2 PE=1 SV=1	tr|I3L404|I3L404_HUMAN	17 kDa	0	0	0	0
39S ribosomal protein L14, mitochondrial OS=Homo sapiens GN=MRPL14 PE=1 SV=1	sp|Q6P1L8|RM14_HUMAN	16 kDa	0	0	1	0
20 kDa cyclophilin OS=Toxoplasma gondii (strain ATCC 50861 / VEG) GN=BN1205_043590 PE=4 SV=1	tr|B9Q019|B9Q019_TOXGV	38 kDa	0	0	0	0
14-3-3 protein zeta/delta OS=Homo sapiens GN=YWHAZ PE=1 SV=1	sp|P63104|1433Z_HUMAN (+1)	28 kDa	0	0	0	0
14-3-3 protein sigma OS=Homo sapiens GN=SFN PE=1 SV=1	sp|P31947|1433S_HUMAN	28 kDa	0	0	0	0
14-3-3 protein gamma OS=Homo sapiens GN=YWHAG PE=1 SV=2	sp|P61981|1433G_HUMAN	28 kDa	0	0	0	0
14-3-3 protein eta OS=Homo sapiens GN=YWHAH PE=1 SV=4	sp|Q04917|1433F_HUMAN	28 kDa	0	0	0	0
14-3-3 protein epsilon OS=Homo sapiens GN=YWHAE PE=1 SV=1	sp|P62258|1433E_HUMAN	29 kDa	0	0	0	0
14-3-3 protein beta/alpha OS=Homo sapiens GN=YWHAB PE=1 SV=3	sp|P31946|1433B_HUMAN	28 kDa	0	0	0	0
14-3-3 protein OS=Toxoplasma gondii (strain ATCC 50861 / VEG) GN=BN1205_049880 PE=3 SV=1	tr|B9Q0N7|B9Q0N7_TOXGV	37 kDa	0	0	1	2
3-ketoacyl-(Acyl-carrier-protein) reductase OS=Toxoplasma gondii (strain ATCC 50861 / VEG) GN=BN1205_006670 PE=4 SV=1	tr|B6KU18|B6KU18_TOXGV	39 kDa	0	0	2	2
1-acyl-sn-glycerol-3-phosphate acyltransferase,putative OS=Toxoplasma gondii (strain ATCC 50861 / VEG) GN=BN1205_090430 PE=4 SV=1	tr|B9PPK8|B9PPK8_TOXGV	32 kDa	0	0	1	0
